# Supplementary material for: Evolutionary trends of plague research from 2016 to 2025: A bibliometric analysis
Source: PLoS Negl Trop Dis. 2026 May 13;20(5):e0014337. doi: 10.1371/journal.pntd.0014337 (PMC13186357; doi:10.1371/journal.pntd.0014337)
Supplement: S1 Table — (XLSX) [file pntd.0014337.s001.xlsx]

## Sheet: Sheet1
Table 1 Top 20 institutions by the number of international plague research publications (2016-2025)
Institution	Count	centrality
Beijing Institute of Microbiology and Epidemiology	86	0.047
Pasteur Institute of Madagascar	70	0.028
Centers for Disease Control and Prevention	68	0.064
United States Geological Survey	55	0.013
Russian Academy of Sciences	50	0.027
Chinese Center for Disease Control and Prevention	41	0.038
Pasteur Institute	40	0.052
Colorado State University	37	0.016
Israel Institute for Biological Research	34	0.003
University of Oslo	32	0.044
University of Cambridge	31	0.041
National Institute of Allergy and Infectious Diseases	31	0.04
University of Texas Medical Branch	29	0.023
University of Antananarivo	29	0.011
Aix-Marseille University	27	0.025
Tsinghua University	26	0.038
State Research Center for Applied Microbiology and Biotechnology	24	0.007
University of Oxford	23	0.037
University of Lille	23	0.014
Chinese Academy of Sciences	22	0.032
