# Supplementary material for: Evolutionary trends of plague research from 2016 to 2025: A bibliometric analysis
Source: PLoS Negl Trop Dis. 2026 May 13;20(5):e0014337. doi: 10.1371/journal.pntd.0014337 (PMC13186357; doi:10.1371/journal.pntd.0014337)
Supplement: S1 Data — (TXT) [file pntd.0014337.s007.txt]

PMID- 33298527
OWN - NLM
STAT- MEDLINE
DCOM- 20211004
LR  - 20231110
IS  - 1098-6618 (Electronic)
IS  - 0893-8512 (Print)
IS  - 0893-8512 (Linking)
VI  - 34
IP  - 1
DP  - 2020 Dec 16
TI  - Yersinia pestis: the Natural History of Plague.
LID - 10.1128/CMR.00044-19 [doi]
LID - e00044-19
AB  - The Gram-negative bacterium Yersinia pestis is responsible for deadly plague, a 
      zoonotic disease established in stable foci in the Americas, Africa, and Eurasia. 
      Its persistence in the environment relies on the subtle balance between Y. 
      pestis-contaminated soils, burrowing and nonburrowing mammals exhibiting variable 
      degrees of plague susceptibility, and their associated fleas. Transmission from 
      one host to another relies mainly on infected flea bites, inducing typical 
      painful, enlarged lymph nodes referred to as buboes, followed by septicemic 
      dissemination of the pathogen. In contrast, droplet inhalation after close 
      contact with infected mammals induces primary pneumonic plague. Finally, the 
      rarely reported consumption of contaminated raw meat causes pharyngeal and 
      gastrointestinal plague. Point-of-care diagnosis, early antibiotic treatment, and 
      confinement measures contribute to outbreak control despite residual mortality. 
      Mandatory primary prevention relies on the active surveillance of established 
      plague foci and ectoparasite control. Plague is acknowledged to have infected 
      human populations for at least 5,000 years in Eurasia. Y. pestis genomes 
      recovered from affected archaeological sites have suggested clonal evolution from 
      a common ancestor shared with the closely related enteric pathogen Yersinia 
      pseudotuberculosis and have indicated that ymt gene acquisition during the Bronze 
      Age conferred Y. pestis with ectoparasite transmissibility while maintaining its 
      enteric transmissibility. Three historic pandemics, starting in 541 AD and 
      continuing until today, have been described. At present, the third pandemic has 
      become largely quiescent, with hundreds of human cases being reported mainly in a 
      few impoverished African countries, where zoonotic plague is mostly transmitted 
      to people by rodent-associated flea bites.
CI  - Copyright © 2020 American Society for Microbiology.
FAU - Barbieri, R
AU  - Barbieri R
AD  - Aix-Marseille University, IRD, MEPHI, IHU Méditerranée Infection, Marseille, 
      France.
AD  - Aix-Marseille University, CNRS, EFS, ADES, Marseille, France.
AD  - Fondation Méditerranée Infection, Marseille, France.
FAU - Signoli, M
AU  - Signoli M
AD  - Aix-Marseille University, CNRS, EFS, ADES, Marseille, France.
FAU - Chevé, D
AU  - Chevé D
AD  - Aix-Marseille University, CNRS, EFS, ADES, Marseille, France.
FAU - Costedoat, C
AU  - Costedoat C
AD  - Aix-Marseille University, CNRS, EFS, ADES, Marseille, France.
FAU - Tzortzis, S
AU  - Tzortzis S
AD  - Ministère de la Culture, Direction Régionale des Affaires Culturelles de 
      Provence-Alpes-Côte d'Azur, Service Régional de l'Archéologie, Aix-en-Provence, 
      France.
FAU - Aboudharam, G
AU  - Aboudharam G
AD  - Aix-Marseille University, IRD, MEPHI, IHU Méditerranée Infection, Marseille, 
      France.
AD  - Aix-Marseille University, Faculty of Odontology, Marseille, France.
FAU - Raoult, D
AU  - Raoult D
AUID- ORCID: 0000-0002-0633-5974
AD  - Aix-Marseille University, IRD, MEPHI, IHU Méditerranée Infection, Marseille, 
      France.
AD  - Fondation Méditerranée Infection, Marseille, France.
FAU - Drancourt, M
AU  - Drancourt M
AUID- ORCID: 0000-0003-0768-1139
AD  - Aix-Marseille University, IRD, MEPHI, IHU Méditerranée Infection, Marseille, 
      France michel.drancourt@univ-amu.fr.
AD  - Fondation Méditerranée Infection, Marseille, France.
LA  - eng
PT  - Journal Article
PT  - Review
DEP - 20201209
PL  - United States
TA  - Clin Microbiol Rev
JT  - Clinical microbiology reviews
JID - 8807282
SB  - IM
MH  - Animals
MH  - Archaeology
MH  - Clonal Evolution
MH  - Humans
MH  - Insect Vectors/microbiology
MH  - Phylogeny
MH  - Plague/*epidemiology/*transmission
MH  - Population Surveillance
MH  - Rodentia/*microbiology
MH  - Siphonaptera/microbiology
MH  - Soil Microbiology
MH  - Yersinia pestis/*classification/genetics/isolation & purification
PMC - PMC7920731
OTO - NOTNLM
OT  - Yersinia pestis
OT  - epidemiology
OT  - lice
OT  - paleomicrobiology
OT  - plague
EDAT- 2020/12/11 06:00
MHDA- 2021/10/05 06:00
PMCR- 2021/12/09
CRDT- 2020/12/10 05:42
PHST- 2020/12/10 05:42 [entrez]
PHST- 2020/12/11 06:00 [pubmed]
PHST- 2021/10/05 06:00 [medline]
PHST- 2021/12/09 00:00 [pmc-release]
AID - 34/1/e00044-19 [pii]
AID - 00044-19 [pii]
AID - 10.1128/CMR.00044-19 [doi]
PST - epublish
SO  - Clin Microbiol Rev. 2020 Dec 9;34(1):e00044-19. doi: 10.1128/CMR.00044-19. Print 
      2020 Dec 16.

PMID- 30940874
OWN - NLM
STAT- MEDLINE
DCOM- 20190828
LR  - 20240720
IS  - 1476-5470 (Electronic)
IS  - 1466-4879 (Print)
IS  - 1466-4879 (Linking)
VI  - 20
IP  - 5
DP  - 2019 May
TI  - Yersinia pestis and plague: an updated view on evolution, virulence determinants, 
      immune subversion, vaccination, and diagnostics.
PG  - 357-370
LID - 10.1038/s41435-019-0065-0 [doi]
AB  - Plague is a vector-borne disease caused by Yersinia pestis. Transmitted by fleas 
      from rodent reservoirs, Y. pestis emerged <6000 years ago from an enteric 
      bacterial ancestor through events of gene gain and genome reduction. It is a 
      highly remarkable model for the understanding of pathogenic bacteria evolution, 
      and a major concern for public health as highlighted by recent human outbreaks. A 
      complex set of virulence determinants, including the Yersinia outer-membrane 
      proteins (Yops), the broad-range protease Pla, pathogen-associated molecular 
      patterns (PAMPs), and iron capture systems play critical roles in the molecular 
      strategies that Y. pestis employs to subvert the human immune system, allowing 
      unrestricted bacterial replication in lymph nodes (bubonic plague) and in lungs 
      (pneumonic plague). Some of these immunogenic proteins as well as the capsular 
      antigen F1 are exploited for diagnostic purposes, which are critical in the 
      context of the rapid onset of death in the absence of antibiotic treatment (less 
      than a week for bubonic plague and <48 h for pneumonic plague). Here, we review 
      recent research advances on Y. pestis evolution, virulence factor function, 
      bacterial strategies to subvert mammalian innate immune responses, vaccination, 
      and problems associated with pneumonic plague diagnosis.
FAU - Demeure, Christian E
AU  - Demeure CE
AUID- ORCID: 0000-0001-7195-1645
AD  - Yersinia Research Unit, Institut Pasteur, F-75724, Paris, France.
FAU - Dussurget, Olivier
AU  - Dussurget O
AD  - Yersinia Research Unit, Institut Pasteur, F-75724, Paris, France.
AD  - Université Paris-Diderot, Sorbonne Paris Cité, F-75013, Paris, France.
FAU - Mas Fiol, Guillem
AU  - Mas Fiol G
AUID- ORCID: 0000-0002-4024-3002
AD  - Yersinia Research Unit, Institut Pasteur, F-75724, Paris, France.
AD  - Université Paris-Diderot, Sorbonne Paris Cité, F-75013, Paris, France.
FAU - Le Guern, Anne-Sophie
AU  - Le Guern AS
AD  - Yersinia Research Unit, Institut Pasteur, F-75724, Paris, France.
AD  - National Reference Laboratory 'Plague & Other Yersiniosis', Institut Pasteur, 
      F-75724, Paris, France.
AD  - World Health Organization Collaborating Research & Reference Centre for Yersinia, 
      Institut Pasteur, F-75724, Paris, France.
FAU - Savin, Cyril
AU  - Savin C
AD  - Yersinia Research Unit, Institut Pasteur, F-75724, Paris, France.
AD  - National Reference Laboratory 'Plague & Other Yersiniosis', Institut Pasteur, 
      F-75724, Paris, France.
AD  - World Health Organization Collaborating Research & Reference Centre for Yersinia, 
      Institut Pasteur, F-75724, Paris, France.
FAU - Pizarro-Cerdá, Javier
AU  - Pizarro-Cerdá J
AUID- ORCID: 0000-0002-4343-0508
AD  - Yersinia Research Unit, Institut Pasteur, F-75724, Paris, France. 
      javier.pizarro-cerda@pasteur.fr.
AD  - National Reference Laboratory 'Plague & Other Yersiniosis', Institut Pasteur, 
      F-75724, Paris, France. javier.pizarro-cerda@pasteur.fr.
AD  - World Health Organization Collaborating Research & Reference Centre for Yersinia, 
      Institut Pasteur, F-75724, Paris, France. javier.pizarro-cerda@pasteur.fr.
LA  - eng
PT  - Journal Article
PT  - Research Support, Non-U.S. Gov't
PT  - Review
DEP - 20190403
PL  - England
TA  - Genes Immun
JT  - Genes and immunity
JID - 100953417
RN  - 0 (Virulence Factors)
SB  - IM
MH  - Animals
MH  - Evolution, Molecular
MH  - Humans
MH  - Plague/diagnosis/epidemiology/*microbiology/therapy
MH  - Virulence Factors/genetics
MH  - Yersinia pestis/genetics/immunology/*pathogenicity
PMC - PMC6760536
COIS- The authors declare that they have no conflict of interest.
EDAT- 2019/04/04 06:00
MHDA- 2019/08/29 06:00
PMCR- 2019/04/03
CRDT- 2019/04/04 06:00
PHST- 2019/02/28 00:00 [received]
PHST- 2019/03/18 00:00 [accepted]
PHST- 2019/04/04 06:00 [pubmed]
PHST- 2019/08/29 06:00 [medline]
PHST- 2019/04/04 06:00 [entrez]
PHST- 2019/04/03 00:00 [pmc-release]
AID - 10.1038/s41435-019-0065-0 [pii]
AID - 65 [pii]
AID - 10.1038/s41435-019-0065-0 [doi]
PST - ppublish
SO  - Genes Immun. 2019 May;20(5):357-370. doi: 10.1038/s41435-019-0065-0. Epub 2019 
      Apr 3.

PMID- 38389313
OWN - NLM
STAT- MEDLINE
DCOM- 20240226
LR  - 20240517
IS  - 2150-5608 (Electronic)
IS  - 2150-5594 (Print)
IS  - 2150-5594 (Linking)
VI  - 15
IP  - 1
DP  - 2024 Dec
TI  - Pathogenicity and virulence of Yersinia.
PG  - 2316439
LID - 10.1080/21505594.2024.2316439 [doi]
LID - 2316439
AB  - The genus Yersinia includes human, animal, insect, and plant pathogens as well as 
      many symbionts and harmless bacteria. Within this genus are Yersinia 
      enterocolitica and the Yersinia pseudotuberculosis complex, with four human 
      pathogenic species that are highly related at the genomic level including the 
      causative agent of plague, Yersinia pestis. Extensive laboratory, field work, and 
      clinical research have been conducted to understand the underlying pathogenesis 
      and zoonotic transmission of these pathogens. There are presently more than 500 
      whole genome sequences from which an evolutionary footprint can be developed that 
      details shared and unique virulence properties. Whereas the virulence of Y. 
      pestis now seems in apparent homoeostasis within its flea transmission cycle, 
      substantial evolutionary changes that affect transmission and disease severity 
      continue to ndergo apparent selective pressure within the other Yersiniae that 
      cause intestinal diseases. In this review, we will summarize the present 
      understanding of the virulence and pathogenesis of Yersinia, highlighting shared 
      mechanisms of virulence and the differences that determine the infection niche 
      and disease severity.
FAU - Seabaugh, Jarett A
AU  - Seabaugh JA
AD  - Department of Veterinary Pathobiology, University of Missouri, Columbia, USA.
FAU - Anderson, Deborah M
AU  - Anderson DM
AUID- ORCID: 0000-0002-5878-3373
AD  - Department of Veterinary Pathobiology, University of Missouri, Columbia, USA.
LA  - eng
GR  - R21 AI178547/AI/NIAID NIH HHS/United States
PT  - Journal Article
PT  - Review
DEP - 20240222
PL  - United States
TA  - Virulence
JT  - Virulence
JID - 101531386
SB  - IM
MH  - Animals
MH  - Humans
MH  - Yersinia/genetics
MH  - Virulence/genetics
MH  - *Yersinia pestis/genetics
MH  - *Plague/microbiology
MH  - *Yersinia Infections/microbiology
PMC - PMC10896167
OTO - NOTNLM
OT  - Yersinia
OT  - enterocolitica
OT  - pestis
OT  - plague
OT  - pseudotuberculosis
OT  - yersiniosis
COIS- No potential conflict of interest was reported by the author(s).
EDAT- 2024/02/23 06:42
MHDA- 2024/02/26 06:45
PMCR- 2024/02/22
CRDT- 2024/02/23 02:19
PHST- 2024/02/26 06:45 [medline]
PHST- 2024/02/23 06:42 [pubmed]
PHST- 2024/02/23 02:19 [entrez]
PHST- 2024/02/22 00:00 [pmc-release]
AID - 2316439 [pii]
AID - 10.1080/21505594.2024.2316439 [doi]
PST - ppublish
SO  - Virulence. 2024 Dec;15(1):2316439. doi: 10.1080/21505594.2024.2316439. Epub 2024 
      Feb 22.

PMID- 32979306
OWN - NLM
STAT- MEDLINE
DCOM- 20210304
LR  - 20230302
IS  - 1555-7162 (Electronic)
IS  - 0002-9343 (Print)
IS  - 0002-9343 (Linking)
VI  - 134
IP  - 2
DP  - 2021 Feb
TI  - History of the Plague: An Ancient Pandemic for the Age of COVID-19.
PG  - 176-181
LID - S0002-9343(20)30792-0 [pii]
LID - 10.1016/j.amjmed.2020.08.019 [doi]
AB  - During the fourteenth century, the bubonic plague or Black Death killed more than 
      one third of Europe or 25 million people. Those afflicted died quickly and 
      horribly from an unseen menace, spiking high fevers with suppurative buboes 
      (swellings). Its causative agent is Yersinia pestis, creating recurrent plague 
      cycles from the Bronze Age into modern-day California and Mongolia. Plague 
      remains endemic in Madagascar, Congo, and Peru. This history of medicine review 
      highlights plague events across the centuries. Transmission is by fleas carried 
      on rats, although new theories include via human body lice and infected grain. We 
      discuss symptomatology and treatment options. Pneumonic plague can be weaponized 
      for bioterrorism, highlighting the importance of understanding its clinical 
      syndromes. Carriers of recessive familial Mediterranean fever (FMF) mutations 
      have natural immunity against Y. pestis. During the Black Death, Jews were blamed 
      for the bubonic plague, perhaps because Jews carried FMF mutations and died at 
      lower plague rates than Christians. Blaming minorities for epidemics echoes 
      across history into our current coronavirus pandemic and provides insightful 
      lessons for managing and improving its outcomes.
CI  - Copyright © 2020 Elsevier Inc. All rights reserved.
FAU - Glatter, Kathryn A
AU  - Glatter KA
AD  - Gratz College, Melrose Park, Pennsylvania. Electronic address: 
      kglatter@student.gratz.edu.
FAU - Finkelman, Paul
AU  - Finkelman P
AD  - Gratz College, Melrose Park, Pennsylvania.
LA  - eng
PT  - Historical Article
PT  - Journal Article
PT  - Review
DEP - 20200924
PL  - United States
TA  - Am J Med
JT  - The American journal of medicine
JID - 0267200
SB  - IM
MH  - *COVID-19
MH  - History, Medieval
MH  - Humans
MH  - Pandemics
MH  - Plague/epidemiology/*history
PMC - PMC7513766
OTO - NOTNLM
OT  - Bioterrorism
OT  - Black Death
OT  - Bubonic plague
OT  - COVID-19
OT  - Evolutionary adaptation
OT  - Familial Mediterranean fever (FMF)
OT  - Pneumonic plague
OT  - Pyrin
OT  - Yersinia pestis
EDAT- 2020/09/27 06:00
MHDA- 2021/03/05 06:00
PMCR- 2020/09/24
CRDT- 2020/09/26 20:07
PHST- 2020/08/10 00:00 [received]
PHST- 2020/08/20 00:00 [revised]
PHST- 2020/08/20 00:00 [accepted]
PHST- 2020/09/27 06:00 [pubmed]
PHST- 2021/03/05 06:00 [medline]
PHST- 2020/09/26 20:07 [entrez]
PHST- 2020/09/24 00:00 [pmc-release]
AID - S0002-9343(20)30792-0 [pii]
AID - 10.1016/j.amjmed.2020.08.019 [doi]
PST - ppublish
SO  - Am J Med. 2021 Feb;134(2):176-181. doi: 10.1016/j.amjmed.2020.08.019. Epub 2020 
      Sep 24.

PMID- 33202679
OWN - NLM
STAT- MEDLINE
DCOM- 20210906
LR  - 20210906
IS  - 2218-273X (Electronic)
IS  - 2218-273X (Linking)
VI  - 10
IP  - 11
DP  - 2020 Nov 14
TI  - Yersinia pestis Plasminogen Activator.
LID - 10.3390/biom10111554 [doi]
LID - 1554
AB  - The Gram-negative bacterium Yersinia pestis causes plague, a fatal flea-borne 
      anthropozoonosis, which can progress to aerosol-transmitted pneumonia. Y. pestis 
      overcomes the innate immunity of its host thanks to many pathogenicity factors, 
      including plasminogen activator, Pla. This factor is a broad-spectrum outer 
      membrane protease also acting as adhesin and invasin. Y. pestis uses Pla adhesion 
      and proteolytic capacity to manipulate the fibrinolytic cascade and immune system 
      to produce bacteremia necessary for pathogen transmission via fleabite or 
      aerosols. Because of microevolution, Y. pestis invasiveness has increased 
      significantly after a single amino-acid substitution (I259T) in Pla of one of the 
      oldest Y. pestis phylogenetic groups. This mutation caused a better ability to 
      activate plasminogen. In paradox with its fibrinolytic activity, Pla cleaves and 
      inactivates the tissue factor pathway inhibitor (TFPI), a key inhibitor of the 
      coagulation cascade. This function in the plague remains enigmatic. Pla (or pla) 
      had been used as a specific marker of Y. pestis, but its solitary detection is no 
      longer valid as this gene is present in other species of Enterobacteriaceae. 
      Though recovering hosts generate anti-Pla antibodies, Pla is not a good subunit 
      vaccine. However, its deletion increases the safety of attenuated Y. pestis 
      strains, providing a means to generate a safe live plague vaccine.
FAU - Sebbane, Florent
AU  - Sebbane F
AD  - Université de Lille, Inserm, CNRS, CHU Lille, Institut Pasteur de Lille, 
      U1019-UMR9017-CIIL-Center for Infection and Immunity of Lille, F-59000 Lille, 
      France.
FAU - Uversky, Vladimir N
AU  - Uversky VN
AUID- ORCID: 0000-0002-4037-5857
AD  - Department of Molecular Medicine and USF Health Byrd Alzheimer's Research 
      Institute, Morsani College of Medicine, University of South Florida, Tampa, FL 
      33612, USA.
AD  - Laboratory of New Methods in Biology, Federal Research Center "Pushchino 
      Scientific Center for Biological Research of the Russian Academy of Sciences", 
      Institute for Biological Instrumentation of the Russian Academy of Sciences, 
      142290 Pushchino, Moscow Region, Russia.
FAU - Anisimov, Andrey P
AU  - Anisimov AP
AUID- ORCID: 0000-0002-5499-7999
AD  - Laboratory for Plague Microbiology, State Research Center for Applied 
      Microbiology and Biotechnology, Especially Dangerous Infections Department, 
      142279 Obolensk, Moscow Region, Russia.
LA  - eng
GR  - 19-15-00072/Russian Science Foundation/
PT  - Journal Article
PT  - Research Support, Non-U.S. Gov't
PT  - Review
DEP - 20201114
PL  - Switzerland
TA  - Biomolecules
JT  - Biomolecules
JID - 101596414
RN  - 0 (Antigens, Bacterial)
RN  - 0 (Plague Vaccine)
RN  - EC 3.4.21.- (Plasminogen Activators)
SB  - IM
MH  - Animals
MH  - Antigens, Bacterial/chemistry/genetics/metabolism
MH  - Humans
MH  - Plague/genetics/metabolism/prevention & control
MH  - Plague Vaccine/administration & dosage/genetics/metabolism
MH  - Plasminogen Activators/chemistry/genetics/*metabolism
MH  - Point Mutation/physiology
MH  - Protein Interaction Maps/*physiology
MH  - Protein Structure, Secondary
MH  - Yersinia pestis/classification/genetics/*metabolism
PMC - PMC7696990
OTO - NOTNLM
OT  - Yersinia pestis
OT  - omptin
OT  - pathogenesis
OT  - pathogenicity factor
OT  - plague
OT  - plasminogen activator
COIS- The authors declare no conflict of interest.
EDAT- 2020/11/19 06:00
MHDA- 2021/09/07 06:00
PMCR- 2020/11/01
CRDT- 2020/11/18 01:01
PHST- 2020/10/23 00:00 [received]
PHST- 2020/11/12 00:00 [revised]
PHST- 2020/11/12 00:00 [accepted]
PHST- 2020/11/18 01:01 [entrez]
PHST- 2020/11/19 06:00 [pubmed]
PHST- 2021/09/07 06:00 [medline]
PHST- 2020/11/01 00:00 [pmc-release]
AID - biom10111554 [pii]
AID - biomolecules-10-01554 [pii]
AID - 10.3390/biom10111554 [doi]
PST - epublish
SO  - Biomolecules. 2020 Nov 14;10(11):1554. doi: 10.3390/biom10111554.

PMID- 27722862
OWN - NLM
STAT- MEDLINE
DCOM- 20171004
LR  - 20171004
IS  - 0065-2598 (Print)
IS  - 0065-2598 (Linking)
VI  - 918
DP  - 2016
TI  - Ecology of Yersinia pestis and the Epidemiology of Plague.
PG  - 101-170
AB  - This chapter summarizes information about the natural foci of plague in the 
      world. We describe the location, main hosts, and vectors of Yersinia pestis. The 
      ecological features of the hosts and vectors of plague are listed, including 
      predators - birds and mammals and their role in the epizootic. The epizootic 
      process in plague and the factors affecting the dynamics of epizootic activity of 
      natural foci of Y. pestis are described in detail. The mathematical models of the 
      epizootic process in plague and predictive models are briefly described. The most 
      comprehensive list of the hosts and vectors of Y. pestis in the world is 
      presented as well.
FAU - Dubyanskiy, Vladimir M
AU  - Dubyanskiy VM
AD  - Stavropol Research Anti-Plague Institute, Stavropol, Russian Federation. 
      dvmplague@rambler.ru.
FAU - Yeszhanov, Aidyn B
AU  - Yeszhanov AB
AD  - M. Aikimbayev Kazakh Scientific Center of Quarantine and Zoonotic Diseases, 
      Almaty, Kazakhstan.
LA  - eng
PT  - Journal Article
PT  - Review
PL  - United States
TA  - Adv Exp Med Biol
JT  - Advances in experimental medicine and biology
JID - 0121103
SB  - IM
MH  - Animals
MH  - Disease Vectors/classification
MH  - *Global Health
MH  - Host-Pathogen Interactions
MH  - Plague/*epidemiology/microbiology
MH  - Predatory Behavior
MH  - Yersinia pestis/*physiology
OTO - NOTNLM
OT  - Epizootic activity
OT  - Foci
OT  - Focus
OT  - Host
OT  - Model
OT  - Vector
OT  - Yersinia pestis
EDAT- 2016/10/11 06:00
MHDA- 2017/10/05 06:00
CRDT- 2016/10/11 06:00
PHST- 2016/10/11 06:00 [entrez]
PHST- 2016/10/11 06:00 [pubmed]
PHST- 2017/10/05 06:00 [medline]
AID - 10.1007/978-94-024-0890-4_5 [doi]
PST - ppublish
SO  - Adv Exp Med Biol. 2016;918:101-170. doi: 10.1007/978-94-024-0890-4_5.

PMID- 28054667
OWN - NLM
STAT- MEDLINE
DCOM- 20181015
LR  - 20231112
IS  - 2045-2322 (Electronic)
IS  - 2045-2322 (Linking)
VI  - 7
DP  - 2017 Jan 5
TI  - Yersinia pestis halotolerance illuminates plague reservoirs.
PG  - 40022
LID - 10.1038/srep40022 [doi]
LID - 40022
AB  - The plague agent Yersinia pestis persists for years in the soil. Two millennia 
      after swiping over Europe and North Africa, plague established permanent foci in 
      North Africa but not in neighboring Europe. Mapping human plague foci reported in 
      North Africa for 70 years indicated a significant location at <3 kilometers from 
      the Mediterranean seashore or the edge of salted lakes named chotts. In Algeria, 
      culturing 352 environmental specimens naturally containing 0.5 to 70 g/L NaCl 
      yielded one Y. pestis Orientalis biotype isolate in a 40 g/L NaCl chott soil 
      specimen. Core genome SNP analysis placed this isolate within the Y. pestis 
      branch 1, Orientalis biovar. Culturing Y. pestis in broth steadily enriched in 
      NaCl indicated survival up to 150 g/L NaCl as L-form variants exhibiting a 
      distinctive matrix assisted laser desorption-ionization time-of-flight mass 
      spectrometry peptide profile. Further transcriptomic analyses found the 
      upregulation of several outer-membrane proteins including TolC efflux pump and 
      OmpF porin implied in osmotic pressure regulation. Salt tolerance of Y. pestis 
      L-form may play a role in the maintenance of natural plague foci in North Africa 
      and beyond, as these geographical correlations could be extended to 31 plague 
      foci in the northern hemisphere (from 15°N to 50°N).
FAU - Malek, Maliya Alia
AU  - Malek MA
AD  - Aix Marseille Université, URMITE, UMR 63, CNRS 7278, IRD 198, Inserm 1095, 
      Faculté de Médecine, 27 Bd Jean MOULIN, 13385 Marseille Cedex 5, France.
AD  - Laboratoire Biodiversité et Environnement: Interactions Génomes, Faculté des 
      Sciences Biologiques Université des Sciences et de la Technologie Houari 
      Boumediene, El Alia, Bab Ezzouar 16111, Algérie.
FAU - Bitam, Idir
AU  - Bitam I
AD  - Aix Marseille Université, URMITE, UMR 63, CNRS 7278, IRD 198, Inserm 1095, 
      Faculté de Médecine, 27 Bd Jean MOULIN, 13385 Marseille Cedex 5, France.
AD  - Laboratoire Biodiversité et Environnement: Interactions Génomes, Faculté des 
      Sciences Biologiques Université des Sciences et de la Technologie Houari 
      Boumediene, El Alia, Bab Ezzouar 16111, Algérie.
FAU - Levasseur, Anthony
AU  - Levasseur A
AD  - Aix Marseille Université, URMITE, UMR 63, CNRS 7278, IRD 198, Inserm 1095, 
      Faculté de Médecine, 27 Bd Jean MOULIN, 13385 Marseille Cedex 5, France.
FAU - Terras, Jérôme
AU  - Terras J
AD  - Aix Marseille Université, URMITE, UMR 63, CNRS 7278, IRD 198, Inserm 1095, 
      Faculté de Médecine, 27 Bd Jean MOULIN, 13385 Marseille Cedex 5, France.
FAU - Gaudart, Jean
AU  - Gaudart J
AD  - Aix Marseille Université, URMITE, UMR 63, CNRS 7278, IRD 198, Inserm 1095, 
      Faculté de Médecine, 27 Bd Jean MOULIN, 13385 Marseille Cedex 5, France.
AD  - Aix-Marseille Université, UMR912 SESSTIM (INSERM/IRD/AMU), Faculté de Médecine, 
      27 Bd Jean Moulin, 13385 Marseille Cedex 5, France.
FAU - Azza, Said
AU  - Azza S
AD  - Aix Marseille Université, URMITE, UMR 63, CNRS 7278, IRD 198, Inserm 1095, 
      Faculté de Médecine, 27 Bd Jean MOULIN, 13385 Marseille Cedex 5, France.
FAU - Flaudrops, Christophe
AU  - Flaudrops C
AD  - Aix Marseille Université, URMITE, UMR 63, CNRS 7278, IRD 198, Inserm 1095, 
      Faculté de Médecine, 27 Bd Jean MOULIN, 13385 Marseille Cedex 5, France.
FAU - Robert, Catherine
AU  - Robert C
AD  - Aix Marseille Université, URMITE, UMR 63, CNRS 7278, IRD 198, Inserm 1095, 
      Faculté de Médecine, 27 Bd Jean MOULIN, 13385 Marseille Cedex 5, France.
FAU - Raoult, Didier
AU  - Raoult D
AD  - Aix Marseille Université, URMITE, UMR 63, CNRS 7278, IRD 198, Inserm 1095, 
      Faculté de Médecine, 27 Bd Jean MOULIN, 13385 Marseille Cedex 5, France.
FAU - Drancourt, Michel
AU  - Drancourt M
AD  - Aix Marseille Université, URMITE, UMR 63, CNRS 7278, IRD 198, Inserm 1095, 
      Faculté de Médecine, 27 Bd Jean MOULIN, 13385 Marseille Cedex 5, France.
LA  - eng
PT  - Journal Article
DEP - 20170105
PL  - England
TA  - Sci Rep
JT  - Scientific reports
JID - 101563288
RN  - 0 (Membrane Transport Proteins)
RN  - 0 (Proteome)
RN  - 451W47IQ8X (Sodium Chloride)
SB  - IM
MH  - Africa, Northern/epidemiology
MH  - *Drug Tolerance
MH  - Gene Expression Profiling
MH  - Humans
MH  - Membrane Transport Proteins/analysis/genetics
MH  - Microbial Viability/drug effects
MH  - Plague/*epidemiology/*microbiology
MH  - Proteome/analysis
MH  - Sodium Chloride/*metabolism
MH  - *Soil Microbiology
MH  - Spectrometry, Mass, Matrix-Assisted Laser Desorption-Ionization
MH  - *Topography, Medical
MH  - Yersinia pestis/chemistry/drug effects/isolation & purification/*physiology
PMC - PMC5214965
EDAT- 2017/01/06 06:00
MHDA- 2018/10/16 06:00
PMCR- 2017/01/05
CRDT- 2017/01/06 06:00
PHST- 2016/05/26 00:00 [received]
PHST- 2016/12/01 00:00 [accepted]
PHST- 2017/01/06 06:00 [entrez]
PHST- 2017/01/06 06:00 [pubmed]
PHST- 2018/10/16 06:00 [medline]
PHST- 2017/01/05 00:00 [pmc-release]
AID - srep40022 [pii]
AID - 10.1038/srep40022 [doi]
PST - epublish
SO  - Sci Rep. 2017 Jan 5;7:40022. doi: 10.1038/srep40022.

PMID- 26698952
OWN - NLM
STAT- MEDLINE
DCOM- 20161110
LR  - 20180227
IS  - 1878-4380 (Electronic)
IS  - 0966-842X (Linking)
VI  - 24
IP  - 3
DP  - 2016 Mar
TI  - Pneumonic Plague: The Darker Side of Yersinia pestis.
PG  - 190-197
LID - S0966-842X(15)00273-5 [pii]
LID - 10.1016/j.tim.2015.11.008 [doi]
AB  - Inhalation of the bacterium Yersinia pestis results in primary pneumonic plague. 
      Pneumonic plague is the most severe manifestation of plague, with mortality rates 
      approaching 100% in the absence of treatment. Its rapid disease progression, 
      lethality, and ability to be transmitted via aerosol have compounded fears of the 
      intentional release of Y. pestis as a biological weapon. Importantly, recent 
      epidemics of plague have highlighted a significant role for pneumonic plague 
      during outbreaks of Y. pestis infections. In this review we describe the 
      characteristics of pneumonic plague, focusing on its disease progression and 
      pathogenesis. The rapid time-course, severity, and difficulty of treating 
      pneumonic plague highlight how differences in the route of disease transmission 
      can enhance the lethality of an already deadly pathogen.
CI  - Copyright © 2015 Elsevier Ltd. All rights reserved.
FAU - Pechous, Roger D
AU  - Pechous RD
AD  - Department of Microbiology and Immunology, University of North Carolina at Chapel 
      Hill, Chapel Hill, NC 27599, USA.
FAU - Sivaraman, Vijay
AU  - Sivaraman V
AD  - Department of Biology, North Carolina Central University, Durham, NC 27703, USA.
FAU - Stasulli, Nikolas M
AU  - Stasulli NM
AD  - Department of Microbiology and Immunology, University of North Carolina at Chapel 
      Hill, Chapel Hill, NC 27599, USA.
FAU - Goldman, William E
AU  - Goldman WE
AD  - Department of Microbiology and Immunology, University of North Carolina at Chapel 
      Hill, Chapel Hill, NC 27599, USA. Electronic address: goldman@med.unc.edu.
LA  - eng
PT  - Journal Article
PT  - Review
DEP - 20151214
PL  - England
TA  - Trends Microbiol
JT  - Trends in microbiology
JID - 9310916
RN  - 0 (Biological Warfare Agents)
SB  - IM
MH  - Animals
MH  - Biological Warfare Agents
MH  - Disease Progression
MH  - Humans
MH  - Lung/microbiology/pathology
MH  - Plague/*microbiology/*physiopathology/therapy/transmission
MH  - Virulence
MH  - Yersinia pestis/growth & development/*pathogenicity
OTO - NOTNLM
OT  - Yersinia pestis
OT  - plague
OT  - pneumonic plague
EDAT- 2015/12/25 06:00
MHDA- 2016/11/12 06:00
CRDT- 2015/12/25 06:00
PHST- 2015/09/29 00:00 [received]
PHST- 2015/11/19 00:00 [revised]
PHST- 2015/11/24 00:00 [accepted]
PHST- 2015/12/25 06:00 [entrez]
PHST- 2015/12/25 06:00 [pubmed]
PHST- 2016/11/12 06:00 [medline]
AID - S0966-842X(15)00273-5 [pii]
AID - 10.1016/j.tim.2015.11.008 [doi]
PST - ppublish
SO  - Trends Microbiol. 2016 Mar;24(3):190-197. doi: 10.1016/j.tim.2015.11.008. Epub 
      2015 Dec 14.

PMID- 37253742
OWN - NLM
STAT- MEDLINE
DCOM- 20230601
LR  - 20230612
IS  - 2041-1723 (Electronic)
IS  - 2041-1723 (Linking)
VI  - 14
IP  - 1
DP  - 2023 May 30
TI  - Yersinia pestis genomes reveal plague in Britain 4000 years ago.
PG  - 2930
LID - 10.1038/s41467-023-38393-w [doi]
LID - 2930
AB  - Extinct lineages of Yersinia pestis, the causative agent of the plague, have been 
      identified in several individuals from Eurasia between 5000 and 2500 years before 
      present (BP). One of these, termed the 'LNBA lineage' (Late Neolithic and Bronze 
      Age), has been suggested to have spread into Europe with human groups expanding 
      from the Eurasian steppe. Here, we show that the LNBA plague was spread to 
      Europe's northwestern periphery by sequencing three Yersinia pestis genomes from 
      Britain, all dating to ~4000 cal BP. Two individuals were from an unusual mass 
      burial context in Charterhouse Warren, Somerset, and one individual was from a 
      single burial under a ring cairn monument in Levens, Cumbria. To our knowledge, 
      this represents the earliest evidence of LNBA plague in Britain documented to 
      date. All three British Yersinia pestis genomes belong to a sublineage previously 
      observed in Bronze Age individuals from Central Europe that had lost the putative 
      virulence factor yapC. This sublineage is later found in Eastern Asia ~3200 cal 
      BP. While the severity of the disease is currently unclear, the wide geographic 
      distribution within a few centuries suggests substantial transmissibility.
CI  - © 2023. The Author(s).
FAU - Swali, Pooja
AU  - Swali P
AUID- ORCID: 0000-0002-8301-8649
AD  - Ancient Genomics Laboratory, Francis Crick Institute, London, UK. 
      swalipooja@gmail.com.
FAU - Schulting, Rick
AU  - Schulting R
AUID- ORCID: 0000-0002-4444-766X
AD  - School of Archaeology, University of Oxford, Oxford, UK.
FAU - Gilardet, Alexandre
AU  - Gilardet A
AUID- ORCID: 0000-0003-4851-3051
AD  - Ancient Genomics Laboratory, Francis Crick Institute, London, UK.
FAU - Kelly, Monica
AU  - Kelly M
AD  - Ancient Genomics Laboratory, Francis Crick Institute, London, UK.
FAU - Anastasiadou, Kyriaki
AU  - Anastasiadou K
AUID- ORCID: 0000-0001-8033-6070
AD  - Ancient Genomics Laboratory, Francis Crick Institute, London, UK.
FAU - Glocke, Isabelle
AU  - Glocke I
AD  - Ancient Genomics Laboratory, Francis Crick Institute, London, UK.
FAU - McCabe, Jesse
AU  - McCabe J
AD  - Ancient Genomics Laboratory, Francis Crick Institute, London, UK.
FAU - Williams, Mia
AU  - Williams M
AD  - Ancient Genomics Laboratory, Francis Crick Institute, London, UK.
FAU - Audsley, Tony
AU  - Audsley T
AD  - Independent Scholar, Wells, UK.
FAU - Loe, Louise
AU  - Loe L
AD  - Oxford Archaeology, Osney Mead, Oxford, UK.
FAU - Fernández-Crespo, Teresa
AU  - Fernández-Crespo T
AD  - School of Archaeology, University of Oxford, Oxford, UK.
AD  - Laboratoire Méditerranéen de Préhistoire Europe Afrique-UMR 7269, Centre National 
      de la Recherche Scientifique, Aix-Marseille Université, Marseille, France.
AD  - Departamento de Prehistoria, Arqueología, Antropología Social y Ciencias y 
      Técnicas Historiográficas, Universidad de Valladolid, Valladolid, Spain.
FAU - Ordoño, Javier
AU  - Ordoño J
AD  - Department of Archaeology and New Technologies, Arkikus, Spain.
FAU - Walker, David
AU  - Walker D
AD  - Wells & Mendip Museum, Wells, UK.
FAU - Clare, Tom
AU  - Clare T
AD  - Levens Local History Group, Levens, Cumbria, UK.
FAU - Cook, Geoff
AU  - Cook G
AD  - Levens Local History Group, Levens, Cumbria, UK.
FAU - Hodkinson, Ian
AU  - Hodkinson I
AD  - School of Biological and Environmental Sciences, Liverpool John Moores 
      University, Liverpool, UK.
FAU - Simpson, Mark
AU  - Simpson M
AD  - Levens Local History Group, Levens, Cumbria, UK.
FAU - Read, Stephen
AU  - Read S
AD  - Levens Local History Group, Levens, Cumbria, UK.
FAU - Davy, Tom
AU  - Davy T
AD  - Ancient Genomics Laboratory, Francis Crick Institute, London, UK.
FAU - Silva, Marina
AU  - Silva M
AUID- ORCID: 0000-0002-3756-0920
AD  - Ancient Genomics Laboratory, Francis Crick Institute, London, UK.
FAU - Hajdinjak, Mateja
AU  - Hajdinjak M
AUID- ORCID: 0000-0002-4064-0331
AD  - Ancient Genomics Laboratory, Francis Crick Institute, London, UK.
AD  - Department of Evolutionary Genetics and Department of Archaeogenetics, Max Planck 
      Institute for Evolutionary Anthropology, Leipzig, Germany.
FAU - Bergström, Anders
AU  - Bergström A
AUID- ORCID: 0000-0002-4096-9268
AD  - Ancient Genomics Laboratory, Francis Crick Institute, London, UK.
AD  - School of Biological Sciences, University of East Anglia, Norwich, UK.
FAU - Booth, Thomas
AU  - Booth T
AUID- ORCID: 0000-0002-8731-818X
AD  - Ancient Genomics Laboratory, Francis Crick Institute, London, UK. 
      thomas.booth@crick.ac.uk.
FAU - Skoglund, Pontus
AU  - Skoglund P
AUID- ORCID: 0000-0002-3021-5913
AD  - Ancient Genomics Laboratory, Francis Crick Institute, London, UK. 
      pontus.skoglund@crick.ac.uk.
LA  - eng
GR  - 217223/Z/19/Z/WT_/Wellcome Trust/United Kingdom
GR  - FC001595/CRUK_/Cancer Research UK/United Kingdom
GR  - MRC_/Medical Research Council/United Kingdom
PT  - Journal Article
PT  - Research Support, Non-U.S. Gov't
DEP - 20230530
PL  - England
TA  - Nat Commun
JT  - Nature communications
JID - 101528555
SB  - IM
MH  - Humans
MH  - *Plague/epidemiology
MH  - *Yersinia pestis/genetics
MH  - United Kingdom/epidemiology
MH  - Europe
MH  - Asia, Eastern
PMC - PMC10229654
COIS- The authors declare no competing interests.
EDAT- 2023/05/31 01:09
MHDA- 2023/06/01 06:42
PMCR- 2023/05/30
CRDT- 2023/05/30 23:16
PHST- 2022/01/21 00:00 [received]
PHST- 2023/04/28 00:00 [accepted]
PHST- 2023/06/01 06:42 [medline]
PHST- 2023/05/31 01:09 [pubmed]
PHST- 2023/05/30 23:16 [entrez]
PHST- 2023/05/30 00:00 [pmc-release]
AID - 10.1038/s41467-023-38393-w [pii]
AID - 38393 [pii]
AID - 10.1038/s41467-023-38393-w [doi]
PST - epublish
SO  - Nat Commun. 2023 May 30;14(1):2930. doi: 10.1038/s41467-023-38393-w.

PMID- 36261521
OWN - NLM
STAT- MEDLINE
DCOM- 20221118
LR  - 20250918
IS  - 1476-4687 (Electronic)
IS  - 0028-0836 (Print)
IS  - 0028-0836 (Linking)
VI  - 611
IP  - 7935
DP  - 2022 Nov
TI  - Evolution of immune genes is associated with the Black Death.
PG  - 312-319
LID - 10.1038/s41586-022-05349-x [doi]
AB  - Infectious diseases are among the strongest selective pressures driving human 
      evolution(1,2). This includes the single greatest mortality event in recorded 
      history, the first outbreak of the second pandemic of plague, commonly called the 
      Black Death, which was caused by the bacterium Yersinia pestis(3). This pandemic 
      devastated Afro-Eurasia, killing up to 30-50% of the population(4). To identify 
      loci that may have been under selection during the Black Death, we characterized 
      genetic variation around immune-related genes from 206 ancient DNA extracts, 
      stemming from two different European populations before, during and after the 
      Black Death. Immune loci are strongly enriched for highly differentiated sites 
      relative to a set of non-immune loci, suggesting positive selection. We identify 
      245 variants that are highly differentiated within the London dataset, four of 
      which were replicated in an independent cohort from Denmark, and represent the 
      strongest candidates for positive selection. The selected allele for one of these 
      variants, rs2549794, is associated with the production of a full-length (versus 
      truncated) ERAP2 transcript, variation in cytokine response to Y. pestis and 
      increased ability to control intracellular Y. pestis in macrophages. Finally, we 
      show that protective variants overlap with alleles that are today associated with 
      increased susceptibility to autoimmune diseases, providing empirical evidence for 
      the role played by past pandemics in shaping present-day susceptibility to 
      disease.
CI  - © 2022. The Author(s), under exclusive licence to Springer Nature Limited.
FAU - Klunk, Jennifer
AU  - Klunk J
AUID- ORCID: 0000-0002-6521-8516
AD  - McMaster Ancient DNA Centre, Departments of Anthropology, Biology and 
      Biochemistry, McMaster University, Hamilton, Ontario, Canada.
AD  - Daicel Arbor Biosciences, Ann Arbor, MI, USA.
FAU - Vilgalys, Tauras P
AU  - Vilgalys TP
AUID- ORCID: 0000-0002-0615-6888
AD  - Section of Genetic Medicine, Department of Medicine, University of Chicago, 
      Chicago, IL, USA.
FAU - Demeure, Christian E
AU  - Demeure CE
AUID- ORCID: 0000-0001-7195-1645
AD  - Yersinia Research Unit, Institut Pasteur, Paris, France.
FAU - Cheng, Xiaoheng
AU  - Cheng X
AD  - Department of Ecology and Evolution, University of Chicago, Chicago, IL, USA.
FAU - Shiratori, Mari
AU  - Shiratori M
AD  - Section of Genetic Medicine, Department of Medicine, University of Chicago, 
      Chicago, IL, USA.
FAU - Madej, Julien
AU  - Madej J
AD  - Yersinia Research Unit, Institut Pasteur, Paris, France.
FAU - Beau, Rémi
AU  - Beau R
AD  - Yersinia Research Unit, Institut Pasteur, Paris, France.
FAU - Elli, Derek
AU  - Elli D
AD  - Department of Microbiology, Ricketts Laboratory, University of Chicago, Lemont, 
      IL, USA.
FAU - Patino, Maria I
AU  - Patino MI
AD  - Section of Genetic Medicine, Department of Medicine, University of Chicago, 
      Chicago, IL, USA.
FAU - Redfern, Rebecca
AU  - Redfern R
AD  - Centre for Human Bioarchaeology, Museum of London, London, UK.
FAU - DeWitte, Sharon N
AU  - DeWitte SN
AUID- ORCID: 0000-0003-0754-8485
AD  - Department of Anthropology, University of South Carolina, Columbia, SC, USA.
FAU - Gamble, Julia A
AU  - Gamble JA
AUID- ORCID: 0000-0001-7486-757X
AD  - Department of Anthropology, University of Manitoba, Winnipeg, Manitoba, Canada.
FAU - Boldsen, Jesper L
AU  - Boldsen JL
AD  - Department of Forensic Medicine, Unit of Anthropology (ADBOU), University of 
      Southern Denmark, Odense S, Denmark.
FAU - Carmichael, Ann
AU  - Carmichael A
AUID- ORCID: 0000-0001-7516-7460
AD  - History Department, Indiana University, Bloomington, IN, USA.
FAU - Varlik, Nükhet
AU  - Varlik N
AD  - Department of History, Rutgers University, Newark, NJ, USA.
FAU - Eaton, Katherine
AU  - Eaton K
AD  - McMaster Ancient DNA Centre, Departments of Anthropology, Biology and 
      Biochemistry, McMaster University, Hamilton, Ontario, Canada.
FAU - Grenier, Jean-Christophe
AU  - Grenier JC
AUID- ORCID: 0000-0001-7937-5160
AD  - Montreal Heart Institute, Faculty of Medicine, Université de Montréal, Montréal, 
      Quebec, Canada.
FAU - Golding, G Brian
AU  - Golding GB
AD  - McMaster Ancient DNA Centre, Departments of Anthropology, Biology and 
      Biochemistry, McMaster University, Hamilton, Ontario, Canada.
FAU - Devault, Alison
AU  - Devault A
AD  - Daicel Arbor Biosciences, Ann Arbor, MI, USA.
FAU - Rouillard, Jean-Marie
AU  - Rouillard JM
AD  - Daicel Arbor Biosciences, Ann Arbor, MI, USA.
AD  - Department of Chemical Engineering, University of Michigan - Ann Arbor, Ann 
      Arbor, MI, USA.
FAU - Yotova, Vania
AU  - Yotova V
AUID- ORCID: 0000-0002-6730-2404
AD  - Centre Hospitalier Universitaire Sainte-Justine, Montréal, Quebec, Canada.
FAU - Sindeaux, Renata
AU  - Sindeaux R
AUID- ORCID: 0000-0002-5527-5015
AD  - Centre Hospitalier Universitaire Sainte-Justine, Montréal, Quebec, Canada.
FAU - Ye, Chun Jimmie
AU  - Ye CJ
AUID- ORCID: 0000-0001-6560-3783
AD  - Division of Rheumatology, Department of Medicine, University of California, San 
      Francisco, CA, USA.
AD  - Institute for Human Genetics, University of California, San Francisco, CA, USA.
FAU - Bikaran, Matin
AU  - Bikaran M
AD  - Division of Rheumatology, Department of Medicine, University of California, San 
      Francisco, CA, USA.
AD  - Institute for Human Genetics, University of California, San Francisco, CA, USA.
FAU - Dumaine, Anne
AU  - Dumaine A
AD  - Section of Genetic Medicine, Department of Medicine, University of Chicago, 
      Chicago, IL, USA.
FAU - Brinkworth, Jessica F
AU  - Brinkworth JF
AD  - Department of Anthropology, University of Illinois Urbana-Champaign, Urbana, IL, 
      USA.
AD  - Carl R Woese Institute for Genomic Biology, University of Illinois at 
      Urbana-Champaign, Urbana, IL, USA.
FAU - Missiakas, Dominique
AU  - Missiakas D
AUID- ORCID: 0000-0001-6482-9633
AD  - Department of Microbiology, Ricketts Laboratory, University of Chicago, Lemont, 
      IL, USA.
FAU - Rouleau, Guy A
AU  - Rouleau GA
AUID- ORCID: 0000-0001-8403-1418
AD  - Montreal Neurological Institute-Hospital, McGill University, Montréal, Quebec, 
      Canada.
FAU - Steinrücken, Matthias
AU  - Steinrücken M
AD  - Department of Ecology and Evolution, University of Chicago, Chicago, IL, USA.
AD  - Department of Human Genetics, University of Chicago, Chicago, IL, USA.
FAU - Pizarro-Cerdá, Javier
AU  - Pizarro-Cerdá J
AD  - Yersinia Research Unit, Institut Pasteur, Paris, France.
FAU - Poinar, Hendrik N
AU  - Poinar HN
AUID- ORCID: 0000-0002-0314-4160
AD  - McMaster Ancient DNA Centre, Departments of Anthropology, Biology and 
      Biochemistry, McMaster University, Hamilton, Ontario, Canada. 
      poinarh@mcmaster.ca.
AD  - Michael G. DeGroote Institute of Infectious Disease Research, McMaster 
      University, Hamilton, Ontario, Canada. poinarh@mcmaster.ca.
AD  - Humans and the Microbiome Program, Canadian Institute for Advanced Research, 
      Toronto, Ontario, Canada. poinarh@mcmaster.ca.
FAU - Barreiro, Luis B
AU  - Barreiro LB
AUID- ORCID: 0000-0001-9456-367X
AD  - Section of Genetic Medicine, Department of Medicine, University of Chicago, 
      Chicago, IL, USA. lbarreiro@uchicago.edu.
AD  - Department of Human Genetics, University of Chicago, Chicago, IL, USA. 
      lbarreiro@uchicago.edu.
AD  - Committee on Genetics, Genomics, and Systems Biology, University of Chicago, 
      Chicago, IL, USA. lbarreiro@uchicago.edu.
AD  - Committee on Immunology, University of Chicago, Chicago, IL, USA. 
      lbarreiro@uchicago.edu.
LA  - eng
GR  - P30 DK042086/DK/NIDDK NIH HHS/United States
GR  - F32 GM140568/GM/NIGMS NIH HHS/United States
GR  - R01 GM146051/GM/NIGMS NIH HHS/United States
GR  - R56 AI146556/AI/NIAID NIH HHS/United States
GR  - R01 GM134376/GM/NIGMS NIH HHS/United States
PT  - Journal Article
PT  - Research Support, N.I.H., Extramural
PT  - Research Support, Non-U.S. Gov't
DEP - 20221019
PL  - England
TA  - Nature
JT  - Nature
JID - 0410462
RN  - EC 3.4.11.- (Aminopeptidases)
RN  - 0 (DNA, Ancient)
RN  - EC 3.4.11.- (ERAP2 protein, human)
SB  - IM
CIN - Nature. 2022 Nov;611(7935):237-238. doi: 10.1038/d41586-022-03160-2. PMID: 
      36261712
CIN - Trends Immunol. 2023 Feb;44(2):90-92. doi: 10.1016/j.it.2022.12.001. PMID: 
      36526581
CIN - Gastroenterology. 2023 Apr;164(4):696. doi: 10.1053/j.gastro.2022.12.038. PMID: 
      36608717
EIN - Nature. 2025 Jan;637(8048):E30. doi: 10.1038/s41586-024-08522-6. PMID: 39814901
CIN - Nature. 2025 Feb;638(8051):E19-E22. doi: 10.1038/s41586-024-08496-5. PMID: 
      39972236
MH  - Humans
MH  - Aminopeptidases/genetics/immunology
MH  - *DNA, Ancient
MH  - *Plague/genetics/immunology/microbiology/mortality
MH  - *Yersinia pestis/immunology/pathogenicity
MH  - *Selection, Genetic/immunology
MH  - Europe/epidemiology/ethnology
MH  - *Immunity/genetics
MH  - Datasets as Topic
MH  - *Genetic Predisposition to Disease
MH  - London/epidemiology
MH  - Denmark/epidemiology
PMC - PMC9580435
COIS- J.K., A. Devault and J.-M.R. declare financial interest in Daicel Arbor 
      Biosciences, which provided the myBaits hybridization capture kits for this work. 
      All other authors declare no competing interests.
EDAT- 2022/10/20 06:00
MHDA- 2022/11/15 06:00
PMCR- 2025/09/16
CRDT- 2022/10/19 23:29
PHST- 2022/01/12 00:00 [received]
PHST- 2022/09/14 00:00 [accepted]
PHST- 2022/10/20 06:00 [pubmed]
PHST- 2022/11/15 06:00 [medline]
PHST- 2022/10/19 23:29 [entrez]
PHST- 2025/09/16 00:00 [pmc-release]
AID - 10.1038/s41586-022-05349-x [pii]
AID - 5349 [pii]
AID - 10.1038/s41586-022-05349-x [doi]
PST - ppublish
SO  - Nature. 2022 Nov;611(7935):312-319. doi: 10.1038/s41586-022-05349-x. Epub 2022 
      Oct 19.

PMID- 27722861
OWN - NLM
STAT- MEDLINE
DCOM- 20171004
LR  - 20171004
IS  - 0065-2598 (Print)
IS  - 0065-2598 (Linking)
VI  - 918
DP  - 2016
TI  - Physiology of Yersinia pestis.
PG  - 79-99
AB  - This chapter outlines the physiology of Yersinia pestis with emphasis on 
      identifying unique functions required for tissue invasion and acute disease. 
      These activities are opposed to often incompatible processes expressed by very 
      closely related Yersinia pseudotuberculosis, which causes localized 
      gastrointestinal infection. Gain of new information in Y. pestis entailed lateral 
      transfer of plasminogen activator and anti-phagocytic capsular antigen via the 
      plasmids pPCP and pMT, respectively, and derepression of the pigmentation locus 
      facilitating colonization of the flea vector. The ability to survive in austere 
      natural environments became unnecessary following mastery of the closed 
      flea-rodent-flea life cycle permitting concomitant chromosomal degeneration 
      (large and small deletions, additions, inversions, translocations, transposon 
      inserts, and single base substitutions causing nonsense and missense mutations). 
      Consequently, modern Y. pestis lacks a functional pentose-phosphate pathway, 
      glyoxylate bypass, and is unable to directly catabolize L-aspartate and close 
      metabolic derivatives directly via the tricarboxylic acid cycle. The missing gene 
      products accounting for these and numerous other metabolic lesions are now 
      well-established. This group includes formyltetrahydrofolate deformylase (PurU) 
      required for synthesis of glycine. This deficiency is associated with a dramatic 
      ability of Y. pestis to catabolize L-serine, required by the host to initiate 
      methylation of DNA (necessary in turn to initiate successful innate immune 
      processes leading to delayed-type hypersensitivity).
FAU - Brubaker, Robert R
AU  - Brubaker RR
AD  - Department of Microbiology, Immunology, and Molecular Genetics, Chandler Medical 
      Center, The University of Kentucky, MS 415, 300 Rose Street, Lexington, KY, 
      40536-0298, USA. robert.brubaker@uky.edu.
LA  - eng
PT  - Journal Article
PT  - Review
PL  - United States
TA  - Adv Exp Med Biol
JT  - Advances in experimental medicine and biology
JID - 0121103
SB  - IM
MH  - Animals
MH  - Humans
MH  - Phenotype
MH  - Plague/*microbiology
MH  - Yersinia pestis/classification/genetics/*physiology
OTO - NOTNLM
OT  - Anabolism
OT  - Bacterial function
OT  - Bacterial structure
OT  - Catabolism
OT  - Intermediary metabolism
EDAT- 2016/10/11 06:00
MHDA- 2017/10/05 06:00
CRDT- 2016/10/11 06:00
PHST- 2016/10/11 06:00 [entrez]
PHST- 2016/10/11 06:00 [pubmed]
PHST- 2017/10/05 06:00 [medline]
AID - 10.1007/978-94-024-0890-4_4 [doi]
PST - ppublish
SO  - Adv Exp Med Biol. 2016;918:79-99. doi: 10.1007/978-94-024-0890-4_4.

PMID- 27722860
OWN - NLM
STAT- MEDLINE
DCOM- 20171004
LR  - 20171004
IS  - 0065-2598 (Print)
IS  - 0065-2598 (Linking)
VI  - 918
DP  - 2016
TI  - Taxonomy of Yersinia pestis.
PG  - 35-78
AB  - This chapter summarized the taxonomy and typing works of Yersinia pestis since 
      it's firstly identified in Hong Kong in 1894. Phenotyping methods that based on 
      phenotypic characteristics, including biotyping, serotyping, antibiogram 
      analysis, bacteriocin typing, phage typing, and plasmid typing, were firstly 
      applied in classification of Y. pestis in subspecies level. And then, with the 
      advancement of molecular biological technology, the methods based on outer 
      membrane protein profiles, fatty acid composition, and bacterial mass 
      fingerprinting were also used to identify the populations within Y. pestis. 
      However, Y. pestis is a highly homogenous species; therefore, the above typing 
      methods could only provide low resolution, e.g., only one serotype and one phage 
      type were observed for the whole species. Since the 1990s, molecular typing based 
      on DNA variations, including single-nucleotide polymorphism, gene gain/loss, 
      variable-number tandem repeats, clustered regularly interspaced short palindromic 
      repeat, etc., was introduced and improved the resolution and robust of typing 
      result. Especially in recent years, genotyping-based whole-genome-wide variations 
      were successfully employed in Y. pestis, which built the "gold standard" of 
      typing scheme of the species and could distinguish the samples under the strain 
      level. The taxonomy and typing works leaved us enormous polymorphism data; 
      therefore, a comprehensive fingerprint database of Y. pestis was needed to 
      collect and standardize these data, for facilitating future works on evolution, 
      plague surveillance and control, anti-bioterrorism, and microbial forensic 
      researches.
FAU - Qi, Zhizhen
AU  - Qi Z
AD  - Qinghai Provincial Key Laboratory for Plague Control and Research, Qinghai 
      Institute for Endemic Disease Prevention and Control, Xining, Qinghai Province, 
      811602, China.
FAU - Cui, Yujun
AU  - Cui Y
AD  - Beijing Institute of Microbiology and Epidemiology, No. Dongdajie, Fengtai, 
      Beijing, 100071, China.
FAU - Zhang, Qingwen
AU  - Zhang Q
AD  - Qinghai Provincial Key Laboratory for Plague Control and Research, Qinghai 
      Institute for Endemic Disease Prevention and Control, Xining, Qinghai Province, 
      811602, China.
FAU - Yang, Ruifu
AU  - Yang R
AD  - Beijing Institute of Microbiology and Epidemiology, No. Dongdajie, Fengtai, 
      Beijing, 100071, China. ruifuyang@gmail.com.
LA  - eng
PT  - Journal Article
PT  - Review
PL  - United States
TA  - Adv Exp Med Biol
JT  - Advances in experimental medicine and biology
JID - 0121103
SB  - IM
MH  - Animals
MH  - Genotype
MH  - Genotyping Techniques
MH  - Humans
MH  - Molecular Typing
MH  - Phenotype
MH  - Plague/*microbiology
MH  - Yersinia pestis/*classification/genetics
OTO - NOTNLM
OT  - Genotyping
OT  - Molecular typing
OT  - Phenotyping
OT  - Population diversity
OT  - Taxonomy
EDAT- 2016/10/11 06:00
MHDA- 2017/10/05 06:00
CRDT- 2016/10/11 06:00
PHST- 2016/10/11 06:00 [entrez]
PHST- 2016/10/11 06:00 [pubmed]
PHST- 2017/10/05 06:00 [medline]
AID - 10.1007/978-94-024-0890-4_3 [doi]
PST - ppublish
SO  - Adv Exp Med Biol. 2016;918:35-78. doi: 10.1007/978-94-024-0890-4_3.

PMID- 34244722
OWN - NLM
STAT- MEDLINE
DCOM- 20220314
LR  - 20220314
IS  - 1537-6591 (Electronic)
IS  - 1058-4838 (Print)
IS  - 1058-4838 (Linking)
VI  - 74
IP  - 4
DP  - 2022 Mar 1
TI  - Transmission of Antimicrobial Resistant Yersinia pestis During a Pneumonic Plague 
      Outbreak.
PG  - 695-702
LID - 10.1093/cid/ciab606 [doi]
AB  - BACKGROUND: Pneumonic plague (PP), caused by Yersinia pestis, is the most feared 
      clinical form of plague due to its rapid lethality and potential to cause 
      outbreaks. PP outbreaks are now rare due to antimicrobial therapy. METHODS: A PP 
      outbreak in Madagascar involving transmission of a Y. pestis strain resistant to 
      streptomycin, the current recommended first-line treatment in Madagascar, was 
      retrospectively characterized using epidemiology, clinical diagnostics, molecular 
      characterization, and animal studies. RESULTS: The outbreak occurred in February 
      2013 in the Faratsiho district of Madagascar and involved 22 cases, including 3 
      untreated fatalities. The 19 other cases participated in funeral practices for 
      the fatal cases and fully recovered after combination antimicrobial therapy: 
      intramuscular streptomycin followed by oral co-trimoxazole. The Y. pestis strain 
      that circulated during this outbreak is resistant to streptomycin resulting from 
      a spontaneous point mutation in the 30S ribosomal protein S12 (rpsL) gene. This 
      same mutation causes streptomycin resistance in 2 unrelated Y. pestis strains, 
      one isolated from a fatal PP case in a different region of Madagascar in 1987 and 
      another isolated from a fatal PP case in China in 1996, documenting this mutation 
      has occurred independently at least 3 times in Y. pestis. Laboratory experiments 
      revealed this mutation has no detectable impact on fitness or virulence, and 
      revertants to wild-type are rare in other species containing it, suggesting Y. 
      pestis strains containing it could persist in the environment. CONCLUSIONS: 
      Unique antimicrobial resistant (AMR) strains of Y. pestis continue to arise in 
      Madagascar and can be transmitted during PP outbreaks.
CI  - © Infectious Diseases Society of America 2021.
FAU - Andrianaivoarimanana, Voahangy
AU  - Andrianaivoarimanana V
AD  - Institut Pasteur de Madagascar, Antananarivo, Madagascar.
FAU - Wagner, David M
AU  - Wagner DM
AUID- ORCID: 0000-0003-2684-6007
AD  - Northern Arizona University, Flagstaff, Arizona, USA.
FAU - Birdsell, Dawn N
AU  - Birdsell DN
AD  - Northern Arizona University, Flagstaff, Arizona, USA.
FAU - Nikolay, Birgit
AU  - Nikolay B
AD  - Institut Pasteur, Paris, France.
FAU - Rakotoarimanana, Faniry
AU  - Rakotoarimanana F
AD  - Institut Pasteur de Madagascar, Antananarivo, Madagascar.
FAU - Randriantseheno, Lovasoa N
AU  - Randriantseheno LN
AD  - Institut Pasteur de Madagascar, Antananarivo, Madagascar.
FAU - Vogler, Amy J
AU  - Vogler AJ
AD  - Northern Arizona University, Flagstaff, Arizona, USA.
FAU - Sahl, Jason W
AU  - Sahl JW
AD  - Northern Arizona University, Flagstaff, Arizona, USA.
FAU - Hall, Carina M
AU  - Hall CM
AD  - Northern Arizona University, Flagstaff, Arizona, USA.
FAU - Somprasong, Nawarat
AU  - Somprasong N
AD  - University of Florida, Gainesville, Florida, USA.
FAU - Cauchemez, Simon
AU  - Cauchemez S
AD  - Northern Arizona University, Flagstaff, Arizona, USA.
AD  - Institut Pasteur, Paris, France.
FAU - Schweizer, Herbert P
AU  - Schweizer HP
AD  - University of Florida, Gainesville, Florida, USA.
FAU - Razafimandimby, Harimahefa
AU  - Razafimandimby H
AD  - Madagascar Ministry of Public Health, Antananarivo, Madagascar.
FAU - Rogier, Christophe
AU  - Rogier C
AD  - Institut Pasteur de Madagascar, Antananarivo, Madagascar.
FAU - Rajerison, Minoarisoa
AU  - Rajerison M
AD  - Institut Pasteur de Madagascar, Antananarivo, Madagascar.
LA  - eng
GR  - Institut Pasteur de Madagascar/
PT  - Journal Article
PT  - Research Support, Non-U.S. Gov't
PL  - United States
TA  - Clin Infect Dis
JT  - Clinical infectious diseases : an official publication of the Infectious Diseases 
      Society of America
JID - 9203213
RN  - 0 (Anti-Bacterial Agents)
SB  - IM
MH  - Animals
MH  - Anti-Bacterial Agents/pharmacology/therapeutic use
MH  - Disease Outbreaks
MH  - *Plague/drug therapy/epidemiology
MH  - Retrospective Studies
MH  - *Yersinia pestis/genetics
PMC - PMC8886911
OTO - NOTNLM
OT  - Yersinia pestis
OT  - antimicrobial resistance
OT  - outbreak
OT  - pneumonic plague
EDAT- 2021/07/11 06:00
MHDA- 2022/03/15 06:00
PMCR- 2021/07/09
CRDT- 2021/07/10 06:17
PHST- 2020/12/28 00:00 [received]
PHST- 2021/07/11 06:00 [pubmed]
PHST- 2022/03/15 06:00 [medline]
PHST- 2021/07/10 06:17 [entrez]
PHST- 2021/07/09 00:00 [pmc-release]
AID - 6318455 [pii]
AID - ciab606 [pii]
AID - 10.1093/cid/ciab606 [doi]
PST - ppublish
SO  - Clin Infect Dis. 2022 Mar 1;74(4):695-702. doi: 10.1093/cid/ciab606.

PMID- 33257531
OWN - NLM
STAT- MEDLINE
DCOM- 20210726
LR  - 20230217
IS  - 1098-5522 (Electronic)
IS  - 0019-9567 (Print)
IS  - 0019-9567 (Linking)
VI  - 89
IP  - 2
DP  - 2021 Jan 19
TI  - The Yersinia pestis GTPase BipA Promotes Pathogenesis of Primary Pneumonic 
      Plague.
LID - 10.1128/IAI.00673-20 [doi]
LID - e00673-20
AB  - Yersinia pestis is a highly virulent pathogen and the causative agent of bubonic, 
      septicemic, and pneumonic plague. Primary pneumonic plague caused by inhalation 
      of respiratory droplets contaminated with Y. pestis is nearly 100% lethal within 
      4 to 7 days without antibiotic intervention. Pneumonic plague progresses in two 
      phases, beginning with extensive bacterial replication in the lung with minimal 
      host responsiveness, followed by the abrupt onset of a lethal proinflammatory 
      response. The precise mechanisms by which Y. pestis is able to colonize the lung 
      and survive two very distinct disease phases remain largely unknown. To date, a 
      few bacterial virulence factors, including the Ysc type 3 secretion system, are 
      known to contribute to the pathogenesis of primary pneumonic plague. The 
      bacterial GTPase BipA has been shown to regulate expression of virulence factors 
      in a number of Gram-negative bacteria, including Pseudomonas aeruginosa, 
      Escherichia coli, and Salmonella enterica serovar Typhi. However, the role of 
      BipA in Y. pestis has yet to be investigated. Here, we show that BipA is a Y. 
      pestis virulence factor that promotes defense against early neutrophil-mediated 
      bacterial killing in the lung. This work identifies a novel Y. pestis virulence 
      factor and highlights the importance of early bacterial/neutrophil interactions 
      in the lung during primary pneumonic plague.
CI  - Copyright © 2021 Crane et al.
FAU - Crane, Samantha D
AU  - Crane SD
AD  - Department of Microbiology and Immunology, University of Arkansas for Medical 
      Sciences, Little Rock, Arkansas, USA.
FAU - Banerjee, Srijon K
AU  - Banerjee SK
AD  - Department of Microbiology and Immunology, University of Arkansas for Medical 
      Sciences, Little Rock, Arkansas, USA.
FAU - Eichelberger, Kara R
AU  - Eichelberger KR
AD  - Department of Microbiology and Immunology, University of North Carolina at Chapel 
      Hill, Chapel Hill, North Carolina, USA.
FAU - Kurten, Richard C
AU  - Kurten RC
AD  - Department of Pediatric Allergy and Immunology, University of Arkansas for 
      Medical Sciences, Little Rock, Arkansas, USA.
AD  - Lung Cell Biology Laboratory, Arkansas Children's Research Institute, Little 
      Rock, Arkansas, USA.
FAU - Goldman, William E
AU  - Goldman WE
AD  - Department of Microbiology and Immunology, University of North Carolina at Chapel 
      Hill, Chapel Hill, North Carolina, USA.
FAU - Pechous, Roger D
AU  - Pechous RD
AUID- ORCID: 0000-0002-5434-4744
AD  - Department of Microbiology and Immunology, University of Arkansas for Medical 
      Sciences, Little Rock, Arkansas, USA RDPechous@uams.edu.
LA  - eng
GR  - P20 GM103625/GM/NIGMS NIH HHS/United States
GR  - P30 GM145393/GM/NIGMS NIH HHS/United States
GR  - R21 AI133103/AI/NIAID NIH HHS/United States
PT  - Journal Article
PT  - Research Support, N.I.H., Extramural
PT  - Research Support, Non-U.S. Gov't
DEP - 20210119
PL  - United States
TA  - Infect Immun
JT  - Infection and immunity
JID - 0246127
RN  - 0 (Bacterial Proteins)
RN  - 0 (Virulence Factors)
RN  - EC 3.6.1.- (GTP Phosphohydrolases)
SB  - IM
MH  - Animals
MH  - Bacterial Proteins/*physiology
MH  - Disease Models, Animal
MH  - Female
MH  - GTP Phosphohydrolases/*physiology
MH  - Humans
MH  - Mice
MH  - Mice, Inbred C57BL
MH  - Models, Animal
MH  - Plague/*immunology/*physiopathology
MH  - Virulence Factors/*physiology
MH  - Yersinia pestis/*immunology/*pathogenicity
PMC - PMC7822129
OTO - NOTNLM
OT  - Yersinia
OT  - Yersinia pestis
OT  - bacterial GTPases
OT  - pathogenesis
OT  - plague
OT  - pneumonic plague
EDAT- 2020/12/02 06:00
MHDA- 2021/07/27 06:00
PMCR- 2021/07/19
CRDT- 2020/12/01 05:55
PHST- 2020/10/23 00:00 [received]
PHST- 2020/11/11 00:00 [accepted]
PHST- 2020/12/02 06:00 [pubmed]
PHST- 2021/07/27 06:00 [medline]
PHST- 2020/12/01 05:55 [entrez]
PHST- 2021/07/19 00:00 [pmc-release]
AID - IAI.00673-20 [pii]
AID - 00673-20 [pii]
AID - 10.1128/IAI.00673-20 [doi]
PST - epublish
SO  - Infect Immun. 2021 Jan 19;89(2):e00673-20. doi: 10.1128/IAI.00673-20. Print 2021 
      Jan 19.

PMID- 28886687
OWN - NLM
STAT- MEDLINE
DCOM- 20180508
LR  - 20201209
IS  - 1545-3251 (Electronic)
IS  - 0066-4227 (Linking)
VI  - 71
DP  - 2017 Sep 8
TI  - "Fleaing" the Plague: Adaptations of Yersinia pestis to Its Insect Vector That 
      Lead to Transmission.
PG  - 215-232
LID - 10.1146/annurev-micro-090816-093521 [doi]
AB  - Interest in arthropod-borne pathogens focuses primarily on how they cause disease 
      in humans. How they produce a transmissible infection in their arthropod host is 
      just as critical to their life cycle, however. Yersinia pestis adopts a unique 
      life stage in the digestive tract of its flea vector, characterized by rapid 
      formation of a bacterial biofilm that is enveloped in a complex extracellular 
      polymeric substance. Localization and adherence of the biofilm to the flea 
      foregut is essential for transmission. Here, we review the molecular and genetic 
      mechanisms of these processes and present a comparative evaluation and updated 
      model of two related transmission mechanisms.
FAU - Hinnebusch, B Joseph
AU  - Hinnebusch BJ
AD  - Laboratory of Zoonotic Pathogens, Rocky Mountain Laboratories, National Institute 
      of Allergy and Infectious Diseases, National Institutes of Health, Hamilton, 
      Montana 59840; email: jhinnebusch@niaid.nih.gov.
FAU - Jarrett, Clayton O
AU  - Jarrett CO
AD  - Laboratory of Zoonotic Pathogens, Rocky Mountain Laboratories, National Institute 
      of Allergy and Infectious Diseases, National Institutes of Health, Hamilton, 
      Montana 59840; email: jhinnebusch@niaid.nih.gov.
FAU - Bland, David M
AU  - Bland DM
AD  - Laboratory of Zoonotic Pathogens, Rocky Mountain Laboratories, National Institute 
      of Allergy and Infectious Diseases, National Institutes of Health, Hamilton, 
      Montana 59840; email: jhinnebusch@niaid.nih.gov.
LA  - eng
PT  - Journal Article
PT  - Review
PL  - United States
TA  - Annu Rev Microbiol
JT  - Annual review of microbiology
JID - 0372370
SB  - IM
MH  - *Adaptation, Biological
MH  - Animals
MH  - Biofilms/*growth & development
MH  - Disease Transmission, Infectious
MH  - Gastrointestinal Tract/microbiology
MH  - Insect Vectors/*microbiology
MH  - Plague/*microbiology/*transmission
MH  - Siphonaptera/*microbiology
MH  - Yersinia pestis/genetics/*physiology
OTO - NOTNLM
OT  - Yersinia pestis
OT  - arthropod-borne transmission
OT  - biofilm
OT  - fleas
OT  - plague
EDAT- 2017/09/10 06:00
MHDA- 2018/05/09 06:00
CRDT- 2017/09/10 06:00
PHST- 2017/09/10 06:00 [entrez]
PHST- 2017/09/10 06:00 [pubmed]
PHST- 2018/05/09 06:00 [medline]
AID - 10.1146/annurev-micro-090816-093521 [doi]
PST - ppublish
SO  - Annu Rev Microbiol. 2017 Sep 8;71:215-232. doi: 
      10.1146/annurev-micro-090816-093521.

PMID- 27722865
OWN - NLM
STAT- MEDLINE
DCOM- 20171004
LR  - 20171004
IS  - 0065-2598 (Print)
IS  - 0065-2598 (Linking)
VI  - 918
DP  - 2016
TI  - Genetic Regulation of Yersinia pestis.
PG  - 223-256
AB  - Y. pestis exhibits dramatically different traits of pathogenicity and 
      transmission, albeit their close genetic relationship with its ancestor-Y. 
      pseudotuberculosis, a self-limiting gastroenteric pathogen. Y. pestis is evolved 
      into a deadly pathogen and transmitted to mammals and/or human beings by infected 
      flea biting or directly contacting with the infected animals. Various kinds of 
      environmental changes are implicated into its complex life cycle and 
      pathogenesis. Dynamic regulation of gene expression is critical for environmental 
      adaptation or survival, primarily reflected by genetic regulation mediated by 
      transcriptional factors and small regulatory RNAs at the transcriptional and 
      posttranscriptional level, respectively. The effects of genetic regulation have 
      been shown to profoundly influence Y. pestis physiology and pathogenesis such as 
      stress resistance, biofilm formation, intracellular survival, and replication. In 
      this chapter, we mainly summarize the progresses on popular methods of genetic 
      regulation and on regulatory patterns and consequences of many key 
      transcriptional and posttranscriptional regulators, with a particular emphasis on 
      how genetic regulation influences the biofilm and virulence of Y. pestis.
FAU - Han, Yanping
AU  - Han Y
AD  - Beijing Institute of Microbiology and Epidemiology, No. Dongdajie, Fengtai, 
      Beijing, 100071, China. hypiota@hotmail.com.
FAU - Fang, Haihong
AU  - Fang H
AD  - Beijing Institute of Microbiology and Epidemiology, No. Dongdajie, Fengtai, 
      Beijing, 100071, China.
FAU - Liu, Lei
AU  - Liu L
AD  - Beijing Institute of Microbiology and Epidemiology, No. Dongdajie, Fengtai, 
      Beijing, 100071, China.
FAU - Zhou, Dongsheng
AU  - Zhou D
AD  - Beijing Institute of Microbiology and Epidemiology, No. Dongdajie, Fengtai, 
      Beijing, 100071, China.
LA  - eng
PT  - Journal Article
PT  - Review
PL  - United States
TA  - Adv Exp Med Biol
JT  - Advances in experimental medicine and biology
JID - 0121103
RN  - 0 (RNA, Bacterial)
RN  - 0 (Transcription Factors)
SB  - IM
MH  - Animals
MH  - Biofilms/growth & development
MH  - Gene Expression Regulation, Bacterial/*physiology
MH  - Humans
MH  - Plague/*microbiology/transmission
MH  - RNA, Bacterial/physiology
MH  - Transcription Factors/*physiology
MH  - Transcription, Genetic
MH  - Virulence/genetics
MH  - Yersinia pestis/*genetics/pathogenicity/physiology
OTO - NOTNLM
OT  - Biofilm
OT  - Gene expression
OT  - Regulation
OT  - Virulence
OT  - Yersinia pestis
EDAT- 2016/10/11 06:00
MHDA- 2017/10/05 06:00
CRDT- 2016/10/11 06:00
PHST- 2016/10/11 06:00 [entrez]
PHST- 2016/10/11 06:00 [pubmed]
PHST- 2017/10/05 06:00 [medline]
AID - 10.1007/978-94-024-0890-4_8 [doi]
PST - ppublish
SO  - Adv Exp Med Biol. 2016;918:223-256. doi: 10.1007/978-94-024-0890-4_8.

PMID- 39292000
OWN - NLM
STAT- MEDLINE
DCOM- 20241107
LR  - 20250721
IS  - 2165-0497 (Electronic)
IS  - 2165-0497 (Linking)
VI  - 12
IP  - 11
DP  - 2024 Nov 5
TI  - A bacteriophage cocktail targeting Yersinia pestis provides strong post-exposure 
      protection in a rat pneumonic plague model.
PG  - e0094224
LID - 10.1128/spectrum.00942-24 [doi]
LID - e00942-24
AB  - Yersinia pestis, one of the deadliest bacterial pathogens ever known, is 
      responsible for three plague pandemics and several epidemics, with over 200 
      million deaths during recorded history. Due to high genomic plasticity, Y. pestis 
      is amenable to genetic mutations as well as genetic engineering that can lead to 
      the emergence or intentional development of pan-drug-resistant strains. Indeed, 
      antibiotic-resistant strains (e.g., strains carrying multidrug-resistant or MDR 
      plasmids) have been isolated in various countries and endemic areas. Thus, there 
      is an urgent need to develop novel, safe, and effective treatment approaches for 
      managing Y. pestis infections. This includes infections by antigenically distinct 
      strains for which vaccines (none FDA approved yet) may not be effective and those 
      that cannot be managed by currently available antibiotics. Lytic bacteriophages 
      provide one such alternative approach. In this study, we examined post-exposure 
      efficacy of a bacteriophage cocktail, YPP-401, to combat pneumonic plague caused 
      by Y. pestis CO92. YPP-401 is a four-phage preparation effective against a panel 
      of at least 68 genetically diverse Y. pestis strains. Using a pneumonic plague 
      aerosol challenge model in gender-balanced Brown Norway rats, YPP-401 
      demonstrated ~88% protection when delivered 18 h post-exposure for each of two 
      administration routes (i.e., intraperitoneal and intranasal) in a dose-dependent 
      manner. Our studies provide proof-of-concept that YPP-401 could be an innovative, 
      safe, and effective approach for managing Y. pestis infections, including those 
      caused by naturally occurring or intentionally developed multidrug-resistant 
      strains.IMPORTANCECurrently, there are no FDA-approved plague vaccines. Since 
      antibiotic-resistant strains of Y. pestis have emerged or are being intentionally 
      developed to be used as a biothreat agent, new treatment modalities are direly 
      needed. Phage therapy provides a viable option against potentially 
      antibiotic-resistant strains. Additionally, phages are nontoxic and have been 
      approved by the FDA for use in the food industry. Our study provides the first 
      evidence of the protective effect of a cocktail of four phages against pneumonic 
      plague, the most severe form of disease. When treatment was initiated 18 h post 
      infection by either the intranasal or intraperitoneal route in Brown Norway rats, 
      up to 87.5% protection was observed. The phage cocktail had a minimal impact on a 
      representative human microbiome panel, unlike antibiotics. This study provides 
      strong proof-of-concept data for the further development of phage-based therapy 
      to treat plague.
FAU - Kilgore, Paul B
AU  - Kilgore PB
AUID- ORCID: 0000-0003-2474-8120
AD  - Department of Microbiology and Immunology, University of Texas Medical Branch, 
      Galveston, Texas, USA.
FAU - Sha, Jian
AU  - Sha J
AD  - Department of Microbiology and Immunology, University of Texas Medical Branch, 
      Galveston, Texas, USA.
AD  - Institute for Human Infections & Immunity, and the Galveston National Laboratory, 
      University of Texas Medical Branch, Galveston, Texas, USA.
FAU - Hendrix, Emily K
AU  - Hendrix EK
AUID- ORCID: 0000-0002-0374-3841
AD  - Department of Microbiology and Immunology, University of Texas Medical Branch, 
      Galveston, Texas, USA.
FAU - Neil, Blake H
AU  - Neil BH
AD  - Department of Microbiology and Immunology, University of Texas Medical Branch, 
      Galveston, Texas, USA.
FAU - Lawrence, William S
AU  - Lawrence WS
AD  - Department of Microbiology and Immunology, University of Texas Medical Branch, 
      Galveston, Texas, USA.
AD  - Institute for Human Infections & Immunity, and the Galveston National Laboratory, 
      University of Texas Medical Branch, Galveston, Texas, USA.
FAU - Peel, Jennifer E
AU  - Peel JE
AD  - Department of Microbiology and Immunology, University of Texas Medical Branch, 
      Galveston, Texas, USA.
AD  - Institute for Human Infections & Immunity, and the Galveston National Laboratory, 
      University of Texas Medical Branch, Galveston, Texas, USA.
FAU - Hittle, Lauren
AU  - Hittle L
AD  - Intralytix, Inc., Columbia, Maryland, USA.
FAU - Woolston, Joelle
AU  - Woolston J
AD  - Intralytix, Inc., Columbia, Maryland, USA.
FAU - Sulakvelidze, Alexander
AU  - Sulakvelidze A
AD  - Intralytix, Inc., Columbia, Maryland, USA.
FAU - Schwartz, Jennifer A
AU  - Schwartz JA
AUID- ORCID: 0000-0001-8239-8857
AD  - Intralytix, Inc., Columbia, Maryland, USA.
FAU - Chopra, Ashok K
AU  - Chopra AK
AUID- ORCID: 0000-0002-5223-3012
AD  - Department of Microbiology and Immunology, University of Texas Medical Branch, 
      Galveston, Texas, USA.
AD  - Institute for Human Infections & Immunity, and the Galveston National Laboratory, 
      University of Texas Medical Branch, Galveston, Texas, USA.
AD  - Sealy Institute for Vaccine Sciences, University of Texas Medical Branch, 
      Galveston, Texas, USA.
AD  - Center for Biodefense and Emerging Infectious Diseases, University of Texas 
      Medical Branch, Galveston, Texas, USA.
LA  - eng
GR  - T32 AI141349/AI/NIAID NIH HHS/United States
GR  - HHSN272201700040I/AI/NIAID NIH HHS/United States
GR  - T32 AI060549/AI/NIAID NIH HHS/United States
GR  - AI 141349/HHS | National Institutes of Health (NIH)/
GR  - HHSN272201700040I/75N93022F00003/HHS | National Institutes of Health (NIH)/
PT  - Journal Article
DEP - 20240918
PL  - United States
TA  - Microbiol Spectr
JT  - Microbiology spectrum
JID - 101634614
SB  - IM
UOF - bioRxiv. 2024 Jan 18:2024.01.17.576055. doi: 10.1101/2024.01.17.576055. PMID: 
      38293171
MH  - Animals
MH  - *Yersinia pestis
MH  - *Plague/prevention & control/microbiology
MH  - Rats
MH  - *Bacteriophages/physiology/genetics
MH  - *Disease Models, Animal
MH  - *Phage Therapy/methods
MH  - Female
MH  - Post-Exposure Prophylaxis/methods
PMC - PMC11537065
OTO - NOTNLM
OT  - Tier-1 select agent
OT  - Yersinia pestis
OT  - aerosol challenge
OT  - bacteriophage
OT  - biodefense
OT  - pneumonic plague
OT  - rat model
OT  - therapeutic
COIS- The YPP-401 cocktail was developed by Intralytix, Inc. The following authors 
      report conflicts of interest with respect to Intralytix, Inc.: A.S. (co-founder, 
      employee, shareholder); J.A.S. (employee, shareholder); J.W. (employee, 
      shareholder); and L.H. (employee).
EDAT- 2024/09/18 12:46
MHDA- 2024/11/12 04:44
PMCR- 2024/09/18
CRDT- 2024/09/18 09:03
PHST- 2024/11/12 04:44 [medline]
PHST- 2024/09/18 12:46 [pubmed]
PHST- 2024/09/18 09:03 [entrez]
PHST- 2024/09/18 00:00 [pmc-release]
AID - spectrum00942-24 [pii]
AID - spectrum.00942-24 [pii]
AID - 10.1128/spectrum.00942-24 [doi]
PST - ppublish
SO  - Microbiol Spectr. 2024 Nov 5;12(11):e0094224. doi: 10.1128/spectrum.00942-24. 
      Epub 2024 Sep 18.

PMID- 40440389
OWN - NLM
STAT- MEDLINE
DCOM- 20250529
LR  - 20250529
IS  - 1095-9203 (Electronic)
IS  - 0036-8075 (Linking)
VI  - 388
IP  - 6750
DP  - 2025 May 29
TI  - Attenuation of virulence in Yersinia pestis across three plague pandemics.
PG  - eadt3880
LID - 10.1126/science.adt3880 [doi]
AB  - Yersinia pestis has spilled over from wild rodent reservoirs to commensal rodents 
      and humans, causing three historically recorded pandemics. Depletion in the copy 
      number of the plasmid-encoded virulence gene pla occurred in later-dated strains 
      of the first and second pandemics, yet the biological relevance of the pla 
      deletion has been difficult to test. We identified modern Y. pestis strains that 
      independently acquired the same pla depletion as ancient strains and herein show 
      that excision of pla from the multicopy pPCP1 plasmid is accompanied by the 
      integration of a separate full pPCP1 harboring pla into the single-copy pCD1 
      plasmid, reducing pla dosage. Moreover, we demonstrate that this depletion 
      decreases the mortality of mice in models of bubonic plague but not in the 
      pneumonic and septicemic forms of the disease. We hypothesize that pla depletion 
      may have been selectively advantageous in bubonic plague, owing to rodent 
      fragmentation after pandemic-induced mortality.
FAU - Sidhu, Ravneet Kaur
AU  - Sidhu RK
AUID- ORCID: 0000-0001-6377-5987
AD  - McMaster Ancient DNA Centre, Departments of Anthropology and Biochemistry, 
      McMaster University, Hamilton, Ontario, Canada.
AD  - Department of Biology, McMaster University, Hamilton, Ontario, Canada.
FAU - Mas Fiol, Guillem
AU  - Mas Fiol G
AUID- ORCID: 0000-0002-4024-3002
AD  - Institut Pasteur, Université Paris Cité, Yersinia Research Unit, Paris, France.
AD  - Institut Pasteur, Université Paris Cité, WHO Collaborating Research and Reference 
      Centre for Plague FRA-146, Paris, France.
FAU - Lê-Bury, Pierre
AU  - Lê-Bury P
AUID- ORCID: 0000-0002-6010-2952
AD  - Institut Pasteur, Université Paris Cité, Yersinia Research Unit, Paris, France.
AD  - Institut Pasteur, Université Paris Cité, WHO Collaborating Research and Reference 
      Centre for Plague FRA-146, Paris, France.
AD  - Université Paris-Saclay, Inserm, CEA, Center for Immunology of Viral, 
      Auto-immune, Hematological and Bacterial diseases (IMVA-HB/IDMIT/UMRS1184), 
      Fontenay-aux-Roses, France.
FAU - Demeure, Christian E
AU  - Demeure CE
AUID- ORCID: 0000-0001-7195-1645
AD  - Institut Pasteur, Université Paris Cité, Yersinia Research Unit, Paris, France.
AD  - Institut Pasteur, Université Paris Cité, WHO Collaborating Research and Reference 
      Centre for Plague FRA-146, Paris, France.
FAU - Bougit, Emelyne
AU  - Bougit E
AUID- ORCID: 0009-0005-5456-1633
AD  - Institut Pasteur, Université Paris Cité, Yersinia Research Unit, Paris, France.
FAU - Beau, Rémi
AU  - Beau R
AD  - Institut Pasteur, Université Paris Cité, Yersinia Research Unit, Paris, France.
FAU - Balière, Charlotte
AU  - Balière C
AUID- ORCID: 0000-0002-2865-5493
AD  - Institut Pasteur, Université Paris Cité, Environment and Infectious Risks Unit, 
      Laboratory for Urgent Response to Biological Threats, Paris, France.
FAU - Kwasiborski, Aurelia
AU  - Kwasiborski A
AUID- ORCID: 0000-0003-0826-613X
AD  - Institut Pasteur, Université Paris Cité, Environment and Infectious Risks Unit, 
      Laboratory for Urgent Response to Biological Threats, Paris, France.
FAU - Caro, Valérie
AU  - Caro V
AUID- ORCID: 0000-0001-8477-5708
AD  - Institut Pasteur, Université Paris Cité, Environment and Infectious Risks Unit, 
      Laboratory for Urgent Response to Biological Threats, Paris, France.
FAU - Klunk, Jennifer
AU  - Klunk J
AUID- ORCID: 0000-0002-6521-8516
AD  - McMaster Ancient DNA Centre, Departments of Anthropology and Biochemistry, 
      McMaster University, Hamilton, Ontario, Canada.
FAU - Salkeld, Daniel J
AU  - Salkeld DJ
AD  - Department of Biology, Colorado State University, Fort Collins, CO, USA.
FAU - Carmichael, Ann
AU  - Carmichael A
AUID- ORCID: 0000-0001-7516-7460
AD  - History Department, Indiana University, Bloomington, IN, USA.
FAU - Varlık, Nükhet
AU  - Varlık N
AUID- ORCID: 0000-0001-6870-5945
AD  - Department of History, Rutgers University, Newark, NJ, USA.
FAU - Poinar, Debi
AU  - Poinar D
AD  - McMaster Ancient DNA Centre, Departments of Anthropology and Biochemistry, 
      McMaster University, Hamilton, Ontario, Canada.
FAU - Earn, David J D
AU  - Earn DJD
AUID- ORCID: 0000-0002-7562-1341
AD  - Department of Mathematics and Statistics, McMaster University, Hamilton, Ontario, 
      Canada.
AD  - Michael G. DeGroote Institute of Infectious Disease Research, McMaster 
      University, Hamilton, Ontario, Canada.
FAU - Bolker, Benjamin M
AU  - Bolker BM
AUID- ORCID: 0000-0002-2127-0443
AD  - Department of Biology, McMaster University, Hamilton, Ontario, Canada.
AD  - Department of Mathematics and Statistics, McMaster University, Hamilton, Ontario, 
      Canada.
FAU - Dushoff, Jonathan
AU  - Dushoff J
AUID- ORCID: 0000-0003-0506-4794
AD  - Department of Biology, McMaster University, Hamilton, Ontario, Canada.
AD  - Michael G. DeGroote Institute of Infectious Disease Research, McMaster 
      University, Hamilton, Ontario, Canada.
FAU - Golding, G Brian
AU  - Golding GB
AUID- ORCID: 0000-0002-7575-0282
AD  - Department of Biology, McMaster University, Hamilton, Ontario, Canada.
FAU - Rascovan, Nicolas
AU  - Rascovan N
AUID- ORCID: 0000-0002-2129-5878
AD  - Institut Pasteur, Université Paris Cité, Microbial Paleogenomics Unit, Paris, 
      France.
FAU - Dussurget, Olivier
AU  - Dussurget O
AUID- ORCID: 0000-0001-9924-0837
AD  - Institut Pasteur, Université Paris Cité, Yersinia Research Unit, Paris, France.
AD  - Institut Pasteur, Université Paris Cité, WHO Collaborating Research and Reference 
      Centre for Plague FRA-146, Paris, France.
FAU - Holmes, Edward C
AU  - Holmes EC
AUID- ORCID: 0000-0001-9596-3552
AD  - School of Medical Sciences, University of Sydney, Sydney, NSW, Australia.
FAU - Pizarro-Cerdá, Javier
AU  - Pizarro-Cerdá J
AUID- ORCID: 0000-0002-4343-0508
AD  - Institut Pasteur, Université Paris Cité, Yersinia Research Unit, Paris, France.
AD  - Institut Pasteur, Université Paris Cité, WHO Collaborating Research and Reference 
      Centre for Plague FRA-146, Paris, France.
FAU - Poinar, Hendrik N
AU  - Poinar HN
AUID- ORCID: 0000-0002-0314-4160
AD  - McMaster Ancient DNA Centre, Departments of Anthropology and Biochemistry, 
      McMaster University, Hamilton, Ontario, Canada.
AD  - Michael G. DeGroote Institute of Infectious Disease Research, McMaster 
      University, Hamilton, Ontario, Canada.
AD  - Canadian Institute for Advanced Research, Toronto, Ontario, Canada.
LA  - eng
PT  - Journal Article
DEP - 20250529
PL  - United States
TA  - Science
JT  - Science (New York, N.Y.)
JID - 0404511
RN  - 0 (Bacterial Proteins)
RN  - EC 3.4.21.- (Pla protease, Yersinia pestis)
RN  - EC 3.4.21.- (Plasminogen Activators)
RN  - 0 (Pore Forming Cytotoxic Proteins)
SB  - IM
MH  - Animals
MH  - Female
MH  - Humans
MH  - Mice
MH  - *Bacterial Proteins/genetics
MH  - Disease Models, Animal
MH  - Gene Deletion
MH  - *Pandemics
MH  - *Plague/microbiology/mortality/transmission
MH  - Plasmids/genetics
MH  - *Plasminogen Activators/genetics
MH  - *Pore Forming Cytotoxic Proteins/genetics
MH  - Rodentia/microbiology
MH  - Virulence/genetics
MH  - *Yersinia pestis/pathogenicity/genetics
EDAT- 2025/05/29 20:12
MHDA- 2025/05/29 20:13
CRDT- 2025/05/29 14:03
PHST- 2025/05/29 20:13 [medline]
PHST- 2025/05/29 20:12 [pubmed]
PHST- 2025/05/29 14:03 [entrez]
AID - 10.1126/science.adt3880 [doi]
PST - ppublish
SO  - Science. 2025 May 29;388(6750):eadt3880. doi: 10.1126/science.adt3880. Epub 2025 
      May 29.

PMID- 39002222
OWN - NLM
STAT- MEDLINE
DCOM- 20240910
LR  - 20250311
IS  - 1090-2163 (Electronic)
IS  - 0008-8749 (Linking)
VI  - 403-404
DP  - 2024 Sep-Oct
TI  - Yersinia pestis and pneumonic plague: Insight into how a lethal pathogen 
      interfaces with innate immune populations in the lung to cause severe disease.
PG  - 104856
LID - S0008-8749(24)00059-5 [pii]
LID - 10.1016/j.cellimm.2024.104856 [doi]
AB  - Yersinia pestis is the causative agent of bubonic, septicemic and pneumonic 
      plague. The historical importance and potential of plague to re-emerge as a 
      threat worldwide are indisputable. The most severe manifestion of plague is 
      pneumonic plague, which results in disease that is 100% lethal without treatment. 
      Y. pestis suppresses host immune responses early in the lung to establish 
      infection. The later stages of infection see the rapid onset of hyperinflammatory 
      responses that prove lethal. The study of Y. pestis host/pathogen interactions 
      have largely been investigated during bubonic plague and with attenuated strains 
      in cell culture models. There remains a somewhat limited understanding of the 
      interactions between virulent Y. pestis and immune populations in the lung that 
      drive severe disease. In this review we give a broad overview of the progression 
      of pneumonic plague and highlighting how Y. pestis interfaces with host innate 
      immune populations in the lung to cause lethal disease.
CI  - Copyright © 2024 Elsevier Inc. All rights reserved.
FAU - Venugopal, Gopinath
AU  - Venugopal G
AD  - Department of Microbiology and Immunology, University of Arkansas for Medical 
      Sciences, Little Rock, AR, USA.
FAU - Pechous, Roger D
AU  - Pechous RD
AD  - Department of Microbiology and Immunology, University of Arkansas for Medical 
      Sciences, Little Rock, AR, USA. Electronic address: RDPechous@uams.edu.
LA  - eng
PT  - Journal Article
PT  - Review
DEP - 20240710
PL  - Netherlands
TA  - Cell Immunol
JT  - Cellular immunology
JID - 1246405
SB  - IM
MH  - *Yersinia pestis/immunology/pathogenicity
MH  - *Plague/immunology/microbiology
MH  - Humans
MH  - *Immunity, Innate/immunology
MH  - *Lung/immunology/microbiology
MH  - Animals
MH  - *Host-Pathogen Interactions/immunology
MH  - Virulence/immunology
OTO - NOTNLM
OT  - Bacterial pathogens
OT  - Plague
OT  - Pneumonic plague
OT  - Pulmonary infection
OT  - Yersinia
COIS- Declaration of competing interest The authors declare that they have no known 
      competing financial interests or personal relationships that could have appeared 
      to influence the work reported in this paper.
EDAT- 2024/07/14 02:43
MHDA- 2024/09/11 00:42
CRDT- 2024/07/13 18:03
PHST- 2024/01/05 00:00 [received]
PHST- 2024/06/10 00:00 [revised]
PHST- 2024/06/24 00:00 [accepted]
PHST- 2024/09/11 00:42 [medline]
PHST- 2024/07/14 02:43 [pubmed]
PHST- 2024/07/13 18:03 [entrez]
AID - S0008-8749(24)00059-5 [pii]
AID - 10.1016/j.cellimm.2024.104856 [doi]
PST - ppublish
SO  - Cell Immunol. 2024 Sep-Oct;403-404:104856. doi: 10.1016/j.cellimm.2024.104856. 
      Epub 2024 Jul 10.

PMID- 37463152
OWN - NLM
STAT- MEDLINE
DCOM- 20230814
LR  - 20230814
IS  - 1553-7374 (Electronic)
IS  - 1553-7366 (Print)
IS  - 1553-7366 (Linking)
VI  - 19
IP  - 7
DP  - 2023 Jul
TI  - 14th century Yersinia pestis genomes support emergence of pestis secunda within 
      Europe.
PG  - e1011404
LID - 10.1371/journal.ppat.1011404 [doi]
LID - e1011404
AB  - Pestis secunda (1356-1366 CE) is the first of a series of plague outbreaks in 
      Europe that followed the Black Death (1346-1353 CE). Collectively this period is 
      called the Second Pandemic. From a genomic perspective, the majority of 
      post-Black Death strains of Yersinia pestis thus far identified in Europe display 
      diversity accumulated over a period of centuries that form a terminal sub-branch 
      of the Y. pestis phylogeny. It has been debated if these strains arose from local 
      evolution of Y. pestis or if the disease was repeatedly reintroduced from an 
      external source. Plague lineages descended from the pestis secunda, however, are 
      thought to have persisted in non-human reservoirs outside Europe, where they 
      eventually gave rise to the Third Pandemic (19th and 20th centuries). Resolution 
      of competing hypotheses on the origins of the many post-Black Death outbreaks has 
      been hindered in part by the low representation of Y. pestis genomes in 
      archaeological specimens, especially for the pestis secunda. Here we report on 
      five individuals from Germany that were infected with lineages of plague 
      associated with the pestis secunda. For the two genomes of high coverage, one 
      groups within the known diversity of genotypes associated with the pestis 
      secunda, while the second carries an ancestral genotype that places it earlier. 
      Through consideration of historical sources that explore first documentation of 
      the pandemic in today's Central Germany, we argue that these data provide robust 
      evidence to support a post-Black Death evolution of the pathogen within Europe 
      rather than a re-introduction from outside. Additionally, we demonstrate 
      retrievability of Y. pestis DNA in post-cranial remains and highlight the 
      importance of hypothesis-free pathogen screening approaches in evaluations of 
      archaeological samples.
CI  - Copyright: © 2023 Parker et al. This is an open access article distributed under 
      the terms of the Creative Commons Attribution License, which permits unrestricted 
      use, distribution, and reproduction in any medium, provided the original author 
      and source are credited.
FAU - Parker, Cody E
AU  - Parker CE
AD  - Max Planck Institute for the Science of Human History, Jena, Germany.
FAU - Hiss, Alina N
AU  - Hiss AN
AD  - Max Planck Institute for the Science of Human History, Jena, Germany.
AD  - Max Planck Institute for Evolutionary Anthropology, Leipzig, Germany.
FAU - Spyrou, Maria A
AU  - Spyrou MA
AD  - Max Planck Institute for the Science of Human History, Jena, Germany.
AD  - Max Planck Institute for Evolutionary Anthropology, Leipzig, Germany.
AD  - Institute for Achaeological Sciences, University of Tübingen, Tübingen, Germany.
FAU - Neumann, Gunnar U
AU  - Neumann GU
AD  - Max Planck Institute for the Science of Human History, Jena, Germany.
AD  - Max Planck Institute for Evolutionary Anthropology, Leipzig, Germany.
FAU - Slavin, Philip
AU  - Slavin P
AD  - Division of History, Heritage and Politics, University of Stirling, Stirling, 
      Scotland, United Kingdom.
FAU - Nelson, Elizabeth A
AU  - Nelson EA
AD  - Max Planck Institute for the Science of Human History, Jena, Germany.
FAU - Nagel, Sarah
AU  - Nagel S
AD  - Max Planck Institute for Evolutionary Anthropology, Leipzig, Germany.
FAU - Dalidowski, Xandra
AU  - Dalidowski X
AD  - Landesamt für Denkmalpflege und Archäologie, Sachsen-Anhalt, Halle (Saale), 
      Germany.
FAU - Friederich, Susanne
AU  - Friederich S
AD  - Landesamt für Denkmalpflege und Archäologie, Sachsen-Anhalt, Halle (Saale), 
      Germany.
FAU - Krause, Johannes
AU  - Krause J
AUID- ORCID: 0000-0001-9144-3920
AD  - Max Planck Institute for the Science of Human History, Jena, Germany.
AD  - Max Planck Institute for Evolutionary Anthropology, Leipzig, Germany.
FAU - Herbig, Alexander
AU  - Herbig A
AUID- ORCID: 0000-0003-1176-1166
AD  - Max Planck Institute for the Science of Human History, Jena, Germany.
AD  - Max Planck Institute for Evolutionary Anthropology, Leipzig, Germany.
FAU - Haak, Wolfgang
AU  - Haak W
AUID- ORCID: 0000-0003-2475-2007
AD  - Max Planck Institute for the Science of Human History, Jena, Germany.
AD  - Max Planck Institute for Evolutionary Anthropology, Leipzig, Germany.
FAU - Bos, Kirsten I
AU  - Bos KI
AUID- ORCID: 0000-0003-2937-3006
AD  - Max Planck Institute for the Science of Human History, Jena, Germany.
AD  - Max Planck Institute for Evolutionary Anthropology, Leipzig, Germany.
LA  - eng
PT  - Journal Article
PT  - Research Support, Non-U.S. Gov't
DEP - 20230718
PL  - United States
TA  - PLoS Pathog
JT  - PLoS pathogens
JID - 101238921
RN  - 0 (DNA, Bacterial)
SB  - IM
MH  - Humans
MH  - *Yersinia pestis/genetics
MH  - *Plague/epidemiology
MH  - DNA, Bacterial/genetics
MH  - Genome, Bacterial
MH  - Europe/epidemiology
MH  - Phylogeny
PMC - PMC10414589
COIS- The authors have no conflicts of interest to report.
EDAT- 2023/07/18 18:42
MHDA- 2023/08/14 06:41
PMCR- 2023/07/18
CRDT- 2023/07/18 13:33
PHST- 2022/11/30 00:00 [received]
PHST- 2023/05/04 00:00 [accepted]
PHST- 2023/08/10 00:00 [revised]
PHST- 2023/08/14 06:41 [medline]
PHST- 2023/07/18 18:42 [pubmed]
PHST- 2023/07/18 13:33 [entrez]
PHST- 2023/07/18 00:00 [pmc-release]
AID - PPATHOGENS-D-22-02071 [pii]
AID - 10.1371/journal.ppat.1011404 [doi]
PST - epublish
SO  - PLoS Pathog. 2023 Jul 18;19(7):e1011404. doi: 10.1371/journal.ppat.1011404. 
      eCollection 2023 Jul.

PMID- 27413177
OWN - NLM
STAT- MEDLINE
DCOM- 20180313
LR  - 20181113
IS  - 1098-5530 (Electronic)
IS  - 0021-9193 (Print)
IS  - 0021-9193 (Linking)
VI  - 198
IP  - 15
DP  - 2016 Aug 1
TI  - Classic Spotlight: Studies on the Low-Calcium Response of Yersinia pestis Reveal 
      the Secrets of Plague Pathogenesis.
PG  - 2018
LID - 10.1128/JB.00358-16 [doi]
FAU - Schneewind, Olaf
AU  - Schneewind O
AD  - Department of Microbiology, University of Chicago, Chicago, Illinois, USA 
      oschnee@bsd.uchicago.edu.
LA  - eng
PT  - Editorial
DEP - 20160713
PL  - United States
TA  - J Bacteriol
JT  - Journal of bacteriology
JID - 2985120R
RN  - 0 (Type III Secretion Systems)
RN  - SY7Q814VUP (Calcium)
SB  - IM
MH  - Animals
MH  - Calcium/metabolism
MH  - Mice
MH  - Plague/microbiology/*pathology
MH  - Type III Secretion Systems/genetics/*metabolism
MH  - Yersinia pestis/*pathogenicity
PMC - PMC4944224
EDAT- 2016/07/15 06:00
MHDA- 2018/03/14 06:00
PMCR- 2017/02/01
CRDT- 2016/07/15 06:00
PHST- 2016/07/15 06:00 [entrez]
PHST- 2016/07/15 06:00 [pubmed]
PHST- 2018/03/14 06:00 [medline]
PHST- 2017/02/01 00:00 [pmc-release]
AID - 198/15/2018 [pii]
AID - 00358-16 [pii]
AID - 10.1128/JB.00358-16 [doi]
PST - epublish
SO  - J Bacteriol. 2016 Jul 13;198(15):2018. doi: 10.1128/JB.00358-16. Print 2016 Aug 
      1.

PMID- 38270131
OWN - NLM
STAT- MEDLINE
DCOM- 20240126
LR  - 20240615
IS  - 1080-6059 (Electronic)
IS  - 1080-6040 (Print)
IS  - 1080-6040 (Linking)
VI  - 30
IP  - 2
DP  - 2024 Feb
TI  - Multiple Introductions of Yersinia pestis during Urban Pneumonic Plague Epidemic, 
      Madagascar, 2017.
PG  - 289-298
LID - 10.3201/eid3002.230759 [doi]
AB  - Pneumonic plague (PP) is characterized by high infection rate, person-to-person 
      transmission, and rapid progression to severe disease. In 2017, a PP epidemic 
      occurred in 2 Madagascar urban areas, Antananarivo and Toamasina. We used 
      epidemiologic data and Yersinia pestis genomic characterization to determine the 
      sources of this epidemic. Human plague emerged independently from environmental 
      reservoirs in rural endemic foci >20 times during August-November 2017. Confirmed 
      cases from 5 emergences, including 4 PP cases, were documented in urban areas. 
      Epidemiologic and genetic analyses of cases associated with the first emergence 
      event to reach urban areas confirmed that transmission started in August; spread 
      to Antananarivo, Toamasina, and other locations; and persisted in Antananarivo 
      until at least mid-November. Two other Y. pestis lineages may have caused 
      persistent PP transmission chains in Antananarivo. Multiple Y. pestis lineages 
      were independently introduced to urban areas from several rural foci via travel 
      of infected persons during the epidemic.
FAU - Andrianaivoarimanana, Voahangy
AU  - Andrianaivoarimanana V
FAU - Savin, Cyril
AU  - Savin C
FAU - Birdsell, Dawn N
AU  - Birdsell DN
FAU - Vogler, Amy J
AU  - Vogler AJ
FAU - Le Guern, Anne-Sophie
AU  - Le Guern AS
FAU - Rahajandraibe, Soloandry
AU  - Rahajandraibe S
FAU - Brémont, Sylvie
AU  - Brémont S
FAU - Rahelinirina, Soanandrasana
AU  - Rahelinirina S
FAU - Sahl, Jason W
AU  - Sahl JW
FAU - Ramasindrazana, Beza
AU  - Ramasindrazana B
FAU - Rakotonanahary, Rado Jean Luc
AU  - Rakotonanahary RJL
FAU - Rakotomanana, Fanjasoa
AU  - Rakotomanana F
FAU - Randremanana, Rindra
AU  - Randremanana R
FAU - Maheriniaina, Viviane
AU  - Maheriniaina V
FAU - Razafimbia, Vaoary
AU  - Razafimbia V
FAU - Kwasiborski, Aurelia
AU  - Kwasiborski A
FAU - Balière, Charlotte
AU  - Balière C
FAU - Ratsitorahina, Maherisoa
AU  - Ratsitorahina M
FAU - Baril, Laurence
AU  - Baril L
FAU - Keim, Paul
AU  - Keim P
FAU - Caro, Valérie
AU  - Caro V
FAU - Rasolofo, Voahangy
AU  - Rasolofo V
FAU - Spiegel, André
AU  - Spiegel A
FAU - Pizarro-Cerda, Javier
AU  - Pizarro-Cerda J
FAU - Wagner, David M
AU  - Wagner DM
FAU - Rajerison, Minoarisoa
AU  - Rajerison M
LA  - eng
GR  - 27398C0007/ES/NIEHS NIH HHS/United States
PT  - Journal Article
PL  - United States
TA  - Emerg Infect Dis
JT  - Emerging infectious diseases
JID - 9508155
SB  - IM
MH  - Humans
MH  - *Plague/epidemiology
MH  - *Yersinia pestis/genetics
MH  - Madagascar/epidemiology
MH  - *Epidemics
MH  - Genomics
PMC - PMC10826772
OTO - NOTNLM
OT  - Madagascar
OT  - Yersinia pestis
OT  - bacteria
OT  - pneumonic plague
OT  - respiratory infections
EDAT- 2024/01/25 12:43
MHDA- 2024/01/26 06:43
PMCR- 2024/02/01
CRDT- 2024/01/25 08:05
PHST- 2024/01/26 06:43 [medline]
PHST- 2024/01/25 12:43 [pubmed]
PHST- 2024/01/25 08:05 [entrez]
PHST- 2024/02/01 00:00 [pmc-release]
AID - 23-0759 [pii]
AID - 10.3201/eid3002.230759 [doi]
PST - ppublish
SO  - Emerg Infect Dis. 2024 Feb;30(2):289-298. doi: 10.3201/eid3002.230759.

PMID- 33862185
OWN - NLM
STAT- MEDLINE
DCOM- 20220331
LR  - 20220401
IS  - 1089-8646 (Electronic)
IS  - 0888-7543 (Linking)
VI  - 113
IP  - 4
DP  - 2021 Jul
TI  - Yersinia pestis strains isolated in natural plague foci of Caucasus and 
      Transcaucasia in the context of the global evolution of species.
PG  - 1952-1961
LID - S0888-7543(21)00148-8 [pii]
LID - 10.1016/j.ygeno.2021.04.021 [doi]
AB  - BACKGROUND: Plague is a highly dangerous vector-borne infectious disease that has 
      left a significant mark on history of humankind. There are 13 natural plague foci 
      in the Caucasus, located on the territory of the Russian Federation, Azerbaijan, 
      Armenia and Georgia. We performed whole-genome sequencing of Y. pestis strains, 
      isolated in the natural foci of the Caucasus and Transcaucasia. Using the data of 
      whole-genome SNP analysis and Bayesian phylogeny methods, we carried out an 
      evolutionary-phylogeographic analysis of modern population of the plague pathogen 
      in order to determine the phylogenetic relationships of Y. pestis strains from 
      the Caucasus with the strains from other countries. RESULTS: We used 345 Y. 
      pestis genomes to construct a global evolutionary phylogenetic reconstruction of 
      species based on whole-genome SNP analysis. The genomes of 16 isolates were 
      sequenced in this study, the remaining 329 genomes were obtained from the GenBank 
      database. Analysis of the core genome revealed 3315 SNPs that allow 
      differentiation of strains. The evolutionary phylogeographic analysis showed that 
      the studied Y. pestis strains belong to the genetic lineages 0.PE2, 2.MED0, and 
      2.MED1. It was shown that the Y. pestis strains isolated on the territory of the 
      East Caucasian high-mountain, the Transcaucasian high-mountain and the 
      Priaraksinsky low-mountain plague foci belong to the most ancient of all existing 
      genetic lineages - 0.PE2. CONCLUSIONS: On the basis of the whole-genome SNP 
      analysis of 345 Y. pestis strains, we describe the modern population structure of 
      the plague pathogen and specify the place of the strains isolated in the natural 
      foci of the Caucasus and Transcaucasia in the structure of the global population 
      of Y. pestis. As a result of the retrospective evolutionary-phylogeographic 
      analysis of the current population of the pathogen, we determined the probable 
      time frame of the divergence of the genetic lineages of Y. pestis, as well as 
      suggested the possible paths of the historical spread of the plague pathogen.
CI  - Copyright © 2021 Elsevier Inc. All rights reserved.
FAU - Pisarenko, Sergey V
AU  - Pisarenko SV
AD  - Stavropol Research Anti-Plague Institute, 355035 Stavropol, Russian Federation. 
      Electronic address: pisarenko_sv@mail.ru.
FAU - Evchenko, Anna Yu
AU  - Evchenko AY
AD  - Stavropol Research Anti-Plague Institute, 355035 Stavropol, Russian Federation.
FAU - Kovalev, Dmitry A
AU  - Kovalev DA
AD  - Stavropol Research Anti-Plague Institute, 355035 Stavropol, Russian Federation.
FAU - Evchenko, Yuri М
AU  - Evchenko YМ
AD  - Stavropol Research Anti-Plague Institute, 355035 Stavropol, Russian Federation.
FAU - Bobrysheva, Olga V
AU  - Bobrysheva OV
AD  - Stavropol Research Anti-Plague Institute, 355035 Stavropol, Russian Federation.
FAU - Shapakov, Nikolay A
AU  - Shapakov NA
AD  - Stavropol Research Anti-Plague Institute, 355035 Stavropol, Russian Federation.
FAU - Volynkina, Anna S
AU  - Volynkina AS
AD  - Stavropol Research Anti-Plague Institute, 355035 Stavropol, Russian Federation.
FAU - Kulichenko, Alexander N
AU  - Kulichenko AN
AD  - Stavropol Research Anti-Plague Institute, 355035 Stavropol, Russian Federation.
LA  - eng
PT  - Journal Article
DEP - 20210420
PL  - United States
TA  - Genomics
JT  - Genomics
JID - 8800135
SB  - IM
MH  - Bayes Theorem
MH  - Genome, Bacterial
MH  - Humans
MH  - Phylogeny
MH  - *Plague/epidemiology/genetics
MH  - Retrospective Studies
MH  - *Yersinia pestis/genetics
OTO - NOTNLM
OT  - Caucasus
OT  - Comparative genomics
OT  - Whole-genome sequencing (WGS)
OT  - Whole-genome single-nucleotide-polymorphism analysis (wgSNP analysis)
OT  - Yersinia pestis
EDAT- 2021/04/17 06:00
MHDA- 2022/04/01 06:00
CRDT- 2021/04/16 20:13
PHST- 2020/11/25 00:00 [received]
PHST- 2021/03/31 00:00 [revised]
PHST- 2021/04/11 00:00 [accepted]
PHST- 2021/04/17 06:00 [pubmed]
PHST- 2022/04/01 06:00 [medline]
PHST- 2021/04/16 20:13 [entrez]
AID - S0888-7543(21)00148-8 [pii]
AID - 10.1016/j.ygeno.2021.04.021 [doi]
PST - ppublish
SO  - Genomics. 2021 Jul;113(4):1952-1961. doi: 10.1016/j.ygeno.2021.04.021. Epub 2021 
      Apr 20.

PMID- 27722864
OWN - NLM
STAT- MEDLINE
DCOM- 20171004
LR  - 20171004
IS  - 0065-2598 (Print)
IS  - 0065-2598 (Linking)
VI  - 918
DP  - 2016
TI  - Pathology and Pathogenesis of Yersinia pestis.
PG  - 193-222
AB  - Various types of animal models of plague have been developed, including mice, 
      rats, guinea pigs, and nonhuman primates. Studies have indicated that rodent and 
      nonhuman primate models of pneumonic plague closely resemble the human disease 
      and that the pathologic changes that occur during bubonic plague are very similar 
      in rodents, nonhuman primates, and humans. In this section, the pathological 
      changes caused by Y. pestis in different animal models are described. The 
      bacterium Y. pestis causes deadly plague, whereas the other two closely related 
      enteropathogenic Yersinia species merely cause limited gastrointestinal 
      manifestations. Y. pestis has unique virulence mechanisms that enable it to be a 
      successful flea-borne and highly virulent pathogen. Massive gene losses and 
      inactivation play important roles, as well as the gene acquisitions, in the 
      evolution process of this pathogen. Here, we summarized several newly acquired 
      features of Y. pestis, including the unique lipid A modification, biofilm 
      formation ability, and loss of adhesions for enteric colonization that are 
      realized by gene inactivation and plasminogen activator and F1 capsular that are 
      realized by gene acquisition, which contribute to the unique transmission and 
      pathogenesis of Y. pestis.
FAU - Du, Zongmin
AU  - Du Z
AD  - Beijing Institute of Microbiology and Epidemiology, Beijing, 100071, China. 
      zongmindu@gmail.com.
FAU - Wang, Xiaoyi
AU  - Wang X
AD  - Beijing Institute of Microbiology and Epidemiology, Beijing, 100071, China.
LA  - eng
PT  - Journal Article
PT  - Review
PL  - United States
TA  - Adv Exp Med Biol
JT  - Advances in experimental medicine and biology
JID - 0121103
SB  - IM
MH  - Animals
MH  - Disease Models, Animal
MH  - Guinea Pigs
MH  - Humans
MH  - Mice
MH  - Plague/*microbiology/pathology/physiopathology
MH  - Primates
MH  - Rats
MH  - Virulence
MH  - Yersinia pestis/genetics/*pathogenicity
OTO - NOTNLM
OT  - Molecular mechanism
OT  - Pathogenesis
OT  - Pathology
OT  - Y. pestis
EDAT- 2016/10/11 06:00
MHDA- 2017/10/05 06:00
CRDT- 2016/10/11 06:00
PHST- 2016/10/11 06:00 [entrez]
PHST- 2016/10/11 06:00 [pubmed]
PHST- 2017/10/05 06:00 [medline]
AID - 10.1007/978-94-024-0890-4_7 [doi]
PST - ppublish
SO  - Adv Exp Med Biol. 2016;918:193-222. doi: 10.1007/978-94-024-0890-4_7.

PMID- 27722863
OWN - NLM
STAT- MEDLINE
DCOM- 20171004
LR  - 20171004
IS  - 0065-2598 (Print)
IS  - 0065-2598 (Linking)
VI  - 918
DP  - 2016
TI  - Genome and Evolution of Yersinia pestis.
PG  - 171-192
AB  - This chapter summarizes researches on genome and evolution features of Yersinia 
      pestis, the young pathogen that evolved from Y. pseudotuberculosis at least 5000 
      years ago. Y. pestis is a highly clonal bacterial species with closed pan-genome. 
      Comparative genomic analysis revealed that genome of Y. pestis experienced highly 
      frequent rearrangement and genome decay events during the evolution. The 
      genealogy of Y. pestis includes five major branches, and four of them seemed 
      raised from a "big bang" node that is associated with the Black Death. Although 
      whole genome-wide variation of Y. pestis reflected a neutral evolutionary 
      process, the branch length in the genealogical tree revealed over dispersion, 
      which was supposedly caused by varied historical molecular clock that is 
      associated with demographical effect by alternate cycles of enzootic disease and 
      epizootic disease in sylvatic plague foci. In recent years, palaeomicrobiology 
      researches on victims of the Black Death, and Justinian's plague verified that 
      two historical pandemics were indeed caused by Y. pestis, but the etiological 
      lineages might be extinct today.
FAU - Cui, Yujun
AU  - Cui Y
AD  - Beijing Institute of Microbiology and Epidemiology, No. Dongdajie, Fengtai, 
      Beijing, 100071, China. cuiyujun.new@gmail.com.
FAU - Song, Yajun
AU  - Song Y
AD  - Beijing Institute of Microbiology and Epidemiology, No. Dongdajie, Fengtai, 
      Beijing, 100071, China.
LA  - eng
PT  - Journal Article
PT  - Review
PL  - United States
TA  - Adv Exp Med Biol
JT  - Advances in experimental medicine and biology
JID - 0121103
SB  - IM
MH  - *Evolution, Molecular
MH  - Gene Silencing
MH  - Genome, Bacterial/*genetics
MH  - Mutation Rate
MH  - *Pandemics
MH  - Plague/epidemiology/*microbiology
MH  - Yersinia pestis/classification/*genetics/pathogenicity/physiology
OTO - NOTNLM
OT  - Evolution
OT  - Genome
OT  - Molecular clock
OT  - Population diversity
OT  - Y. pestis
EDAT- 2016/10/11 06:00
MHDA- 2017/10/05 06:00
CRDT- 2016/10/11 06:00
PHST- 2016/10/11 06:00 [entrez]
PHST- 2016/10/11 06:00 [pubmed]
PHST- 2017/10/05 06:00 [medline]
AID - 10.1007/978-94-024-0890-4_6 [doi]
PST - ppublish
SO  - Adv Exp Med Biol. 2016;918:171-192. doi: 10.1007/978-94-024-0890-4_6.

PMID- 34545784
OWN - NLM
STAT- MEDLINE
DCOM- 20211007
LR  - 20220126
IS  - 1080-6059 (Electronic)
IS  - 1080-6040 (Print)
IS  - 1080-6040 (Linking)
VI  - 27
IP  - 10
DP  - 2021 Oct
TI  - Distribution and Characteristics of Human Plague Cases and Yersinia pestis 
      Isolates from 4 Marmota Plague Foci, China, 1950-2019.
PG  - 2544-2553
LID - 10.3201/eid2710.202239 [doi]
AB  - We analyzed epidemiologic characteristics and distribution of 1,067 human plague 
      cases and 5,958 Yersinia pestis isolates collected from humans, host animals, and 
      insect vectors during 1950-2019 in 4 Marmota plague foci in China. The 
      case-fatality rate for plague in humans was 68.88%; the overall trend slowly 
      decreased over time but fluctuated greatly. Most human cases (98.31%) and 
      isolates (82.06%) identified from any source were from the Marmota himalayana 
      plague focus. The tendency among human cases could be divided into 3 stages: 
      1950-1969, 1970-2003, and 2004-2019. The Marmota sibirica plague focus has not 
      had identified human cases nor isolates since 1926. However, in the other 3 foci, 
      Y. pestis continues to circulate among animal hosts; ecologic factors might 
      affect local Y. pestis activity. Marmota plague foci are active in China, and the 
      epidemic boundary is constantly expanding, posing a potential threat to domestic 
      and global public health.
FAU - He, Zhaokai
AU  - He Z
FAU - Wei, Baiqing
AU  - Wei B
FAU - Zhang, Yujiang
AU  - Zhang Y
FAU - Liu, Jun
AU  - Liu J
FAU - Xi, Jinxiao
AU  - Xi J
FAU - Ciren, Dunzhu
AU  - Ciren D
FAU - Qi, Teng
AU  - Qi T
FAU - Liang, Junrong
AU  - Liang J
FAU - Duan, Ran
AU  - Duan R
FAU - Qin, Shuai
AU  - Qin S
FAU - Lv, Dongyue
AU  - Lv D
FAU - Chen, Yuhuang
AU  - Chen Y
FAU - Xiao, Meng
AU  - Xiao M
FAU - Fan, Rong
AU  - Fan R
FAU - Song, Zhizhong
AU  - Song Z
FAU - Jing, Huaiqi
AU  - Jing H
FAU - Wang, Xin
AU  - Wang X
LA  - eng
PT  - Journal Article
PT  - Research Support, Non-U.S. Gov't
PT  - Review
PL  - United States
TA  - Emerg Infect Dis
JT  - Emerging infectious diseases
JID - 9508155
SB  - IM
MH  - Animals
MH  - China/epidemiology
MH  - Humans
MH  - Insect Vectors
MH  - Marmota
MH  - *Plague/epidemiology
MH  - *Yersinia pestis
PMC - PMC8462326
OTO - NOTNLM
OT  - China
OT  - Marmota
OT  - Yersinia pestis
OT  - bacteria
OT  - epidemiology
OT  - fleas
OT  - marmots
OT  - parasites
OT  - plague
OT  - public health
OT  - vector-borne infections
OT  - zoonoses
EDAT- 2021/09/22 06:00
MHDA- 2021/10/08 06:00
PMCR- 2021/10/01
CRDT- 2021/09/21 08:39
PHST- 2021/09/21 08:39 [entrez]
PHST- 2021/09/22 06:00 [pubmed]
PHST- 2021/10/08 06:00 [medline]
PHST- 2021/10/01 00:00 [pmc-release]
AID - 20-2239 [pii]
AID - 10.3201/eid2710.202239 [doi]
PST - ppublish
SO  - Emerg Infect Dis. 2021 Oct;27(10):2544-2553. doi: 10.3201/eid2710.202239.

PMID- 33012225
OWN - NLM
STAT- MEDLINE
DCOM- 20210625
LR  - 20240804
IS  - 1471-2970 (Electronic)
IS  - 0962-8436 (Print)
IS  - 0962-8436 (Linking)
VI  - 375
IP  - 1812
DP  - 2020 Nov 23
TI  - New ancient Eastern European Yersinia pestis genomes illuminate the dispersal of 
      plague in Europe.
PG  - 20190569
LID - 10.1098/rstb.2019.0569 [doi]
LID - 20190569
AB  - Yersinia pestis, the causative agent of plague, has been prevalent among humans 
      for at least 5000 years, being accountable for several devastating epidemics in 
      history, including the Black Death. Analyses of the genetic diversity of ancient 
      strains of Y. pestis have shed light on the mechanisms of evolution and the 
      spread of plague in Europe. However, many questions regarding the origins of the 
      pathogen and its long persistence in Europe are still unresolved, especially 
      during the late medieval time period. To address this, we present four newly 
      assembled Y. pestis genomes from Eastern Europe (Poland and Southern Russia), 
      dating from the fifteenth to eighteenth century AD. The analysis of polymorphisms 
      in these genomes and their phylogenetic relationships with other ancient and 
      modern Y. pestis strains may suggest several independent introductions of plague 
      into Eastern Europe or its persistence in different reservoirs. Furthermore, with 
      the reconstruction of a partial Y. pestis genome from rat skeletal remains found 
      in a Polish ossuary, we were able to identify a potential animal reservoir in 
      late medieval Europe. Overall, our results add new information concerning Y. 
      pestis transmission and its evolutionary history in Eastern Europe. This article 
      is part of the theme issue 'Insights into health and disease from ancient 
      biomolecules'.
FAU - Morozova, Irina
AU  - Morozova I
AD  - Institute of Evolutionary Medicine, University of Zurich, Winterthurerstrasse 
      190, 8057 Zurich, Switzerland.
FAU - Kasianov, Artem
AU  - Kasianov A
AD  - Vavilov Institute of General Genetics, Russian Academy of Sciences, Gubkina 
      Street 3, Moscow 119991, Russia.
AD  - Laboratory of Plant Genomics, The Institute for Information Transmission Problems 
      RAS, Moscow 127051, Russia.
FAU - Bruskin, Sergey
AU  - Bruskin S
AD  - Vavilov Institute of General Genetics, Russian Academy of Sciences, Gubkina 
      Street 3, Moscow 119991, Russia.
FAU - Neukamm, Judith
AU  - Neukamm J
AD  - Institute of Evolutionary Medicine, University of Zurich, Winterthurerstrasse 
      190, 8057 Zurich, Switzerland.
AD  - Institute for Bioinformatics and Medical Informatics, University of Tübingen, 
      Sand 14, 72076 Tübingen, Germany.
FAU - Molak, Martyna
AU  - Molak M
AD  - Museum and Institute of Zoology, Polish Academy of Sciences, Wilcza 64, Warsaw 
      00-679, Poland.
AD  - Centre of New Technologies, University of Warsaw, S. Banacha 2c, Warsaw 02-097, 
      Poland.
FAU - Batieva, Elena
AU  - Batieva E
AD  - Azov History, Archeology and Paleontology Museum-Reserve, Moskovskaya Street 
      38/40, Azov 346780, Russia.
FAU - Pudło, Aleksandra
AU  - Pudło A
AD  - Archaeological Museum in Gdańsk, Mariacka Street 25/26, Gdańsk 80-833, Poland.
FAU - Rühli, Frank J
AU  - Rühli FJ
AD  - Institute of Evolutionary Medicine, University of Zurich, Winterthurerstrasse 
      190, 8057 Zurich, Switzerland.
FAU - Schuenemann, Verena J
AU  - Schuenemann VJ
AD  - Institute of Evolutionary Medicine, University of Zurich, Winterthurerstrasse 
      190, 8057 Zurich, Switzerland.
LA  - eng
SI  - figshare/10.6084/m9.figshare.c.5096394
PT  - Historical Article
PT  - Journal Article
PT  - Research Support, Non-U.S. Gov't
DEP - 20201005
PL  - England
TA  - Philos Trans R Soc Lond B Biol Sci
JT  - Philosophical transactions of the Royal Society of London. Series B, Biological 
      sciences
JID - 7503623
SB  - IM
MH  - Animals
MH  - Disease Reservoirs/*veterinary
MH  - *Genome, Bacterial
MH  - History, 15th Century
MH  - History, 16th Century
MH  - History, 17th Century
MH  - History, 18th Century
MH  - Phylogeny
MH  - Plague/*history/transmission
MH  - Poland
MH  - Rats
MH  - Rodent Diseases/microbiology
MH  - Russia
MH  - Yersinia pestis/classification/*genetics
PMC - PMC7702796
OTO - NOTNLM
OT  - Yersinia pestis
OT  - ancient DNA
OT  - ancient pathogen genomics
OT  - pathogen evolution
OT  - plague
COIS- The authors have no competing interests.
EDAT- 2020/10/06 06:00
MHDA- 2021/06/29 06:00
PMCR- 2020/10/05
CRDT- 2020/10/05 05:28
PHST- 2020/10/05 05:28 [entrez]
PHST- 2020/10/06 06:00 [pubmed]
PHST- 2021/06/29 06:00 [medline]
PHST- 2020/10/05 00:00 [pmc-release]
AID - rstb20190569 [pii]
AID - 10.1098/rstb.2019.0569 [doi]
PST - ppublish
SO  - Philos Trans R Soc Lond B Biol Sci. 2020 Nov 23;375(1812):20190569. doi: 
      10.1098/rstb.2019.0569. Epub 2020 Oct 5.

PMID- 35412864
OWN - NLM
STAT- MEDLINE
DCOM- 20220414
LR  - 20220716
IS  - 1091-6490 (Electronic)
IS  - 0027-8424 (Print)
IS  - 0027-8424 (Linking)
VI  - 119
IP  - 17
DP  - 2022 Apr 26
TI  - Stone Age Yersinia pestis genomes shed light on the early evolution, diversity, 
      and ecology of plague.
PG  - e2116722119
LID - 10.1073/pnas.2116722119 [doi]
LID - e2116722119
AB  - The bacterial pathogen Yersinia pestis gave rise to devastating outbreaks 
      throughout human history, and ancient DNA evidence has shown it afflicted human 
      populations as far back as the Neolithic. Y. pestis genomes recovered from the 
      Eurasian Late Neolithic/Early Bronze Age (LNBA) period have uncovered key 
      evolutionary steps that led to its emergence from a Yersinia 
      pseudotuberculosis-like progenitor; however, the number of reconstructed LNBA 
      genomes are too few to explore its diversity during this critical period of 
      development. Here, we present 17 Y. pestis genomes dating to 5,000 to 2,500 y BP 
      from a wide geographic expanse across Eurasia. This increased dataset enabled us 
      to explore correlations between temporal, geographical, and genetic distance. Our 
      results suggest a nonflea-adapted and potentially extinct single lineage that 
      persisted over millennia without significant parallel diversification, 
      accompanied by rapid dispersal across continents throughout this period, a trend 
      not observed in other pathogens for which ancient genomes are available. A 
      stepwise pattern of gene loss provides further clues on its early evolution and 
      potential adaptation. We also discover the presence of the flea-adapted form of 
      Y. pestis in Bronze Age Iberia, previously only identified in in the Caucasus and 
      the Volga regions, suggesting a much wider geographic spread of this form of Y. 
      pestis. Together, these data reveal the dynamic nature of plague’s formative 
      years in terms of its early evolution and ecology.
FAU - Andrades Valtueña, Aida
AU  - Andrades Valtueña A
AUID- ORCID: 0000-0002-1737-2228
AD  - Department of Archaeogenetics, Max Planck Institute for Evolutionary 
      Anthropology, 04103 Leipzig, Germany.
AD  - Department of Archaeogenetics, Max Planck Institute for the Science of Human 
      History, 07745 Jena, Germany.
FAU - Neumann, Gunnar U
AU  - Neumann GU
AD  - Department of Archaeogenetics, Max Planck Institute for Evolutionary 
      Anthropology, 04103 Leipzig, Germany.
AD  - Department of Archaeogenetics, Max Planck Institute for the Science of Human 
      History, 07745 Jena, Germany.
FAU - Spyrou, Maria A
AU  - Spyrou MA
AD  - Department of Archaeogenetics, Max Planck Institute for Evolutionary 
      Anthropology, 04103 Leipzig, Germany.
AD  - Institute for Archaeological Sciences, Eberhard Karls University of Tübingen, 
      72074 Tübingen, Germany.
FAU - Musralina, Lyazzat
AU  - Musralina L
AUID- ORCID: 0000-0001-8591-890X
AD  - Department of Archaeogenetics, Max Planck Institute for the Science of Human 
      History, 07745 Jena, Germany.
AD  - Biology and Biotechnology Faculty, Al-Farabi Kazakh National University, 050040 
      Almaty, Kazakhstan.
AD  - Institute of Genetics and Physiology, Al-Farabi Kazakh National University, 
      Almaty, 050060 Kazakhstan.
FAU - Aron, Franziska
AU  - Aron F
AUID- ORCID: 0000-0003-4126-8612
AD  - Department of Archaeogenetics, Max Planck Institute for the Science of Human 
      History, 07745 Jena, Germany.
AD  - Faculty of Mathematics and Computer Science, Friedrich-Schiller University, 07743 
      Jena, Germany.
FAU - Beisenov, Arman
AU  - Beisenov A
AUID- ORCID: 0000-0003-2524-264X
AD  - Begazy-Tasmola Research Center of History and Archeology, 050008 Almaty, 
      Kazakhstan.
FAU - Belinskiy, Andrey B
AU  - Belinskiy AB
AD  - Nasledie Cultural Heritage Unit, 355006 Stavropol, Russian Federation.
FAU - Bos, Kirsten I
AU  - Bos KI
AD  - Department of Archaeogenetics, Max Planck Institute for Evolutionary 
      Anthropology, 04103 Leipzig, Germany.
FAU - Buzhilova, Alexandra
AU  - Buzhilova A
AUID- ORCID: 0000-0001-6398-2177
AD  - Research Institute and Museum of Anthropology, Lomonosov Moscow State University, 
      125009 Moscow, Russian Federation.
FAU - Conrad, Matthias
AU  - Conrad M
AD  - Department of Heritage Management, Archaeological Heritage Office Saxony, 01108 
      Dresden, Germany.
FAU - Djansugurova, Leyla B
AU  - Djansugurova LB
AUID- ORCID: 0000-0002-6745-9903
AD  - Institute of Genetics and Physiology, Al-Farabi Kazakh National University, 
      Almaty, 050060 Kazakhstan.
FAU - Dobeš, Miroslav
AU  - Dobeš M
AUID- ORCID: 0000-0001-5327-5030
AD  - Department of Prehistoric Archaeology, Institute of Archaeology, Czech Academy of 
      Sciences, 11801 Prague, Czech Republic.
FAU - Ernée, Michal
AU  - Ernée M
AUID- ORCID: 0000-0003-4847-8532
AD  - Department of Prehistoric Archaeology, Institute of Archaeology, Czech Academy of 
      Sciences, 11801 Prague, Czech Republic.
FAU - Fernández-Eraso, Javier
AU  - Fernández-Eraso J
AUID- ORCID: 0000-0002-9860-2610
AD  - Department of Geography, Prehistory, and Archaeology, University of the Basque 
      Country, Vitoria-Gasteiz, 01006 Spain.
FAU - Frohlich, Bruno
AU  - Frohlich B
AD  - Department of Anthropology, National Museum of Natural History, Smithsonian 
      Institution, Washington, DC 20560.
FAU - Furmanek, Mirosław
AU  - Furmanek M
AUID- ORCID: 0000-0002-3558-3440
AD  - Institute of Archaeology, University of Wrocław, 50139 Wrocław, Poland.
FAU - Hałuszko, Agata
AU  - Hałuszko A
AD  - Institute of Archaeology, University of Wrocław, 50139 Wrocław, Poland.
AD  - Archeolodzy.org Foundation, 50316 Wrocław, Poland.
FAU - Hansen, Svend
AU  - Hansen S
AUID- ORCID: 0000-0002-6714-4629
AD  - Eurasia-Department, German Archaeological Institute, 14195 Berlin, Germany.
FAU - Harney, Éadaoin
AU  - Harney É
AD  - Department of Organismic and Evolutionary Biology, Harvard University, Cambridge, 
      MA 02138.
AD  - Department of Genetics, Harvard Medical School, Boston, MA 02115.
FAU - Hiss, Alina N
AU  - Hiss AN
AD  - Department of Archaeogenetics, Max Planck Institute for Evolutionary 
      Anthropology, 04103 Leipzig, Germany.
AD  - Department of Archaeogenetics, Max Planck Institute for the Science of Human 
      History, 07745 Jena, Germany.
FAU - Hübner, Alexander
AU  - Hübner A
AUID- ORCID: 0000-0003-3572-9996
AD  - Department of Archaeogenetics, Max Planck Institute for Evolutionary 
      Anthropology, 04103 Leipzig, Germany.
AD  - Faculty of Biological Sciences, Friedrich-Schiller University, 07743 Jena, 
      Germany.
FAU - Key, Felix M
AU  - Key FM
AUID- ORCID: 0000-0003-2812-6636
AD  - Department of Archaeogenetics, Max Planck Institute for Evolutionary 
      Anthropology, 04103 Leipzig, Germany.
AD  - Evolutionary Pathogenomics, Max Planck Institute for Infection Biology, 10117 
      Berlin, Germany.
FAU - Khussainova, Elmira
AU  - Khussainova E
AD  - Institute of Genetics and Physiology, Al-Farabi Kazakh National University, 
      Almaty, 050060 Kazakhstan.
FAU - Kitov, Egor
AU  - Kitov E
AUID- ORCID: 0000-0002-0159-3288
AD  - Institute of Ethnology and Anthropology, Russian Academy of Science, 119991 
      Moscow, Russian Federation.
AD  - Research Laboratory of Paleoanthropological Study, Institute of Archaeology named 
      after A.Kh Margulan, Almaty, 50010 Kazakhstan.
AD  - History Department, Al-Farabi Kazakh National University, 050040 Almaty, 
      Kazakhstan.
FAU - Kitova, Alexandra O
AU  - Kitova AO
AD  - Centre for Egyptological Studies of the Russian Academy of Sciences, Russian 
      Academy of Sciences, 119991 Moscow, Russian Federation.
FAU - Knipper, Corina
AU  - Knipper C
AUID- ORCID: 0000-0002-4274-4636
AD  - Curt Engelhorn Center Archaeometry, 68159 Mannheim, Germany.
FAU - Kühnert, Denise
AU  - Kühnert D
AD  - Transmission, Infection, Diversification & Evolution Group, Max Planck Institute 
      for the Science of Human History, 07745 Jena, Germany.
FAU - Lalueza-Fox, Carles
AU  - Lalueza-Fox C
AD  - Institute of Evolutionary Biology, Consejo Superior de Investigaciones 
      Cientificas-Universitat Pompeu Fabra, 08003 Barcelona, Spain.
FAU - Littleton, Judith
AU  - Littleton J
AD  - Department of Anthropology, University of Auckland, 01010 Auckland, New Zealand.
FAU - Massy, Ken
AU  - Massy K
AUID- ORCID: 0000-0002-7724-0702
AD  - Institute for Pre- and Protohistoric Archaeology and Archaeology of the Roman 
      Provinces, Ludwig Maximilian University Munich, 80539 Munich, Germany.
FAU - Mittnik, Alissa
AU  - Mittnik A
AD  - Department of Genetics, Harvard Medical School, Boston, MA 02115.
AD  - Department of Human Evolutionary Biology, Harvard University, Cambridge, MA 
      02138.
FAU - Mujika-Alustiza, José Antonio
AU  - Mujika-Alustiza JA
AUID- ORCID: 0000-0002-2130-6338
AD  - Department of Geography, Prehistory, and Archaeology, University of the Basque 
      Country, Vitoria-Gasteiz, 01006 Spain.
FAU - Olalde, Iñigo
AU  - Olalde I
AD  - Department of Genetics, Harvard Medical School, Boston, MA 02115.
AD  - Institute of Evolutionary Biology, Consejo Superior de Investigaciones 
      Cientificas-Universitat Pompeu Fabra, 08003 Barcelona, Spain.
AD  - BIOMICs Research Group, University of the Basque Country Universidad del Pais 
      Vasco/Euskal Herriko Unibertsitatea, 01006 Vitoria-Gasteiz, Spain.
FAU - Papac, Luka
AU  - Papac L
AUID- ORCID: 0000-0003-2012-0782
AD  - Department of Archaeogenetics, Max Planck Institute for the Science of Human 
      History, 07745 Jena, Germany.
FAU - Penske, Sandra
AU  - Penske S
AD  - Department of Archaeogenetics, Max Planck Institute for Evolutionary 
      Anthropology, 04103 Leipzig, Germany.
AD  - Department of Archaeogenetics, Max Planck Institute for the Science of Human 
      History, 07745 Jena, Germany.
FAU - Peška, Jaroslav
AU  - Peška J
AD  - Archaeological Centre, 779 00 Olomouc, Czech Republic.
FAU - Pinhasi, Ron
AU  - Pinhasi R
AUID- ORCID: 0000-0003-1629-8131
AD  - Department of Evolutionary Anthropology, University of Vienna, 1030 Vienna, 
      Austria.
FAU - Reich, David
AU  - Reich D
AUID- ORCID: 0000-0002-7037-5292
AD  - Department of Genetics, Harvard Medical School, Boston, MA 02115.
AD  - Department of Human Evolutionary Biology, Harvard University, Cambridge, MA 
      02138.
FAU - Reinhold, Sabine
AU  - Reinhold S
AUID- ORCID: 0000-0002-8107-6300
AD  - Eurasia-Department, German Archaeological Institute, 14195 Berlin, Germany.
FAU - Stahl, Raphaela
AU  - Stahl R
AUID- ORCID: 0000-0002-5915-9337
AD  - Department of Archaeogenetics, Max Planck Institute for the Science of Human 
      History, 07745 Jena, Germany.
FAU - Stäuble, Harald
AU  - Stäuble H
AD  - Department of Heritage Management, Archaeological Heritage Office Saxony, 01108 
      Dresden, Germany.
FAU - Tukhbatova, Rezeda I
AU  - Tukhbatova RI
AUID- ORCID: 0000-0002-1040-0951
AD  - Department of Archaeogenetics, Max Planck Institute for the Science of Human 
      History, 07745 Jena, Germany.
AD  - Institute of Fundamental Medicine and Biology, Kazan Federal University, Kazan, 
      420008 Russian Federation.
AD  - Laboratory for Structural Analysis of Biomacromolecules, Federal Research Center 
      "Kazan Scientific Center of the Russian Academy of Sciences", 420111 Kazan, 
      Russian Federation.
FAU - Vasilyev, Sergey
AU  - Vasilyev S
AUID- ORCID: 0000-0003-0128-6568
AD  - Institute of Ethnology and Anthropology, Russian Academy of Science, 119991 
      Moscow, Russian Federation.
FAU - Veselovskaya, Elizaveta
AU  - Veselovskaya E
AD  - Institute of Ethnology and Anthropology, Russian Academy of Science, 119991 
      Moscow, Russian Federation.
FAU - Warinner, Christina
AU  - Warinner C
AUID- ORCID: 0000-0002-4528-5877
AD  - Department of Archaeogenetics, Max Planck Institute for Evolutionary 
      Anthropology, 04103 Leipzig, Germany.
AD  - Faculty of Biological Sciences, Friedrich-Schiller University, 07743 Jena, 
      Germany.
AD  - Department of Anthropology, Harvard University, Cambridge, MA 02138.
FAU - Stockhammer, Philipp W
AU  - Stockhammer PW
AD  - Department of Archaeogenetics, Max Planck Institute for Evolutionary 
      Anthropology, 04103 Leipzig, Germany.
AD  - Institute for Pre- and Protohistoric Archaeology and Archaeology of the Roman 
      Provinces, Ludwig Maximilian University Munich, 80539 Munich, Germany.
FAU - Haak, Wolfgang
AU  - Haak W
AUID- ORCID: 0000-0003-2475-2007
AD  - Department of Archaeogenetics, Max Planck Institute for Evolutionary 
      Anthropology, 04103 Leipzig, Germany.
FAU - Krause, Johannes
AU  - Krause J
AUID- ORCID: 0000-0001-9144-3920
AD  - Department of Archaeogenetics, Max Planck Institute for Evolutionary 
      Anthropology, 04103 Leipzig, Germany.
FAU - Herbig, Alexander
AU  - Herbig A
AUID- ORCID: 0000-0003-1176-1166
AD  - Department of Archaeogenetics, Max Planck Institute for Evolutionary 
      Anthropology, 04103 Leipzig, Germany.
LA  - eng
PT  - Historical Article
PT  - Journal Article
DEP - 20220411
PL  - United States
TA  - Proc Natl Acad Sci U S A
JT  - Proceedings of the National Academy of Sciences of the United States of America
JID - 7505876
RN  - 0 (DNA, Ancient)
SB  - IM
CIN - Proc Natl Acad Sci U S A. 2022 May 24;119(21):e2204044119. doi: 
      10.1073/pnas.2204044119. PMID: 35580179
MH  - Animal Husbandry/history
MH  - Animals
MH  - DNA, Ancient
MH  - Genetic Variation
MH  - *Genome, Bacterial
MH  - History, Ancient
MH  - Human Migration/history
MH  - Humans
MH  - Phylogeny
MH  - *Plague/epidemiology/history/microbiology
MH  - *Yersinia pestis/classification/genetics/isolation & purification
PMC - PMC9169917
OTO - NOTNLM
OT  - Yersinia pestis
OT  - ancient DNA
OT  - plague
COIS- The authors declare no competing interest.
EDAT- 2022/04/13 06:00
MHDA- 2022/04/15 06:00
PMCR- 2022/04/12
CRDT- 2022/04/12 17:11
PHST- 2022/04/12 17:11 [entrez]
PHST- 2022/04/13 06:00 [pubmed]
PHST- 2022/04/15 06:00 [medline]
PHST- 2022/04/12 00:00 [pmc-release]
AID - 202116722 [pii]
AID - 10.1073/pnas.2116722119 [doi]
PST - ppublish
SO  - Proc Natl Acad Sci U S A. 2022 Apr 26;119(17):e2116722119. doi: 
      10.1073/pnas.2116722119. Epub 2022 Apr 11.

PMID- 30642901
OWN - NLM
STAT- MEDLINE
DCOM- 20190828
LR  - 20200309
IS  - 1098-5522 (Electronic)
IS  - 0019-9567 (Print)
IS  - 0019-9567 (Linking)
VI  - 87
IP  - 4
DP  - 2019 Apr
TI  - Yersinia pestis Exploits Early Activation of MyD88 for Growth in the Lungs during 
      Pneumonic Plague.
LID - 10.1128/IAI.00757-18 [doi]
LID - e00757-18
AB  - Yersinia pestis causes bubonic, pneumonic, and septicemic plague. Although no 
      longer responsible for pandemic outbreaks, pneumonic plague continues to be a 
      challenge for medical treatment and has been classified as a reemerging disease 
      in some parts of the world. In the early stage of infection, inflammatory 
      responses are believed to be suppressed by Y. pestis virulence factors in order 
      to prevent clearance, while later, the hyperactivation of inflammation 
      contributes to the progression of disease. In this work, we sought to identify 
      the host factors that mediate this process and studied the role of the 
      Toll/interleukin 1 (IL-1) receptor adapter and major inflammatory mediator 
      myeloid differentiation primary response 88 (MyD88) in pneumonic plague. We show 
      that pulmonary challenge of Myd88(-/-) mice with wild-type (WT) Y. pestis results 
      in significant loss of pro- and anti-inflammatory cytokines and chemokines, 
      especially gamma interferon (IFN-γ) and KC, in the lungs compared to that in WT 
      mice. Bacterial growth in the lungs occurred more rapidly in the WT mice, 
      however, indicating a role for the MyD88 response in facilitating the primary 
      lung infection. Nevertheless, Myd88(-/-) mice were more sensitive to lethality 
      from secondary septicemic plague. Together these findings indicate a central role 
      for MyD88 during the biphasic inflammatory response to pulmonary Y. pestis 
      infection. In the early phase, low-level MyD88-dependent chemokine expression 
      limits initial growth but facilitates Y. pestis access to a protected replicative 
      niche. The later hyperinflammatory phase is partially MyD88 dependent and 
      ineffective in the lungs but controls systemic infection and reduces the 
      progression of secondary septicemic plague.
CI  - Copyright © 2019 Olson et al.
FAU - Olson, Rachel M
AU  - Olson RM
AD  - Department of Veterinary Pathobiology, University of Missouri, Columbia, 
      Missouri, USA.
AD  - Laboratory of Infectious Disease Research, University of Missouri, Columbia, 
      Missouri, USA.
FAU - Dhariwala, Miqdad O
AU  - Dhariwala MO
AD  - Department of Veterinary Pathobiology, University of Missouri, Columbia, 
      Missouri, USA.
AD  - Laboratory of Infectious Disease Research, University of Missouri, Columbia, 
      Missouri, USA.
FAU - Mitchell, William J
AU  - Mitchell WJ
AD  - Department of Veterinary Pathobiology, University of Missouri, Columbia, 
      Missouri, USA.
FAU - Anderson, Deborah M
AU  - Anderson DM
AD  - Department of Veterinary Pathobiology, University of Missouri, Columbia, 
      Missouri, USA andersondeb@missouri.edu.
AD  - Laboratory of Infectious Disease Research, University of Missouri, Columbia, 
      Missouri, USA.
LA  - eng
GR  - R01 AI129996/AI/NIAID NIH HHS/United States
PT  - Journal Article
PT  - Research Support, N.I.H., Extramural
DEP - 20190325
PL  - United States
TA  - Infect Immun
JT  - Infection and immunity
JID - 0246127
RN  - 0 (Chemokines)
RN  - 0 (Cytokines)
RN  - 0 (Myeloid Differentiation Factor 88)
SB  - IM
MH  - Animals
MH  - Chemokines/genetics/metabolism
MH  - Cytokines/genetics/metabolism
MH  - Female
MH  - Humans
MH  - Lung/*metabolism/microbiology
MH  - Male
MH  - Mice
MH  - Mice, Inbred C57BL
MH  - Myeloid Differentiation Factor 88/genetics/*metabolism
MH  - Plague/genetics/*metabolism/*microbiology
MH  - Virulence
MH  - Yersinia pestis/genetics/*growth & development/metabolism/pathogenicity
PMC - PMC6434131
OTO - NOTNLM
OT  - MyD88
OT  - Toll-like receptor
OT  - Yersinia
OT  - Yersinia pestis
OT  - plague
OT  - pneumonia
OT  - sepsis
EDAT- 2019/01/16 06:00
MHDA- 2019/08/29 06:00
PMCR- 2019/03/25
CRDT- 2019/01/16 06:00
PHST- 2018/10/08 00:00 [received]
PHST- 2018/12/27 00:00 [accepted]
PHST- 2019/01/16 06:00 [pubmed]
PHST- 2019/08/29 06:00 [medline]
PHST- 2019/01/16 06:00 [entrez]
PHST- 2019/03/25 00:00 [pmc-release]
AID - IAI.00757-18 [pii]
AID - 00757-18 [pii]
AID - 10.1128/IAI.00757-18 [doi]
PST - epublish
SO  - Infect Immun. 2019 Mar 25;87(4):e00757-18. doi: 10.1128/IAI.00757-18. Print 2019 
      Apr.

PMID- 40022523
OWN - NLM
STAT- MEDLINE
DCOM- 20250510
LR  - 20250510
IS  - 1643-3750 (Electronic)
IS  - 1234-1010 (Print)
IS  - 1234-1010 (Linking)
VI  - 31
DP  - 2025 Mar 1
TI  - Editorial: The World Health Organization (WHO) Updated List of Emerging and 
      Potentially Pandemic Pathogens Includes Yersinia pestis as Plague Vaccines Await 
      Clinical Trials.
PG  - e948672
LID - 10.12659/MSM.948672 [doi]
LID - e948672
AB  - The importance of rapidly developing and distributing safe and effective vaccines 
      was a major lesson from the COVID-19 pandemic, which drove new vaccine 
      development technologies. In May 2024, the World Health Organization (WHO) 
      updated the identification of bacterial pathogens of importance to public health 
      as guidance for research and development of strategies to prevent and overcome 
      global antimicrobial resistance (AMR). In June 2024, the WHO updated the 2017-18 
      list of priority pathogens to provide a scientific framework for epidemic and 
      pandemic preparedness. The 2024 updated WHO list of priority pathogens also 
      recognizes emerging infections and historical former pandemic infections, 
      including Yersinia pestis, the cause of bubonic, pneumonic, and septicemic 
      plague. Between 2010 and 2019, the six countries with the most reported human 
      cases of Yersinia pestis infection (from highest to lowest) were Madagascar, the 
      Congo, Uganda, Peru, Tanzania, and the USA, with a total of 4,547 cases with a 
      mortality rate of 17% (786 cases). More than 20 candidate plague vaccines are in 
      the preclinical phase, with few in early (phase 1) clinical trials. This 
      editorial highlights the need for continued review of potential pandemic 
      pathogens and the re-emergence of plague, which awaits a vaccine.
FAU - Parums, Dinah V
AU  - Parums DV
AD  - Science Editor, Medical Science Monitor, International Scientific Information, 
      Inc., Melville, NY, USA.
LA  - eng
PT  - Editorial
DEP - 20250301
PL  - United States
TA  - Med Sci Monit
JT  - Medical science monitor : international medical journal of experimental and 
      clinical research
JID - 9609063
RN  - 0 (Plague Vaccine)
SB  - IM
MH  - Humans
MH  - *Yersinia pestis/immunology/pathogenicity
MH  - World Health Organization
MH  - *Plague/prevention & control/epidemiology/microbiology
MH  - Pandemics/prevention & control
MH  - *Plague Vaccine/immunology
MH  - *COVID-19/prevention & control/epidemiology
MH  - SARS-CoV-2
MH  - Clinical Trials as Topic
MH  - Vaccine Development
PMC - PMC11881517
COIS- Conflict of interest: None declared
EDAT- 2025/03/01 14:41
MHDA- 2025/03/01 14:42
PMCR- 2025/03/01
CRDT- 2025/03/01 03:12
PHST- 2025/03/01 14:42 [medline]
PHST- 2025/03/01 14:41 [pubmed]
PHST- 2025/03/01 03:12 [entrez]
PHST- 2025/03/01 00:00 [pmc-release]
AID - 948672 [pii]
AID - 10.12659/MSM.948672 [doi]
PST - epublish
SO  - Med Sci Monit. 2025 Mar 1;31:e948672. doi: 10.12659/MSM.948672.

PMID- 35768946
OWN - NLM
STAT- MEDLINE
DCOM- 20220701
LR  - 20231020
IS  - 2165-0497 (Electronic)
IS  - 2165-0497 (Linking)
VI  - 10
IP  - 3
DP  - 2022 Jun 29
TI  - Yersinia pestis-Induced Mitophagy That Balances Mitochondrial Homeostasis and 
      mROS-Mediated Bactericidal Activity.
PG  - e0071822
LID - 10.1128/spectrum.00718-22 [doi]
LID - e00718-22
AB  - Manipulating mitochondrial homeostasis is essential for host defense against 
      infection and pathogen survival in cells. This study reports for the first time 
      that Y. pestis infection caused mitochondria damage that subsequently leads to 
      the activation of Pink1/Parkin-independent mitophagy in macrophage, and the 
      effector YopH from the type III secretion system was required for these effects. 
      The generation of mitochondrial reactive oxygen species (mROS) by damaged 
      mitochondria enhances the antibacterial activity of macrophages against Y. pestis 
      and promotes apoptosis of the infected cells. Therefore, Y. pestis-induced 
      mitophagy was employed to eliminate dysfunctional mitochondria and relieve the 
      mROS accumulation. This study reveals a novel role for YopH of Y. pestis in 
      damaging host macrophage mitochondria during plague infection and underlines the 
      vital role of mitophagy in maintaining mitochondrial homeostasis by clearing 
      bacteria-damaged mitochondria. The results show that mitophagy or mitochondrial 
      fission manipulation could be used as a new strategy to treat plague. IMPORTANCE 
      Y. pestis, the pathogen of plague, also known as the "Black Death," has caused 
      millions of deaths throughout history. This study reports that Y. pestis 
      infection induces mitochondrial fragmentation and abnormal mROS accumulation, and 
      releases mitochondrial contents into the cytoplasm in macrophages. mROS promotes 
      the antibacterial activity of macrophages against Y. pestis and increases 
      apoptosis of the infected cells. PINK-Parkin-independent mitophagy is activated 
      to balance mitochondrial homeostasis and mROS-induced bactericidal activity in Y. 
      pestis-infected macrophages. These findings deepen the understanding of Y. pestis 
      pathogenesis on mitochondria damage to disturb the host cellular immune 
      elimination. Manipulating mitophagic activity or mitochondrial fission may be a 
      novel therapeutic approach to treat plague.
FAU - Jiao, Yang
AU  - Jiao Y
AD  - State Key Laboratory of Pathogen and Biosecurity, Beijing Institute of 
      Microbiology and Epidemiology, Beijing, China.
FAU - Cao, Shiyang
AU  - Cao S
AD  - State Key Laboratory of Pathogen and Biosecurity, Beijing Institute of 
      Microbiology and Epidemiology, Beijing, China.
FAU - Zhang, Yuan
AU  - Zhang Y
AD  - State Key Laboratory of Pathogen and Biosecurity, Beijing Institute of 
      Microbiology and Epidemiology, Beijing, China.
FAU - Tan, Yafang
AU  - Tan Y
AD  - State Key Laboratory of Pathogen and Biosecurity, Beijing Institute of 
      Microbiology and Epidemiology, Beijing, China.
FAU - Zhou, Yazhou
AU  - Zhou Y
AD  - State Key Laboratory of Pathogen and Biosecurity, Beijing Institute of 
      Microbiology and Epidemiology, Beijing, China.
FAU - Wang, Tong
AU  - Wang T
AD  - State Key Laboratory of Pathogen and Biosecurity, Beijing Institute of 
      Microbiology and Epidemiology, Beijing, China.
FAU - You, Yang
AU  - You Y
AD  - State Key Laboratory of Pathogen and Biosecurity, Beijing Institute of 
      Microbiology and Epidemiology, Beijing, China.
FAU - Chen, Hongyan
AU  - Chen H
AD  - State Key Laboratory of Pathogen and Biosecurity, Beijing Institute of 
      Microbiology and Epidemiology, Beijing, China.
FAU - Ren, Yifan
AU  - Ren Y
AD  - State Key Laboratory of Pathogen and Biosecurity, Beijing Institute of 
      Microbiology and Epidemiology, Beijing, China.
FAU - Yang, Ruifu
AU  - Yang R
AD  - State Key Laboratory of Pathogen and Biosecurity, Beijing Institute of 
      Microbiology and Epidemiology, Beijing, China.
FAU - Du, Zongmin
AU  - Du Z
AUID- ORCID: 0000-0002-0037-1616
AD  - State Key Laboratory of Pathogen and Biosecurity, Beijing Institute of 
      Microbiology and Epidemiology, Beijing, China.
LA  - eng
PT  - Journal Article
PT  - Research Support, Non-U.S. Gov't
DEP - 20220606
PL  - United States
TA  - Microbiol Spectr
JT  - Microbiology spectrum
JID - 101634614
RN  - 0 (Anti-Bacterial Agents)
RN  - EC 2.3.2.27 (Ubiquitin-Protein Ligases)
SB  - IM
MH  - Anti-Bacterial Agents/pharmacology
MH  - Homeostasis
MH  - Humans
MH  - Mitochondria
MH  - Mitophagy
MH  - *Plague/microbiology
MH  - Ubiquitin-Protein Ligases
MH  - *Yersinia pestis
PMC - PMC9241946
OTO - NOTNLM
OT  - Yersinia pestis
OT  - YopH
OT  - mROS
OT  - mitochondrial dysfunction
OT  - mitophagy
OT  - plague
COIS- The authors declare no conflict of interest.
EDAT- 2022/07/01 06:00
MHDA- 2022/07/02 06:00
PMCR- 2022/06/06
CRDT- 2022/06/30 01:01
PHST- 2022/06/30 01:01 [entrez]
PHST- 2022/07/01 06:00 [pubmed]
PHST- 2022/07/02 06:00 [medline]
PHST- 2022/06/06 00:00 [pmc-release]
AID - 00718-22 [pii]
AID - spectrum.00718-22 [pii]
AID - 10.1128/spectrum.00718-22 [doi]
PST - ppublish
SO  - Microbiol Spectr. 2022 Jun 29;10(3):e0071822. doi: 10.1128/spectrum.00718-22. 
      Epub 2022 Jun 6.

PMID- 29070654
OWN - NLM
STAT- MEDLINE
DCOM- 20190531
LR  - 20190531
IS  - 1098-660X (Electronic)
IS  - 0095-1137 (Print)
IS  - 0095-1137 (Linking)
VI  - 56
IP  - 1
DP  - 2018 Jan
TI  - Plague: Recognition, Treatment, and Prevention.
LID - 10.1128/JCM.01519-17 [doi]
LID - e01519-17
AB  - Plague is caused by Yersinia pestis and is not commonly encountered in clinics, 
      although natural plague foci are widely distributed around the world. Y. pestis 
      has been listed as a category A bioterrorism agent. A neglected diagnosis will 
      cause severe consequences. Therefore, this minireview briefly introduces the 
      current understanding on Y. pestis and then focuses on practical aspects of 
      plague, including clinical manifestations, diagnosis, treatment, and prevention, 
      to alert clinicians about this notorious disease.
CI  - Copyright © 2017 American Society for Microbiology.
FAU - Yang, Ruifu
AU  - Yang R
AD  - Beijing Institute of Microbiology and Epidemiology, Beijing, China 
      ruifuyang@gmail.com.
LA  - eng
PT  - Journal Article
PT  - Research Support, Non-U.S. Gov't
PT  - Review
DEP - 20171226
PL  - United States
TA  - J Clin Microbiol
JT  - Journal of clinical microbiology
JID - 7505564
RN  - 0 (Anti-Bacterial Agents)
RN  - 0 (Biological Warfare Agents)
SB  - IM
MH  - Animals
MH  - Anti-Bacterial Agents/pharmacology/therapeutic use
MH  - Biological Warfare Agents
MH  - Humans
MH  - Microbiological Techniques
MH  - *Plague/diagnosis/drug therapy/prevention & control/transmission
MH  - Rodentia/microbiology
MH  - Siphonaptera/microbiology
MH  - Yersinia pestis/drug effects/growth & development/*isolation & purification
PMC - PMC5744195
OTO - NOTNLM
OT  - Yersinia pestis
OT  - clinical
OT  - diagnosis
OT  - plague
OT  - prevention
OT  - treatment
EDAT- 2017/10/27 06:00
MHDA- 2019/06/01 06:00
PMCR- 2018/06/26
CRDT- 2017/10/27 06:00
PHST- 2017/10/27 06:00 [pubmed]
PHST- 2019/06/01 06:00 [medline]
PHST- 2017/10/27 06:00 [entrez]
PHST- 2018/06/26 00:00 [pmc-release]
AID - JCM.01519-17 [pii]
AID - 01519-17 [pii]
AID - 10.1128/JCM.01519-17 [doi]
PST - epublish
SO  - J Clin Microbiol. 2017 Dec 26;56(1):e01519-17. doi: 10.1128/JCM.01519-17. Print 
      2018 Jan.

PMID- 35383854
OWN - NLM
STAT- MEDLINE
DCOM- 20220422
LR  - 20220716
IS  - 1537-1719 (Electronic)
IS  - 0737-4038 (Print)
IS  - 0737-4038 (Linking)
VI  - 39
IP  - 4
DP  - 2022 Apr 10
TI  - Challenging Ancient DNA Results About Putative HLA Protection or Susceptibility 
      to Yersinia pestis.
LID - 10.1093/molbev/msac073 [doi]
LID - msac073
AB  - In a recent article, Immel et al. (Immel A, Key FM, Szolek A, Barquera R, 
      Robinson MK, Harrison GF, Palmer WH, Spyrou MA, Susat J, Krause-Kyora B, et al. 
      2021. Analysis of genomic DNA from medieval plague victims suggests long-term 
      effect of Yersinia pestis on human immunity genes. Mol Biol Evol. 38:4059-4076) 
      extracted DNA from 36 individuals dead from plague in Ellwangen, Southern 
      Germany, during the 16th century. By comparing their human leukocyte antigen 
      (HLA) genotypes with those of 50 present-day Ellwangen inhabitants, the authors 
      reported a significant decrease of HLA-B*51:01 and HLA-C*06:02 and a significant 
      increase of HLA-DRB1*13:01/13:02 frequencies from ancient to modern populations. 
      After comparing these frequencies with a larger sample of 8,862 modern Germans 
      and performing simulations of natural selection, they concluded that these 
      changes had been driven by natural selection. In an attempt to provide more 
      evidence on such stimulating results, we explored the HLA frequency patterns over 
      all of Europe, we predicted binding affinities of HLA-B/C/DRB1 alleles to 106,515 
      Yersinia pestis-derived peptides, and we performed forward simulations of HLA 
      genetic profiles under neutrality. Our analyses do not sustain the conclusions of 
      HLA protection or susceptibility to plague based on ancient DNA.
CI  - © The Author(s) 2022. Published by Oxford University Press on behalf of Society 
      for Molecular Biology and Evolution.
FAU - Di, Da
AU  - Di D
AD  - Laboratory of Anthropology, Genetics and Peopling History, Department of Genetics 
      and Evolution-Anthropology Unit, University of Geneva, Quai Ernest-Ansermet 30, 
      CH-1205 Geneva, Switzerland.
FAU - Simon Thomas, Jeanne
AU  - Simon Thomas J
AD  - Laboratory of Anthropology, Genetics and Peopling History, Department of Genetics 
      and Evolution-Anthropology Unit, University of Geneva, Quai Ernest-Ansermet 30, 
      CH-1205 Geneva, Switzerland.
FAU - Currat, Mathias
AU  - Currat M
AUID- ORCID: 0000-0001-5211-8922
AD  - Laboratory of Anthropology, Genetics and Peopling History, Department of Genetics 
      and Evolution-Anthropology Unit, University of Geneva, Quai Ernest-Ansermet 30, 
      CH-1205 Geneva, Switzerland.
AD  - Institute of Genetics and Genomics in Geneva (IGE3), University of Geneva Medical 
      Centre (CMU), 1 rue Michel-Servet, CH-1211 Geneva 4, Switzerland.
FAU - Nunes, José Manuel
AU  - Nunes JM
AD  - Laboratory of Anthropology, Genetics and Peopling History, Department of Genetics 
      and Evolution-Anthropology Unit, University of Geneva, Quai Ernest-Ansermet 30, 
      CH-1205 Geneva, Switzerland.
AD  - Institute of Genetics and Genomics in Geneva (IGE3), University of Geneva Medical 
      Centre (CMU), 1 rue Michel-Servet, CH-1211 Geneva 4, Switzerland.
FAU - Sanchez-Mazas, Alicia
AU  - Sanchez-Mazas A
AUID- ORCID: 0000-0002-7714-2432
AD  - Laboratory of Anthropology, Genetics and Peopling History, Department of Genetics 
      and Evolution-Anthropology Unit, University of Geneva, Quai Ernest-Ansermet 30, 
      CH-1205 Geneva, Switzerland.
AD  - Institute of Genetics and Genomics in Geneva (IGE3), University of Geneva Medical 
      Centre (CMU), 1 rue Michel-Servet, CH-1211 Geneva 4, Switzerland.
LA  - eng
PT  - Journal Article
PT  - Research Support, Non-U.S. Gov't
PL  - United States
TA  - Mol Biol Evol
JT  - Molecular biology and evolution
JID - 8501455
RN  - 0 (DNA, Ancient)
RN  - 0 (HLA Antigens)
RN  - 0 (Histocompatibility Antigens Class II)
RN  - 9007-49-2 (DNA)
SB  - IM
MH  - DNA
MH  - DNA, Ancient
MH  - Europe
MH  - *Genetic Predisposition to Disease
MH  - *HLA Antigens/genetics
MH  - Histocompatibility Antigens Class II
MH  - Humans
MH  - *Plague/genetics
MH  - Yersinia pestis
PMC - PMC9021733
OTO - NOTNLM
OT  - Yersinia pestis
OT  - HLA
OT  - ancient DNA
OT  - computer simulations
OT  - pathogen-driven selection
OT  - peptide-binding predictions
EDAT- 2022/04/07 06:00
MHDA- 2022/04/23 06:00
PMCR- 2022/04/06
CRDT- 2022/04/06 09:11
PHST- 2022/04/07 06:00 [pubmed]
PHST- 2022/04/23 06:00 [medline]
PHST- 2022/04/06 09:11 [entrez]
PHST- 2022/04/06 00:00 [pmc-release]
AID - 6564158 [pii]
AID - msac073 [pii]
AID - 10.1093/molbev/msac073 [doi]
PST - ppublish
SO  - Mol Biol Evol. 2022 Apr 10;39(4):msac073. doi: 10.1093/molbev/msac073.

PMID- 36560744
OWN - NLM
STAT- MEDLINE
DCOM- 20221226
LR  - 20230131
IS  - 1999-4915 (Electronic)
IS  - 1999-4915 (Linking)
VI  - 14
IP  - 12
DP  - 2022 Dec 8
TI  - Two Novel Yersinia pestis Bacteriophages with a Broad Host Range: Potential as 
      Biocontrol Agents in Plague Natural Foci.
LID - 10.3390/v14122740 [doi]
LID - 2740
AB  - Bacteriophages (phages) have been successfully used as disinfectors to kill 
      bacteria in food and the environment and have been used medically for curing 
      human diseases. The objective of this research was to elucidate the morphological 
      and genomic characteristics of two novel Yersinia pestis phages, vB_YpeM_ MHS112 
      (MHS112) and vB_YpeM_GMS130 (GMS130), belonging to the genus Gaprivervirus, 
      subfamily Tevenvirinae, family Myoviridae. Genome sequencing showed that the 
      sizes of MHS112 and GMS130 were 170507 and 168552 bp, respectively. A total of 
      303 and 292 open reading frames with 2 tRNA and 3 tRNA were predicted in MHS112 
      and GMS130, respectively. The phylogenetic relationships were analysed among the 
      two novel Y. pestis phages, phages in the genus Gaprivervirus, and several 
      T4-like phages infecting the Yersinia genus. The bacteriophage MHS112 and GMS130 
      exhibited a wider lytic host spectrum and exhibited comparative temperature and 
      pH stability. Such features signify that these phages do not need to rely on Y. 
      pestis as their host bacteria in the ecological environment, while they could be 
      based on more massive Enterobacteriales species to propagate and form ecological 
      barriers against Y. pestis pathogens colonised in plague foci. Such 
      characteristics indicated that the two phages have potential as biocontrol agents 
      for eliminating the endemics of animal plague in natural plague foci.
FAU - Jin, Haixiao
AU  - Jin H
AD  - National Institute for Communicable Disease Control and Prevention, China CDC, 
      Beijing 102206, China.
AD  - State Key Laboratory of Infectious Disease Prevention and Control, Beijing 
      102206, China.
AD  - Department of Public Health, Medical Institute of Qinghai University, Xining 
      810016, China.
FAU - Zhong, Youhong
AU  - Zhong Y
AD  - Yunnan Institute for Endemic Disease Control and Prevention, Dali 671000, China.
AD  - Yunnan Provincial Key Laboratory for Zoonosis Control and Prevention, Dali 
      671000, China.
FAU - Wang, Yiting
AU  - Wang Y
AD  - National Institute for Communicable Disease Control and Prevention, China CDC, 
      Beijing 102206, China.
AD  - State Key Laboratory of Infectious Disease Prevention and Control, Beijing 
      102206, China.
FAU - Zhang, Chuanyu
AU  - Zhang C
AD  - National Institute for Communicable Disease Control and Prevention, China CDC, 
      Beijing 102206, China.
AD  - State Key Laboratory of Infectious Disease Prevention and Control, Beijing 
      102206, China.
FAU - Guo, Jin
AU  - Guo J
AD  - National Institute for Communicable Disease Control and Prevention, China CDC, 
      Beijing 102206, China.
AD  - State Key Laboratory of Infectious Disease Prevention and Control, Beijing 
      102206, China.
FAU - Shen, Xiaona
AU  - Shen X
AD  - National Institute for Communicable Disease Control and Prevention, China CDC, 
      Beijing 102206, China.
AD  - State Key Laboratory of Infectious Disease Prevention and Control, Beijing 
      102206, China.
FAU - Li, Cunxiang
AU  - Li C
AD  - Qinghai Institute for Endemic Disease Control and Prevention, Xining 811602, 
      China.
FAU - Huang, Ying
AU  - Huang Y
AD  - National Institute for Communicable Disease Control and Prevention, China CDC, 
      Beijing 102206, China.
AD  - State Key Laboratory of Infectious Disease Prevention and Control, Beijing 
      102206, China.
FAU - Xiong, Haoming
AU  - Xiong H
AD  - Department of Public Health, Medical Institute of Qinghai University, Xining 
      810016, China.
AD  - Qinghai Institute for Endemic Disease Control and Prevention, Xining 811602, 
      China.
FAU - Wang, Peng
AU  - Wang P
AD  - Yunnan Institute for Endemic Disease Control and Prevention, Dali 671000, China.
AD  - Yunnan Provincial Key Laboratory for Zoonosis Control and Prevention, Dali 
      671000, China.
FAU - Li, Wei
AU  - Li W
AD  - National Institute for Communicable Disease Control and Prevention, China CDC, 
      Beijing 102206, China.
AD  - State Key Laboratory of Infectious Disease Prevention and Control, Beijing 
      102206, China.
AD  - Department of Public Health, Medical Institute of Qinghai University, Xining 
      810016, China.
LA  - eng
PT  - Journal Article
PT  - Research Support, Non-U.S. Gov't
DEP - 20221208
PL  - Switzerland
TA  - Viruses
JT  - Viruses
JID - 101509722
SB  - IM
MH  - Animals
MH  - Humans
MH  - *Plague/prevention & control
MH  - *Yersinia pestis
MH  - *Bacteriophages/genetics
MH  - Phylogeny
MH  - Bacteria
MH  - Myoviridae/genetics
PMC - PMC9785759
OTO - NOTNLM
OT  - Gaprivervirus
OT  - Myoviridae
OT  - T4-like bacteriophages
OT  - Yersinia pestis
COIS- The authors declare no conflict of interest. The founding sponsors had no role in 
      the design of the study; in the collection, analyses, or interpretation of data; 
      in the writing of the manuscript, and in the decision to publish the results.
EDAT- 2022/12/24 06:00
MHDA- 2022/12/27 06:00
PMCR- 2022/12/08
CRDT- 2022/12/23 02:06
PHST- 2022/11/11 00:00 [received]
PHST- 2022/12/02 00:00 [revised]
PHST- 2022/12/05 00:00 [accepted]
PHST- 2022/12/23 02:06 [entrez]
PHST- 2022/12/24 06:00 [pubmed]
PHST- 2022/12/27 06:00 [medline]
PHST- 2022/12/08 00:00 [pmc-release]
AID - v14122740 [pii]
AID - viruses-14-02740 [pii]
AID - 10.3390/v14122740 [doi]
PST - epublish
SO  - Viruses. 2022 Dec 8;14(12):2740. doi: 10.3390/v14122740.

PMID- 26795402
OWN - NLM
STAT- MEDLINE
DCOM- 20170110
LR  - 20240525
IS  - 2050-084X (Electronic)
IS  - 2050-084X (Linking)
VI  - 5
DP  - 2016 Jan 21
TI  - Eighteenth century Yersinia pestis genomes reveal the long-term persistence of an 
      historical plague focus.
PG  - e12994
LID - e12994 [pii]
LID - 10.7554/eLife.12994 [doi]
AB  - The 14th-18th century pandemic of Yersinia pestis caused devastating disease 
      outbreaks in Europe for almost 400 years. The reasons for plague's persistence 
      and abrupt disappearance in Europe are poorly understood, but could have been due 
      to either the presence of now-extinct plague foci in Europe itself, or successive 
      disease introductions from other locations. Here we present five Y. pestis 
      genomes from one of the last European outbreaks of plague, from 1722 in 
      Marseille, France. The lineage identified has not been found in any extant Y. 
      pestis foci sampled to date, and has its ancestry in strains obtained from 
      victims of the 14th century Black Death. These data suggest the existence of a 
      previously uncharacterized historical plague focus that persisted for at least 
      three centuries. We propose that this disease source may have been responsible 
      for the many resurgences of plague in Europe following the Black Death.
FAU - Bos, Kirsten I
AU  - Bos KI
AD  - Department of Archeological Sciences, University of Tübingen, Tübingen, Germany.
AD  - Max Planck Institute for the Science of Human History, Jena, Germany.
FAU - Herbig, Alexander
AU  - Herbig A
AD  - Department of Archeological Sciences, University of Tübingen, Tübingen, Germany.
AD  - Max Planck Institute for the Science of Human History, Jena, Germany.
FAU - Sahl, Jason
AU  - Sahl J
AD  - Center for Microbial Genetics and Genomics, Northern Arizona University, 
      Flagstaff, United States.
FAU - Waglechner, Nicholas
AU  - Waglechner N
AD  - Michael G. DeGroote Institute for Infectious Disease Research, McMaster 
      University, Hamilton, Canada.
FAU - Fourment, Mathieu
AU  - Fourment M
AD  - Marie Bashir Institute for Infectious Diseases and Biosecurity, The University of 
      Sydney, Sydney, Australia.
AD  - Charles Perkins Centre, The University of Sydney, Sydney, Australia.
AD  - School of Life and Environmental Sciences, The University of Sydney, Sydney, 
      Australia.
AD  - Sydney Medical School, The University of Sydney, Sydney, Australia.
FAU - Forrest, Stephen A
AU  - Forrest SA
AD  - Department of Archeological Sciences, University of Tübingen, Tübingen, Germany.
FAU - Klunk, Jennifer
AU  - Klunk J
AD  - McMaster Ancient DNA Centre, Department of Anthropology, McMaster University, 
      Hamilton, Canada.
AD  - Department of Biology, McMaster University, Hamilton, Canada.
FAU - Schuenemann, Verena J
AU  - Schuenemann VJ
AD  - Department of Archeological Sciences, University of Tübingen, Tübingen, Germany.
FAU - Poinar, Debi
AU  - Poinar D
AD  - McMaster Ancient DNA Centre, Department of Anthropology, McMaster University, 
      Hamilton, Canada.
FAU - Kuch, Melanie
AU  - Kuch M
AD  - McMaster Ancient DNA Centre, Department of Anthropology, McMaster University, 
      Hamilton, Canada.
FAU - Golding, G Brian
AU  - Golding GB
AD  - Department of Biology, McMaster University, Hamilton, Canada.
FAU - Dutour, Olivier
AU  - Dutour O
AD  - Laboratoire d'anthropologie biologique Paul Broca, Ecole Pratique des Hautes 
      Etudes, PACEA, Université Bordeaux, Bordeaux, France.
FAU - Keim, Paul
AU  - Keim P
AD  - Center for Microbial Genetics and Genomics, Northern Arizona University, 
      Flagstaff, United States.
FAU - Wagner, David M
AU  - Wagner DM
AD  - Center for Microbial Genetics and Genomics, Northern Arizona University, 
      Flagstaff, United States.
FAU - Holmes, Edward C
AU  - Holmes EC
AD  - Marie Bashir Institute for Infectious Diseases and Biosecurity, The University of 
      Sydney, Sydney, Australia.
AD  - Charles Perkins Centre, The University of Sydney, Sydney, Australia.
AD  - School of Life and Environmental Sciences, The University of Sydney, Sydney, 
      Australia.
AD  - Sydney Medical School, The University of Sydney, Sydney, Australia.
FAU - Krause, Johannes
AU  - Krause J
AUID- ORCID: 0000-0001-9144-3920
AD  - Department of Archeological Sciences, University of Tübingen, Tübingen, Germany.
AD  - Max Planck Institute for the Science of Human History, Jena, Germany.
FAU - Poinar, Hendrik N
AU  - Poinar HN
AD  - Michael G. DeGroote Institute for Infectious Disease Research, McMaster 
      University, Hamilton, Canada.
AD  - McMaster Ancient DNA Centre, Department of Anthropology, McMaster University, 
      Hamilton, Canada.
AD  - Department of Biology, McMaster University, Hamilton, Canada.
AD  - Department of Biochemistry, McMaster University, Hamilton, Canada.
LA  - eng
PT  - Historical Article
PT  - Journal Article
PT  - Research Support, Non-U.S. Gov't
DEP - 20160121
PL  - England
TA  - Elife
JT  - eLife
JID - 101579614
SB  - IM
MH  - Europe/epidemiology
MH  - *Genome, Bacterial
MH  - *Genotype
MH  - History, 15th Century
MH  - History, 16th Century
MH  - History, 17th Century
MH  - History, 18th Century
MH  - Molecular Epidemiology
MH  - Plague/*epidemiology/*history
MH  - Yersinia pestis/*classification/genetics/*isolation & purification
PMC - PMC4798955
OTO - NOTNLM
OT  - ancient DNA
OT  - epidemiology
OT  - global health
OT  - human history
OT  - infectious disease
OT  - microbial evolution
OT  - microbiology
OT  - pathogen genomics
OT  - yersinia pestis
COIS- The authors declare that no competing interests exist.
EDAT- 2016/01/23 06:00
MHDA- 2017/01/11 06:00
PMCR- 2016/01/22
CRDT- 2016/01/23 06:00
PHST- 2015/11/12 00:00 [received]
PHST- 2016/01/19 00:00 [accepted]
PHST- 2016/01/23 06:00 [entrez]
PHST- 2016/01/23 06:00 [pubmed]
PHST- 2017/01/11 06:00 [medline]
PHST- 2016/01/22 00:00 [pmc-release]
AID - e12994 [pii]
AID - 12994 [pii]
AID - 10.7554/eLife.12994 [doi]
PST - epublish
SO  - Elife. 2016 Jan 21;5:e12994. doi: 10.7554/eLife.12994.

PMID- 27234457
OWN - NLM
STAT- MEDLINE
DCOM- 20180416
LR  - 20181202
IS  - 1612-9210 (Electronic)
IS  - 1612-9202 (Linking)
VI  - 13
IP  - 2
DP  - 2016 Jun
TI  - Evaluation of Yersinia pestis Transmission Pathways for Sylvatic Plague in 
      Prairie Dog Populations in the Western U.S.
PG  - 415-27
LID - 10.1007/s10393-016-1133-9 [doi]
AB  - Sylvatic plague, caused by the bacterium Yersinia pestis, is periodically 
      responsible for large die-offs in rodent populations that can spillover and cause 
      human mortalities. In the western US, prairie dog populations experience nearly 
      100% mortality during plague outbreaks, suggesting that multiple transmission 
      pathways combine to amplify plague dynamics. Several alternate pathways in 
      addition to flea vectors have been proposed, such as transmission via direct 
      contact with bodily fluids or inhalation of infectious droplets, consumption of 
      carcasses, and environmental sources of plague bacteria, such as contaminated 
      soil. However, evidence supporting the ability of these proposed alternate 
      pathways to trigger large-scale epizootics remains elusive. Here we present a 
      short review of potential plague transmission pathways and use an ordinary 
      differential equation model to assess the contribution of each pathway to 
      resulting plague dynamics in black-tailed prairie dogs (Cynomys ludovicianus) and 
      their fleas (Oropsylla hirsuta). Using our model, we found little evidence to 
      suggest that soil contamination was capable of producing plague epizootics in 
      prairie dogs. However, in the absence of flea transmission, direct transmission, 
      i.e., contact with bodily fluids or inhalation of infectious droplets, could 
      produce enzootic dynamics, and transmission via contact with or consumption of 
      carcasses could produce epizootics. This suggests that these pathways warrant 
      further investigation.
FAU - Richgels, Katherine L D
AU  - Richgels KL
AD  - United States Geological Survey, National Wildlife Health Center, 6006, Schroeder 
      Rd, Madison, WI, USA.
AD  - Department of Pathobiological Sciences, School of Veterinary Medicine, University 
      of Wisconsin - Madison, Madison, WI, USA.
FAU - Russell, Robin E
AU  - Russell RE
AD  - United States Geological Survey, National Wildlife Health Center, 6006, Schroeder 
      Rd, Madison, WI, USA.
FAU - Bron, Gebbiena M
AU  - Bron GM
AD  - United States Geological Survey, National Wildlife Health Center, 6006, Schroeder 
      Rd, Madison, WI, USA.
AD  - Department of Pathobiological Sciences, School of Veterinary Medicine, University 
      of Wisconsin - Madison, Madison, WI, USA.
FAU - Rocke, Tonie E
AU  - Rocke TE
AD  - United States Geological Survey, National Wildlife Health Center, 6006, Schroeder 
      Rd, Madison, WI, USA. trocke@usgs.gov.
LA  - eng
PT  - Journal Article
PT  - Review
DEP - 20160527
PL  - United States
TA  - Ecohealth
JT  - EcoHealth
JID - 101222144
SB  - IM
MH  - Animals
MH  - Plague/*transmission
MH  - Rodent Diseases
MH  - *Sciuridae
MH  - Siphonaptera
MH  - Yersinia pestis/isolation & purification/*pathogenicity
OTO - NOTNLM
OT  - Cynomys
OT  - disease ecology
OT  - epizootiology
OT  - flea
OT  - pathogen
OT  - vector-borne
EDAT- 2016/05/29 06:00
MHDA- 2018/04/17 06:00
CRDT- 2016/05/29 06:00
PHST- 2015/10/16 00:00 [received]
PHST- 2016/04/15 00:00 [accepted]
PHST- 2016/01/21 00:00 [revised]
PHST- 2016/05/29 06:00 [entrez]
PHST- 2016/05/29 06:00 [pubmed]
PHST- 2018/04/17 06:00 [medline]
AID - 10.1007/s10393-016-1133-9 [pii]
AID - 10.1007/s10393-016-1133-9 [doi]
PST - ppublish
SO  - Ecohealth. 2016 Jun;13(2):415-27. doi: 10.1007/s10393-016-1133-9. Epub 2016 May 
      27.

PMID- 38935608
OWN - NLM
STAT- MEDLINE
DCOM- 20240627
LR  - 20240629
IS  - 1935-2735 (Electronic)
IS  - 1935-2727 (Print)
IS  - 1935-2727 (Linking)
VI  - 18
IP  - 6
DP  - 2024 Jun
TI  - Review of genotyping methods for Yersinia pestis in Madagascar.
PG  - e0012252
LID - 10.1371/journal.pntd.0012252 [doi]
LID - e0012252
AB  - BACKGROUND: Plague, a zoonotic disease caused by Yersinia pestis, was responsible 
      for 3 historical human pandemics that killed millions of people. It remains 
      endemic in rodent populations in Africa, Asia, North America, and South America 
      but human plague is rare in most of these locations. However, human plague is 
      still highly prevalent in Madagascar, which typically records a significant part 
      of all annual global cases. This has afforded an opportunity to study 
      contemporary human plague in detail using various typing methods for Y. pestis. 
      AIM: This review aims to summarize the methods that have been used to type Y. 
      pestis in Madagascar along with the major discoveries that have been made using 
      these approaches. METHODS: Pubmed and Google Scholar were used to search for the 
      keywords: "typing Yersinia pestis Madagascar," "evolution Yersinia pestis 
      Madagascar," and "diversity Yersinia pestis Madagascar." Eleven publications were 
      relevant to our topic and further information was retrieved from references cited 
      in those publications. RESULTS: The history of Y. pestis typing in Madagascar can 
      be divided in 2 periods: the pre-genomics and genomics eras. During the 
      pre-genomics era, ribotyping, direct observation of plasmid content and plasmid 
      restriction fragment length polymorphisms (RFLP) were employed but only revealed 
      a limited amount of diversity among Malagasy Y. pestis strains. Extensive 
      diversity only started to be revealed in the genomics era with the use of 
      clustered regularly interspaced palindromic repeats (CRISPR), multiple-locus 
      variable number tandem repeats (VNTR) analysis (MLVA), and single-nucleotide 
      polymorphisms (SNPs) discovered from whole genome sequences. These 
      higher-resolution genotyping methods have made it possible to highlight the 
      distribution and persistence of genotypes in the different plague foci of 
      Madagascar (Mahajanga and the Central and Northern Highlands) by genotyping 
      strains from the same locations across years, to detect transfers between foci, 
      to date the emergence of genotypes, and even to document the transmission of 
      antimicrobial resistant (AMR) strains during a pneumonic plague outbreak. Despite 
      these discoveries, there still remain topics that deserve to be explored, such as 
      the contribution of horizontal gene transfer to the evolution of Malagasy Y. 
      pestis strains and the evolutionary history of Y. pestis in Madagascar. 
      CONCLUSIONS: Genotyping of Y. pestis has yielded important insights on plague in 
      Madagascar, particularly since the advent of whole-genome sequencing (WGS). These 
      include a better understanding of plague persistence in the environment, 
      antimicrobial AMR and multi-drug resistance in Y. pestis, and the 
      person-to-person spread of pneumonic plague. Considering that human plague is 
      still a significant public health threat in Madagascar, these insights can be 
      useful for controlling and preventing human plague in Madagascar and elsewhere, 
      and also are relevant for understanding the historical pandemics and the possible 
      use of Y. pestis as a biological weapon.
CI  - Copyright: © 2024 Randriantseheno et al. This is an open access article 
      distributed under the terms of the Creative Commons Attribution License, which 
      permits unrestricted use, distribution, and reproduction in any medium, provided 
      the original author and source are credited.
FAU - Randriantseheno, Lovasoa Nomena
AU  - Randriantseheno LN
AUID- ORCID: 0000-0003-4776-2662
AD  - Plague Unit, Institut Pasteur de Madagascar, Antananarivo, Madagascar.
AD  - Ecole doctorale Sciences de la Vie et de l'Environnement, Faculty of Sciences, 
      University of Antananarivo, Antananarivo, Madagascar.
FAU - Andrianaivoarimanana, Voahangy
AU  - Andrianaivoarimanana V
AD  - Plague Unit, Institut Pasteur de Madagascar, Antananarivo, Madagascar.
FAU - Pizarro-Cerdá, Javier
AU  - Pizarro-Cerdá J
AD  - Institut Pasteur, Université Paris Cité, CNRS UMR6047, Yersinia Research Unit, 
      Paris, France.
AD  - Institut Pasteur, French National Reference Laboratory 'Plague & Other 
      Yersiniosis', WHO Collaborating Centre for Plague FRA-140, Paris, France.
FAU - Wagner, David M
AU  - Wagner DM
AD  - The Pathogen and Microbiome Institute, Northern Arizona University, Flagstaff, 
      Arizona, United States of America.
FAU - Rajerison, Minoarisoa
AU  - Rajerison M
AD  - Plague Unit, Institut Pasteur de Madagascar, Antananarivo, Madagascar.
LA  - eng
PT  - Journal Article
PT  - Review
DEP - 20240627
PL  - United States
TA  - PLoS Negl Trop Dis
JT  - PLoS neglected tropical diseases
JID - 101291488
SB  - IM
MH  - *Yersinia pestis/genetics/classification/isolation & purification
MH  - Madagascar/epidemiology
MH  - *Plague/microbiology/epidemiology
MH  - Humans
MH  - Animals
MH  - Genotype
MH  - Genotyping Techniques/methods
PMC - PMC11210753
COIS- The authors have declared that no competing interests exist.
EDAT- 2024/06/27 18:42
MHDA- 2024/06/27 18:43
PMCR- 2024/06/27
CRDT- 2024/06/27 13:33
PHST- 2024/06/27 18:43 [medline]
PHST- 2024/06/27 18:42 [pubmed]
PHST- 2024/06/27 13:33 [entrez]
PHST- 2024/06/27 00:00 [pmc-release]
AID - PNTD-D-24-00376 [pii]
AID - 10.1371/journal.pntd.0012252 [doi]
PST - epublish
SO  - PLoS Negl Trop Dis. 2024 Jun 27;18(6):e0012252. doi: 
      10.1371/journal.pntd.0012252. eCollection 2024 Jun.

PMID- 40240908
OWN - NLM
STAT- MEDLINE
DCOM- 20250416
LR  - 20250424
IS  - 2001-3078 (Electronic)
IS  - 2001-3078 (Linking)
VI  - 14
IP  - 4
DP  - 2025 Apr
TI  - Yersinia pestis Actively Inhibits the Production of Extracellular Vesicles by 
      Human Neutrophils.
PG  - e70074
LID - 10.1002/jev2.70074 [doi]
LID - e70074
AB  - Yersinia pestis is the etiologic agent of the plague. A hallmark of plague is 
      subversion of the host immune response by disrupting host signalling pathways 
      required for inflammation. This non-inflammatory environment permits bacterial 
      colonization and has been shown to be essential for disease manifestation. 
      Previous work has shown that Y. pestis inhibits phagocytosis and degranulation by 
      neutrophils. Manipulation of these key vesicular trafficking pathways suggests 
      that Y. pestis influences extracellular vesicle (EV) secretion, cargo selection, 
      trafficking and/or maturation. Our goals were to define the EV population 
      produced by neutrophils in response to Y. pestis and determine how these vesicles 
      might influence inflammation. Towards these goals, EVs were isolated from human 
      neutrophils infected with Y. pestis or a mutant lacking bacterial effector 
      proteins known to manipulate host cell signalling. Mass spectrometry data 
      revealed that cargoes packaged in EVs isolated from mutant infected cells were 
      enriched with antimicrobial and cytotoxic proteins, contents which differed from 
      uninfected and Y. pestis infected cells. Further, EVs produced in response to Y. 
      pestis lacked inflammatory properties observed in those isolated from neutrophils 
      responding to the mutant. Together, these data demonstrate that Y. pestis 
      actively inhibits the production of antimicrobial EVs produced by neutrophils, 
      likely contributing to immune evasion.
CI  - © 2025 The Author(s). Journal of Extracellular Vesicles published by Wiley 
      Periodicals, LLC on behalf of the International Society for Extracellular 
      Vesicles.
FAU - Sheneman, Katelyn R
AU  - Sheneman KR
AUID- ORCID: 0000-0001-5374-5055
AD  - Department of Microbiology and Immunology, University of Louisville, Louisville, 
      Kentucky, USA.
FAU - Cummins, Timothy D
AU  - Cummins TD
AUID- ORCID: 0000-0001-9648-5441
AD  - Department of Medicine and Proteomics Technology Center, University of 
      Louisville, Louisville, Kentucky, USA.
FAU - Merchant, Michael L
AU  - Merchant ML
AUID- ORCID: 0000-0003-4128-4057
AD  - Department of Pharmacology and Toxicology, University of Louisville, Louisville, 
      Kentucky, USA.
FAU - Hood, Joshua L
AU  - Hood JL
AUID- ORCID: 0000-0003-3998-4118
AD  - Department of Pharmacology and Toxicology, University of Louisville, Louisville, 
      Kentucky, USA.
AD  - Hepatobiology and Toxicology COBRE, University of Louisville, Louisville, 
      Kentucky, USA.
FAU - Uriarte, Silvia M
AU  - Uriarte SM
AUID- ORCID: 0000-0002-6171-0271
AD  - Department of Oral Immunology & Infectious Disease, University of Louisville, 
      Louisville, Kentucky, USA.
FAU - Lawrenz, Matthew B
AU  - Lawrenz MB
AUID- ORCID: 0000-0003-1505-5429
AD  - Department of Microbiology and Immunology, University of Louisville, Louisville, 
      Kentucky, USA.
AD  - Center for Predictive Medicine for Biodefense and Emerging Infectious Diseases, 
      University of Louisville, Louisville, Kentucky, USA.
LA  - eng
GR  - P20GM103436/GM/NIGMS NIH HHS/United States
GR  - P20GM113226/GM/NIGMS NIH HHS/United States
GR  - P20 GM103436/GM/NIGMS NIH HHS/United States
GR  - R01AI148241/National Institute of Allergy and Infectious Diseases/
GR  - F31AI178999/National Institute of Allergy and Infectious Diseases/
GR  - R21 AI169423/AI/NIAID NIH HHS/United States
GR  - R01 AI178106/AI/NIAID NIH HHS/United States
GR  - Jewish Heritage for Excellence Fund/
GR  - F31 AI178999/AI/NIAID NIH HHS/United States
GR  - R01AI178106/National Institute of Allergy and Infectious Diseases/
GR  - P20 GM113226/GM/NIGMS NIH HHS/United States
GR  - R01 AI148241/AI/NIAID NIH HHS/United States
GR  - University of Louisville Proteomics Technology Center/
GR  - R21AI169423/National Institute of Allergy and Infectious Diseases/
PT  - Journal Article
PL  - United States
TA  - J Extracell Vesicles
JT  - Journal of extracellular vesicles
JID - 101610479
SB  - IM
UOF - bioRxiv. 2024 Dec 21:2024.12.20.629761. doi: 10.1101/2024.12.20.629761. PMID: 
      39763979
MH  - Humans
MH  - *Yersinia pestis/pathogenicity/immunology
MH  - *Extracellular Vesicles/metabolism/immunology
MH  - *Neutrophils/metabolism/microbiology/immunology
MH  - *Plague/immunology/microbiology
MH  - Phagocytosis
PMC - PMC12003101
OTO - NOTNLM
OT  - Yersinia pestis
OT  - Yop effectors
OT  - human neutrophils (hPMNs)
OT  - plague
OT  - type 3 secretion system (T3SS)
COIS- The authors declare no conflicts of interest.
EDAT- 2025/04/17 00:24
MHDA- 2025/04/17 00:25
PMCR- 2025/04/16
CRDT- 2025/04/16 23:40
PHST- 2024/12/17 00:00 [received]
PHST- 2025/03/23 00:00 [accepted]
PHST- 2025/04/17 00:25 [medline]
PHST- 2025/04/17 00:24 [pubmed]
PHST- 2025/04/16 23:40 [entrez]
PHST- 2025/04/16 00:00 [pmc-release]
AID - JEV270074 [pii]
AID - 10.1002/jev2.70074 [doi]
PST - ppublish
SO  - J Extracell Vesicles. 2025 Apr;14(4):e70074. doi: 10.1002/jev2.70074.

PMID- 30551741
OWN - NLM
STAT- MEDLINE
DCOM- 20190325
LR  - 20240405
IS  - 1756-0500 (Electronic)
IS  - 1756-0500 (Linking)
VI  - 11
IP  - 1
DP  - 2018 Dec 14
TI  - Exposure to Yersinia pestis increases resistance to plague in black rats and 
      modulates transmission in Madagascar.
PG  - 898
LID - 10.1186/s13104-018-3984-3 [doi]
LID - 898
AB  - OBJECTIVES: In Madagascar, plague (Yersinia pestis infection) is endemic in the 
      central highlands, maintained by the couple Rattus rattus/flea. The rat is 
      assumed to die shortly after infection inducing migration of the fleas. However 
      we previously reported that black rats from endemic areas can survive the 
      infection whereas those from non-endemic areas remained susceptible. We 
      investigate the hypothesis that lineages of rats can acquire resistance to plague 
      and that previous contacts with the bacteria will affect their survival, allowing 
      maintenance of infected fleas. For this purpose, laboratory-born rats were 
      obtained from wild black rats originating either from plague-endemic or 
      plague-free zones, and were challenged with Y. pestis. Survival rate and antibody 
      immune responses were analyzed. RESULTS: Inoculation of low doses of Y. pestis 
      greatly increase survival of rats to subsequent challenge with a lethal dose. 
      During challenge, cytokine profiles support activation of specific immune 
      response associated with the bacteria control. In addition, F1 rats from endemic 
      areas exhibited higher survival rates than those from non-endemic ones, 
      suggesting a selection of a resistant lineage. In Madagascar, these results 
      support the role of black rat as long term reservoir of infected fleas supporting 
      maintenance of plague transmission.
FAU - Andrianaivoarimanana, Voahangy
AU  - Andrianaivoarimanana V
AD  - Unité Peste, Institut Pasteur de Madagascar, Ambatofotsikely, P.O. Box 1274, 
      Antananarivo, Madagascar.
AD  - Unité d'Immunologie, Institut Pasteur de Madagascar, Ambatofotsikely, P.O. Box 
      1274, Antananarivo, Madagascar.
FAU - Rajerison, Minoarisoa
AU  - Rajerison M
AD  - Unité Peste, Institut Pasteur de Madagascar, Ambatofotsikely, P.O. Box 1274, 
      Antananarivo, Madagascar.
FAU - Jambou, Ronan
AU  - Jambou R
AD  - Unité d'Immunologie, Institut Pasteur de Madagascar, Ambatofotsikely, P.O. Box 
      1274, Antananarivo, Madagascar. rjambou@pasteur.fr.
AD  - Department of Parasites and Insect Vectors, Pasteur Institute, 28 rue Dr Roux, 
      75015, Paris, France. rjambou@pasteur.fr.
LA  - eng
PT  - Journal Article
DEP - 20181214
PL  - England
TA  - BMC Res Notes
JT  - BMC research notes
JID - 101462768
RN  - 0 (Bacterial Proteins)
RN  - 0 (caf1 protein, Yersinia pestis)
SB  - IM
MH  - Animals
MH  - Animals, Wild
MH  - *Bacterial Proteins
MH  - *Disease Reservoirs
MH  - *Insect Vectors
MH  - Madagascar
MH  - Plague/*transmission
MH  - Rats
MH  - Siphonaptera/*microbiology
MH  - *Yersinia pestis/immunology/pathogenicity
PMC - PMC6295079
OTO - NOTNLM
OT  - F1 antigen
OT  - Madagascar
OT  - Outbreak
OT  - Plague
OT  - Rattus rattus
EDAT- 2018/12/16 06:00
MHDA- 2019/03/26 06:00
PMCR- 2018/12/14
CRDT- 2018/12/16 06:00
PHST- 2018/10/05 00:00 [received]
PHST- 2018/12/04 00:00 [accepted]
PHST- 2018/12/16 06:00 [entrez]
PHST- 2018/12/16 06:00 [pubmed]
PHST- 2019/03/26 06:00 [medline]
PHST- 2018/12/14 00:00 [pmc-release]
AID - 10.1186/s13104-018-3984-3 [pii]
AID - 3984 [pii]
AID - 10.1186/s13104-018-3984-3 [doi]
PST - epublish
SO  - BMC Res Notes. 2018 Dec 14;11(1):898. doi: 10.1186/s13104-018-3984-3.

PMID- 26771845
OWN - NLM
STAT- MEDLINE
DCOM- 20170228
LR  - 20201209
IS  - 1557-7759 (Electronic)
IS  - 1530-3667 (Linking)
VI  - 16
IP  - 2
DP  - 2016 Feb
TI  - Detections of Yersinia pestis East of the Known Distribution of Active Plague in 
      the United States.
PG  - 88-95
LID - 10.1089/vbz.2015.1825 [doi]
AB  - We examined fleas collected from black-tailed prairie dog (Cynomys ludovicianus) 
      burrows from 2009 through 2011 in five national park units east of the known 
      distribution of active plague across the northern Great Plains for the presence 
      of Yersinia pestis. Across all national park units, Oropsylla tuberculata and 
      Oropsylla hirsuta were the most common fleas collected from prairie dog burrows, 
      42.4% and 56.9%, respectively, of the 3964 fleas collected from burrow swabbing. 
      Using a nested PCR assay, we detected 200 Y. pestis-positive fleas from 3117 
      assays. In total, 6.4% of assayed fleas were Y. pestis positive and 13.9% of 
      prairie dog burrows swabbed contained Y. pestis-positive fleas. Evidence of the 
      presence of Y. pestis was observed at all national park units except Devils Tower 
      National Monument in Wyoming. We detected the presence of Y. pestis without large 
      die-offs, i.e., enzootic sylvatic plague, east of the known distribution of 
      active plague and near the eastern edge of the present distribution of 
      black-tailed prairie dogs. This study, in combination with previous work suggests 
      that sylvatic plague likely occurs across the range of black-tailed prairie dogs 
      and should now be treated as endemic across this range.
FAU - Mize, Erica L
AU  - Mize EL
AD  - Department of Biology, University of South Dakota , Vermillion, South Dakota.
FAU - Britten, Hugh B
AU  - Britten HB
AD  - Department of Biology, University of South Dakota , Vermillion, South Dakota.
LA  - eng
PT  - Journal Article
PT  - Research Support, Non-U.S. Gov't
DEP - 20160115
PL  - United States
TA  - Vector Borne Zoonotic Dis
JT  - Vector borne and zoonotic diseases (Larchmont, N.Y.)
JID - 100965525
SB  - IM
MH  - Animals
MH  - Arachnid Vectors/microbiology
MH  - Flea Infestations/microbiology/veterinary
MH  - Parks, Recreational
MH  - Plague/epidemiology/*veterinary
MH  - Rodent Diseases/microbiology
MH  - Sciuridae/*parasitology
MH  - Siphonaptera/*microbiology
MH  - United States/epidemiology
MH  - Yersinia pestis/*isolation & purification
OTO - NOTNLM
OT  - Aggregation
OT  - Cynomys ludovicianus
OT  - Oropsylla hirsuta
OT  - Oropsylla tuberculata
OT  - Yersinia pestis
EDAT- 2016/01/16 06:00
MHDA- 2017/03/01 06:00
CRDT- 2016/01/16 06:00
PHST- 2016/01/16 06:00 [entrez]
PHST- 2016/01/16 06:00 [pubmed]
PHST- 2017/03/01 06:00 [medline]
AID - 10.1089/vbz.2015.1825 [doi]
PST - ppublish
SO  - Vector Borne Zoonotic Dis. 2016 Feb;16(2):88-95. doi: 10.1089/vbz.2015.1825. Epub 
      2016 Jan 15.

PMID- 33787901
OWN - NLM
STAT- MEDLINE
DCOM- 20211028
LR  - 20220531
IS  - 1943-3700 (Electronic)
IS  - 0090-3558 (Linking)
VI  - 57
IP  - 3
DP  - 2021 Jul 1
TI  - Moderate Susceptibility to Subcutaneous Plague (Yersinia pestis) Challenge in 
      Vaccine-Treated and Untreated Sonoran Deer Mice (Peromyscus maniculatus 
      sonoriensis) and Northern Grasshopper Mice (Onychomys leucogaster).
PG  - 632-636
LID - 10.7589/JWD-D-20-00122 [doi]
AB  - The variable response of wild mice to Yersinia pestis infection, the causative 
      agent of plague, has generated much speculation concerning their role in the 
      ecology of this potentially lethal disease. Researchers have questioned the means 
      by which Y. pestis is maintained in nature and also sought methods for managing 
      the disease. Here we assessed the efficacy of a new tool, the sylvatic plague 
      vaccine (SPV), in wild-caught northern grasshopper mice (Onychomys leucogaster) 
      and commercially acquired Sonoran deer mice (Peromyscus maniculatus sonoriensis). 
      More than 40% of the animals survived a subcutaneous Y. pestis challenge of 
      175,000 colony forming units (over 30,000 times the white mouse 50% lethal dose) 
      in both vaccine-treated and control groups. Our results indicate that SPV 
      distribution is unlikely to protect adult mice from plague infection in field 
      settings and corroborate the heterogeneous response to Y. pestis infection in 
      mice reported by others.
CI  - © Wildlife Disease Association 2021.
FAU - Bron, Gebbiena M
AU  - Bron GM
AD  - University of Wisconsin, School of Veterinary Medicine, Department of 
      Pathobiological Sciences, 1656 Linden Drive, Madison, Wisconsin 53706, USA.
FAU - Smith, Susan R
AU  - Smith SR
AD  - US Geological Survey National Wildlife Health Center, 6006 Schroeder Road, 
      Madison, Wisconsin 53711, USA.
FAU - Williamson, Judy D
AU  - Williamson JD
AD  - US Geological Survey National Wildlife Health Center, 6006 Schroeder Road, 
      Madison, Wisconsin 53711, USA.
FAU - Tripp, Daniel W
AU  - Tripp DW
AD  - Colorado Parks and Wildlife, Wildlife Health Program, 4330 Laporte Avenue, Fort 
      Collins, Colorado 80521, USA.
FAU - Rocke, Tonie E
AU  - Rocke TE
AD  - US Geological Survey National Wildlife Health Center, 6006 Schroeder Road, 
      Madison, Wisconsin 53711, USA.
LA  - eng
PT  - Journal Article
PL  - United States
TA  - J Wildl Dis
JT  - Journal of wildlife diseases
JID - 0244160
RN  - 0 (Plague Vaccine)
SB  - IM
MH  - Animals
MH  - Mice/*microbiology
MH  - Peromyscus/*microbiology
MH  - Plague/prevention & control/*veterinary
MH  - *Plague Vaccine
MH  - *Rodent Diseases/microbiology/prevention & control
MH  - *Yersinia pestis
OTO - NOTNLM
OT  - Onychomys leucogaster
OT  - Peromyscus maniculatus
OT  - Yersinia pestis
OT  - sylvatic plague vaccine
EDAT- 2021/04/01 06:00
MHDA- 2021/10/29 06:00
CRDT- 2021/03/31 13:23
PHST- 2020/07/04 00:00 [received]
PHST- 2020/09/29 00:00 [accepted]
PHST- 2021/04/01 06:00 [pubmed]
PHST- 2021/10/29 06:00 [medline]
PHST- 2021/03/31 13:23 [entrez]
AID - 463358 [pii]
AID - 10.7589/JWD-D-20-00122 [doi]
PST - ppublish
SO  - J Wildl Dis. 2021 Jul 1;57(3):632-636. doi: 10.7589/JWD-D-20-00122.

PMID- 34286686
OWN - NLM
STAT- MEDLINE
DCOM- 20210728
LR  - 20210807
IS  - 1080-6059 (Electronic)
IS  - 1080-6040 (Print)
IS  - 1080-6040 (Linking)
VI  - 27
IP  - 8
DP  - 2021
TI  - Plague Transmission from Corpses and Carcasses.
PG  - 2033-2041
LID - 10.3201/eid2708.200136 [doi]
AB  - Knowing whether human corpses can transmit plague will inform policies for 
      handling the bodies of those who have died of the disease. We analyzed the 
      literature to evaluate risk for transmission of Yersinia pestis, the causative 
      agent of plague, from human corpses and animal carcasses. Because we could not 
      find direct evidence of transmission, we described a transmission pathway and 
      assessed the potential for transmission at each step. We examined 3 potential 
      sources of infection: body fluids of living plague patients, infected corpses and 
      carcasses, and body fluids of infected corpses. We concluded that pneumonic 
      plague can be transmitted by intensive handling of the corpse or carcass, 
      presumably through the inhalation of respiratory droplets, and that bubonic 
      plague can be transmitted by blood-to-blood contact with the body fluids of a 
      corpse or carcass. These findings should inform precautions taken by those 
      handling the bodies of persons or animals that died of plague.
FAU - Jullien, Sophie
AU  - Jullien S
FAU - de Silva, Nipun Lakshitha
AU  - de Silva NL
FAU - Garner, Paul
AU  - Garner P
LA  - eng
PT  - Journal Article
PT  - Research Support, Non-U.S. Gov't
PT  - Review
PL  - United States
TA  - Emerg Infect Dis
JT  - Emerging infectious diseases
JID - 9508155
SB  - IM
MH  - Animals
MH  - Cadaver
MH  - Humans
MH  - *Plague/epidemiology
MH  - *Yersinia pestis
PMC - PMC8314843
OTO - NOTNLM
OT  - Y. pestis
OT  - Yersinia pestis
OT  - bacteria
OT  - bacterial infections
OT  - bacterial zoonoses
OT  - body fluids
OT  - carcasses
OT  - corpses
OT  - outbreaks
OT  - plague
OT  - vector-borne infections
OT  - zoonoses
EDAT- 2021/07/22 06:00
MHDA- 2021/07/29 06:00
PMCR- 2021/08/01
CRDT- 2021/07/21 08:48
PHST- 2021/07/21 08:48 [entrez]
PHST- 2021/07/22 06:00 [pubmed]
PHST- 2021/07/29 06:00 [medline]
PHST- 2021/08/01 00:00 [pmc-release]
AID - 20-0136 [pii]
AID - 10.3201/eid2708.200136 [doi]
PST - ppublish
SO  - Emerg Infect Dis. 2021;27(8):2033-2041. doi: 10.3201/eid2708.200136.

PMID- 32435806
OWN - NLM
STAT- MEDLINE
DCOM- 20210312
LR  - 20220531
IS  - 1537-6591 (Electronic)
IS  - 1058-4838 (Linking)
VI  - 70
IP  - 70 Suppl 1
DP  - 2020 May 21
TI  - Plague During Pregnancy: A Systematic Review.
PG  - S30-S36
LID - 10.1093/cid/ciz1228 [doi]
AB  - BACKGROUND: Yersinia pestis continues to cause sporadic cases and outbreaks of 
      plague worldwide and is considered a tier 1 bioterrorism select agent due to its 
      potential for intentional use. Knowledge about the clinical manifestations of 
      plague during pregnancy, specifically the maternal, fetal, and neonatal risks, is 
      very limited. METHODS: We searched 12 literature databases, performed hand 
      searches, and consulted plague experts to identify publications on plague during 
      pregnancy. Articles were included if they reported a case of plague during 
      pregnancy and at least 1 maternal or fetal outcome. RESULTS: Our search 
      identified 6425 articles, of which 59 were eligible for inclusion and described 
      160 cases of plague among pregnant women. Most published cases occurred during 
      the preantibiotic era. Among those treated with antimicrobials, the most commonly 
      used were sulfonamides (75%) and streptomycin (54%). Among cases treated with 
      antimicrobials, maternal mortality and fetal fatality were 29% and 62%, 
      respectively; for untreated cases, maternal mortality and fetal fatality were 67% 
      and 74%, respectively. Five cases demonstrated evidence of Y. pestis in fetal or 
      neonatal tissues. CONCLUSIONS: Untreated Y. pestis infection during pregnancy is 
      associated with a high risk of maternal mortality and pregnancy loss. Appropriate 
      antimicrobial treatment can improve maternal survival, although even with 
      antimicrobial treatment, there remains a high risk of pregnancy loss. Limited 
      evidence suggests that maternal-fetal transmission of Y. pestis is possible, 
      particularly in the absence of antimicrobial treatment. These results emphasize 
      the need to treat or prophylax pregnant women with suspected plague with highly 
      effective antimicrobials as quickly as possible.
CI  - Published by Oxford University Press for the Infectious Diseases Society of 
      America 2020.
FAU - Fleck-Derderian, Shannon
AU  - Fleck-Derderian S
AD  - Bacterial Diseases Branch, Division of Vector-Borne Diseases, Centers for Disease 
      Control and Prevention, Fort Collins, Colorado, USA.
AD  - Oak Ridge Institute for Science and Education, Centers for Disease Control and 
      Prevention Fellowship Program, Oak Ridge, Tennessee, USA.
FAU - Nelson, Christina A
AU  - Nelson CA
AD  - Bacterial Diseases Branch, Division of Vector-Borne Diseases, Centers for Disease 
      Control and Prevention, Fort Collins, Colorado, USA.
FAU - Cooley, Katharine M
AU  - Cooley KM
AD  - Synergy America, Contracting Agency for Bacterial Diseases Branch, Division of 
      Vector-Borne Diseases, Centers for Disease Control and Prevention, Fort Collins, 
      Colorado, USA.
FAU - Russell, Zachary
AU  - Russell Z
AD  - Oak Ridge Institute for Science and Education, Centers for Disease Control and 
      Prevention Fellowship Program, Oak Ridge, Tennessee, USA.
AD  - Emergency Preparedness and Response Branch, Division of Preparedness and Emerging 
      Infections, National Center on Birth Defects and Developmental Disabilities, 
      Centers for Disease Control and Prevention, Atlanta, Georgia, USA.
FAU - Godfred-Cato, Shana
AU  - Godfred-Cato S
AD  - Infant Outcomes Monitoring, Research and Prevention Branch, Division of Birth 
      Defects and Infant Disorders, Centers for Disease Control and Prevention, 
      Atlanta, Georgia, USA.
FAU - Oussayef, Nadia L
AU  - Oussayef NL
AD  - Office of the Director, National Center for Emerging and Zoonotic Infectious 
      Diseases, Centers for Disease Control and Prevention, Atlanta, Georgia, USA.
FAU - Oduyebo, Titilope
AU  - Oduyebo T
AD  - Division of Reproductive Health, National Center for Chronic Disease Prevention 
      and Health Promotion, Centers for Disease Control and Prevention, Chamblee, 
      Georgia, USA.
FAU - Rasmussen, Sonja A
AU  - Rasmussen SA
AD  - Department of Pediatrics, University of Florida College of Medicine, Gainesville, 
      Florida, USA.
AD  - Department of Epidemiology, University of Florida College of Medicine and College 
      of Public Health and Health Professions, Gainesville, Florida, USA.
FAU - Jamieson, Denise J
AU  - Jamieson DJ
AD  - Department of Gynecology and Obstetrics, Emory University School of Medicine, 
      Atlanta, Georgia, USA.
FAU - Meaney-Delman, Dana
AU  - Meaney-Delman D
AD  - Infant Outcomes Monitoring, Research and Prevention Branch, Division of Birth 
      Defects and Infant Disorders, Centers for Disease Control and Prevention, 
      Atlanta, Georgia, USA.
LA  - eng
PT  - Journal Article
PT  - Research Support, U.S. Gov't, Non-P.H.S.
PT  - Research Support, U.S. Gov't, P.H.S.
PT  - Systematic Review
PL  - United States
TA  - Clin Infect Dis
JT  - Clinical infectious diseases : an official publication of the Infectious Diseases 
      Society of America
JID - 9203213
RN  - 0 (Anti-Bacterial Agents)
SB  - IM
MH  - Anti-Bacterial Agents/therapeutic use
MH  - Bioterrorism
MH  - Disease Outbreaks
MH  - Female
MH  - Humans
MH  - *Plague/diagnosis/drug therapy/epidemiology
MH  - Pregnancy
MH  - *Yersinia pestis
OTO - NOTNLM
OT  - Yersinia pestis
OT  - fetal
OT  - plague
OT  - pregnancy
EDAT- 2020/05/22 06:00
MHDA- 2021/03/13 06:00
CRDT- 2020/05/22 06:00
PHST- 2020/05/22 06:00 [entrez]
PHST- 2020/05/22 06:00 [pubmed]
PHST- 2021/03/13 06:00 [medline]
AID - 5841437 [pii]
AID - 10.1093/cid/ciz1228 [doi]
PST - ppublish
SO  - Clin Infect Dis. 2020 May 21;70(70 Suppl 1):S30-S36. doi: 10.1093/cid/ciz1228.

PMID- 33172393
OWN - NLM
STAT- MEDLINE
DCOM- 20201118
LR  - 20201118
IS  - 1471-2334 (Electronic)
IS  - 1471-2334 (Linking)
VI  - 20
IP  - 1
DP  - 2020 Nov 10
TI  - Short- and long-term humoral immune response against Yersinia pestis in plague 
      patients, Madagascar.
PG  - 822
LID - 10.1186/s12879-020-05565-8 [doi]
LID - 822
AB  - BACKGROUND: Plague, a fatal disease caused by the bacillus, Yersinia pestis, 
      still affects resources-limited countries. Information on antibody response to 
      plague infection in human is scarce. Anti-F1 Ig G are among the known protective 
      antibodies against Y. pestis infection. As a vaccine preventable disease, 
      knowledge on antibody response is valuable for the development of an effective 
      vaccine to reduce infection rate among exposed population in plague-endemic 
      regions. In this study, we aim to describe short and long-term humoral immune 
      responses against Y. pestis in plague-confirmed patients from Madagascar, the 
      most affected country in the world. METHODS: Bubonic (BP) and pneumonic plague 
      (PP) patients were recruited from plague- endemic foci in the central highlands 
      of Madagascar between 2005 and 2017. For short-term follow-up, 6 suspected 
      patients were enrolled and prospectively investigated for kinetics of the anti-F1 
      IgG response, whereas the persistence of antibodies was retrospectively studied 
      in 71 confirmed convalescent patients, using an ELISA which was validated for the 
      detection of plague in human blood samples in Madagascar. RESULTS: Similarly to 
      previous findings, anti-F1 IgG rose quickly during the first week after disease 
      onset and increased up to day 30. In the long-term study, 56% of confirmed cases 
      remained seropositive, amongst which 60 and 40% could be considered as high- and 
      low-antibody responders, respectively. Antibodies persisted for several years and 
      up to 14.8 years for one individual. Antibody titers decreased over time but 
      there was no correlation between titer and time elapsed between the disease onset 
      and serum sampling. In addition, the seroprevalence rate was not significantly 
      different between gender (P = 0.65) nor age (P = 0.096). CONCLUSION: Our study 
      highlighted that the circulating antibody response to F1 antigen, which is 
      specific to Y. pestis, may be attributable to individual immune responsiveness. 
      The finding that a circulating anti-F1 antibody titer could persist for more than 
      a decade in both BP and PP recovered patients, suggests its probable involvement 
      in patients' protection. However, complementary studies including analyses of the 
      cellular immune response to Y. pestis are required for the better understanding 
      of long-lasting protection and development of a potential vaccine against plague.
FAU - Andrianaivoarimanana, Voahangy
AU  - Andrianaivoarimanana V
AUID- ORCID: 0000-0003-1550-3869
AD  - Plague Unit, Institut Pasteur de Madagascar, 101, Antananarivo, Madagascar. 
      kekely@pasteur.mg.
FAU - Iharisoa, Alice Lantoniaina
AU  - Iharisoa AL
AD  - Plague Unit, Institut Pasteur de Madagascar, 101, Antananarivo, Madagascar.
FAU - Rahalison, Lila
AU  - Rahalison L
AD  - Plague Unit, Institut Pasteur de Madagascar, 101, Antananarivo, Madagascar.
FAU - Ralimanantsoa, Marie Laurette
AU  - Ralimanantsoa ML
AD  - Central Laboratory for Plague, Ministry of Public Health, 101, Antananarivo, 
      Madagascar.
FAU - Ratsitorahina, Maherisoa
AU  - Ratsitorahina M
AD  - Epidemiology Unit, Institut Pasteur de Madagascar, 101, Antananarivo, Madagascar.
FAU - Rakotonanahary, Rado J L
AU  - Rakotonanahary RJL
AD  - Plague Unit, Institut Pasteur de Madagascar, 101, Antananarivo, Madagascar.
FAU - Carniel, Elisabeth
AU  - Carniel E
AD  - Yersinia Research Unit, Institut Pasteur, 75724, Paris, France.
FAU - Demeure, Christian
AU  - Demeure C
AD  - Yersinia Research Unit, Institut Pasteur, 75724, Paris, France.
FAU - Rajerison, Minoarisoa
AU  - Rajerison M
AD  - Plague Unit, Institut Pasteur de Madagascar, 101, Antananarivo, Madagascar.
LA  - eng
GR  - Grant ACIM- 5- 3 and ACIP A- 21- 2012/Institut Pasteur/
PT  - Journal Article
DEP - 20201110
PL  - England
TA  - BMC Infect Dis
JT  - BMC infectious diseases
JID - 100968551
RN  - 0 (Antibodies, Bacterial)
RN  - 0 (Antigens, Bacterial)
RN  - 0 (Bacterial Proteins)
RN  - 0 (Immunoglobulin G)
RN  - 0 (caf1 protein, Yersinia pestis)
SB  - IM
MH  - Adolescent
MH  - Adult
MH  - Animals
MH  - Antibodies, Bacterial/blood
MH  - Antigens, Bacterial/immunology
MH  - Bacterial Proteins/immunology
MH  - Child
MH  - Female
MH  - Follow-Up Studies
MH  - Humans
MH  - *Immunity, Humoral
MH  - Immunoglobulin G/blood
MH  - Madagascar/epidemiology
MH  - Male
MH  - Plague/epidemiology/*immunology/microbiology
MH  - Prospective Studies
MH  - Retrospective Studies
MH  - Seroepidemiologic Studies
MH  - Yersinia pestis/*immunology
MH  - Young Adult
PMC - PMC7653777
OTO - NOTNLM
OT  - Human
OT  - Immune response
OT  - Madagascar
OT  - Plague
OT  - Yersinia pestis
COIS- The authors declare that they have no competing interests.
EDAT- 2020/11/12 06:00
MHDA- 2020/11/20 06:00
PMCR- 2020/11/10
CRDT- 2020/11/11 05:35
PHST- 2020/03/30 00:00 [received]
PHST- 2020/10/30 00:00 [accepted]
PHST- 2020/11/11 05:35 [entrez]
PHST- 2020/11/12 06:00 [pubmed]
PHST- 2020/11/20 06:00 [medline]
PHST- 2020/11/10 00:00 [pmc-release]
AID - 10.1186/s12879-020-05565-8 [pii]
AID - 5565 [pii]
AID - 10.1186/s12879-020-05565-8 [doi]
PST - epublish
SO  - BMC Infect Dis. 2020 Nov 10;20(1):822. doi: 10.1186/s12879-020-05565-8.

PMID- 26866815
OWN - NLM
STAT- MEDLINE
DCOM- 20160608
LR  - 20181113
IS  - 1935-2735 (Electronic)
IS  - 1935-2727 (Print)
IS  - 1935-2727 (Linking)
VI  - 10
IP  - 2
DP  - 2016 Feb
TI  - Two Distinct Yersinia pestis Populations Causing Plague among Humans in the West 
      Nile Region of Uganda.
PG  - e0004360
LID - 10.1371/journal.pntd.0004360 [doi]
LID - e0004360
AB  - BACKGROUND: Plague is a life-threatening disease caused by the bacterium, 
      Yersinia pestis. Since the 1990s, Africa has accounted for the majority of 
      reported human cases. In Uganda, plague cases occur in the West Nile region, near 
      the border with Democratic Republic of Congo. Despite the ongoing risk of 
      contracting plague in this region, little is known about Y. pestis genotypes 
      causing human disease. METHODOLOGY/PRINCIPAL FINDINGS: During January 
      2004-December 2012, 1,092 suspect human plague cases were recorded in the West 
      Nile region of Uganda. Sixty-one cases were culture-confirmed. Recovered Y. 
      pestis isolates were analyzed using three typing methods, single nucleotide 
      polymorphisms (SNPs), pulsed field gel electrophoresis (PFGE), and multiple 
      variable number of tandem repeat analysis (MLVA) and subpopulations analyzed in 
      the context of associated geographic, temporal, and clinical data for source 
      patients. All three methods separated the 61 isolates into two distinct 1.ANT 
      lineages, which persisted throughout the 9 year period and were associated with 
      differences in elevation and geographic distribution. CONCLUSIONS/SIGNIFICANCE: 
      We demonstrate that human cases of plague in the West Nile region of Uganda are 
      caused by two distinct 1.ANT genetic subpopulations. Notably, all three typing 
      methods used, SNPs, PFGE, and MLVA, identified the two genetic subpopulations, 
      despite recognizing different mutation types in the Y. pestis genome. The 
      geographic and elevation differences between the two subpopulations is suggestive 
      of their maintenance in highly localized enzootic cycles, potentially with 
      differing vector-host community composition. This improved understanding of Y. 
      pestis subpopulations in the West Nile region will be useful for identifying 
      ecologic and environmental factors associated with elevated plague risk.
FAU - Respicio-Kingry, Laurel B
AU  - Respicio-Kingry LB
AD  - Centers for Disease Control and Prevention, Division of Vector-Borne Diseases, 
      Bacterial Diseases Branch, Fort Collins, Colorado, United States of America.
FAU - Yockey, Brook M
AU  - Yockey BM
AD  - Centers for Disease Control and Prevention, Division of Vector-Borne Diseases, 
      Bacterial Diseases Branch, Fort Collins, Colorado, United States of America.
FAU - Acayo, Sarah
AU  - Acayo S
AD  - Uganda Virus Research Institute, Entebbe, Uganda.
FAU - Kaggwa, John
AU  - Kaggwa J
AD  - Uganda Virus Research Institute, Entebbe, Uganda.
FAU - Apangu, Titus
AU  - Apangu T
AD  - Uganda Virus Research Institute, Entebbe, Uganda.
FAU - Kugeler, Kiersten J
AU  - Kugeler KJ
AD  - Centers for Disease Control and Prevention, Division of Vector-Borne Diseases, 
      Bacterial Diseases Branch, Fort Collins, Colorado, United States of America.
FAU - Eisen, Rebecca J
AU  - Eisen RJ
AD  - Centers for Disease Control and Prevention, Division of Vector-Borne Diseases, 
      Bacterial Diseases Branch, Fort Collins, Colorado, United States of America.
FAU - Griffith, Kevin S
AU  - Griffith KS
AD  - Centers for Disease Control and Prevention, Division of Vector-Borne Diseases, 
      Bacterial Diseases Branch, Fort Collins, Colorado, United States of America.
FAU - Mead, Paul S
AU  - Mead PS
AD  - Centers for Disease Control and Prevention, Division of Vector-Borne Diseases, 
      Bacterial Diseases Branch, Fort Collins, Colorado, United States of America.
FAU - Schriefer, Martin E
AU  - Schriefer ME
AD  - Centers for Disease Control and Prevention, Division of Vector-Borne Diseases, 
      Bacterial Diseases Branch, Fort Collins, Colorado, United States of America.
FAU - Petersen, Jeannine M
AU  - Petersen JM
AD  - Centers for Disease Control and Prevention, Division of Vector-Borne Diseases, 
      Bacterial Diseases Branch, Fort Collins, Colorado, United States of America.
LA  - eng
PT  - Journal Article
DEP - 20160211
PL  - United States
TA  - PLoS Negl Trop Dis
JT  - PLoS neglected tropical diseases
JID - 101291488
SB  - IM
MH  - Adolescent
MH  - Adult
MH  - Aged
MH  - Child
MH  - Child, Preschool
MH  - Cluster Analysis
MH  - Female
MH  - *Genetic Variation
MH  - *Genotype
MH  - Humans
MH  - Male
MH  - Middle Aged
MH  - Molecular Epidemiology
MH  - Molecular Typing/methods
MH  - Phylogeography
MH  - Plague/*epidemiology/*microbiology
MH  - Uganda/epidemiology
MH  - Yersinia pestis/*classification/*genetics/isolation & purification
MH  - Young Adult
PMC - PMC4750964
COIS- The authors have declared that no competing interests exist.
EDAT- 2016/02/13 06:00
MHDA- 2016/06/09 06:00
PMCR- 2016/02/11
CRDT- 2016/02/12 06:00
PHST- 2015/10/28 00:00 [received]
PHST- 2015/12/14 00:00 [accepted]
PHST- 2016/02/12 06:00 [entrez]
PHST- 2016/02/13 06:00 [pubmed]
PHST- 2016/06/09 06:00 [medline]
PHST- 2016/02/11 00:00 [pmc-release]
AID - PNTD-D-15-01546 [pii]
AID - 10.1371/journal.pntd.0004360 [doi]
PST - epublish
SO  - PLoS Negl Trop Dis. 2016 Feb 11;10(2):e0004360. doi: 
      10.1371/journal.pntd.0004360. eCollection 2016 Feb.

PMID- 27722871
OWN - NLM
STAT- MEDLINE
DCOM- 20171004
LR  - 20171004
IS  - 0065-2598 (Print)
IS  - 0065-2598 (Linking)
VI  - 918
DP  - 2016
TI  - Perspectives on Yersinia pestis: A Model for Studying Zoonotic Pathogens.
PG  - 377-391
AB  - Yersinia pestis is a typical zoonotic bacterial pathogen. The following reasons 
      make this pathogen a model for studying zoonotic pathogens: (1) Its unique 
      lifestyle makes Y. pestis an ideal model for studying 
      host-vector-environment-pathogen interactions; (2) population diversity 
      characters in Y. pestis render it a model species for studying monomorphic 
      bacterial evolution; (3) the pathogenic features of bacteria provide us with good 
      opportunities to study human immune responses; (4) typical animal and vector 
      models of Y. pestis infection create opportunities for experimental studies on 
      pathogenesis and evolution; and (5) repeated pandemics and local outbreaks 
      provide us with clues about the infectious disease outbreaks that have occurred 
      in human history.
FAU - Yang, Ruifu
AU  - Yang R
AD  - Beijing Institute of Microbiology and Epidemiology, No. 20, Dongdajie, Fengtai, 
      Beijing, 100071, China. ruifuyang@gmail.com.
FAU - Cui, Yujun
AU  - Cui Y
AD  - Beijing Institute of Microbiology and Epidemiology, No. 20, Dongdajie, Fengtai, 
      Beijing, 100071, China.
FAU - Bi, Yujing
AU  - Bi Y
AD  - Beijing Institute of Microbiology and Epidemiology, No. 20, Dongdajie, Fengtai, 
      Beijing, 100071, China.
LA  - eng
PT  - Journal Article
PT  - Review
PL  - United States
TA  - Adv Exp Med Biol
JT  - Advances in experimental medicine and biology
JID - 0121103
SB  - IM
MH  - Animals
MH  - Biological Evolution
MH  - Disease Outbreaks
MH  - Disease Vectors
MH  - Environment
MH  - Host-Pathogen Interactions
MH  - Humans
MH  - Plague/*microbiology/transmission
MH  - Yersinia pestis/*physiology
MH  - Zoonoses/*microbiology
OTO - NOTNLM
OT  - Pathogenesis, evolution
OT  - Y. pestis, host–vector–environment–pathogen interactions
EDAT- 2016/10/11 06:00
MHDA- 2017/10/05 06:00
CRDT- 2016/10/11 06:00
PHST- 2016/10/11 06:00 [entrez]
PHST- 2016/10/11 06:00 [pubmed]
PHST- 2017/10/05 06:00 [medline]
AID - 10.1007/978-94-024-0890-4_14 [doi]
PST - ppublish
SO  - Adv Exp Med Biol. 2016;918:377-391. doi: 10.1007/978-94-024-0890-4_14.

PMID- 34480413
OWN - NLM
STAT- MEDLINE
DCOM- 20220328
LR  - 20240102
IS  - 1863-2378 (Electronic)
IS  - 1863-1959 (Linking)
VI  - 69
IP  - 1
DP  - 2022 Feb
TI  - Local-scale diversity of Yersinia pestis: A case study from Ambohitromby, 
      Ankazobe District, Madagascar.
PG  - 61-70
LID - 10.1111/zph.12892 [doi]
AB  - Plague is a re-emerging zoonotic disease and a major public health concern in 
      several portions of the world, especially in Madagascar. We report on the 
      presence of different subtypes of Yersinia pestis co-occurring in the same 
      locality. After confirmation of a human plague case in Ambohitromby Commune 
      (Ankazobe District) via isolation of Y. pestis, we undertook small mammal 
      trapping to identify the circulation of Y. pestis amongst rodents in this 
      locality; blood samples were collected from rodents for seroprevalence analysis. 
      Of the 60 individuals of Rattus rattus captured, one yielded an isolate of Y. 
      pestis, 13 others were positive for F1 antigen of Y. pestis using a rapid 
      diagnostic test, and 4 were PCR positive targeting the caf1 and pla genes; 28/60 
      (46.7%) of the captured R. rattus were seropositive for Y. pestis. Whole-genome 
      SNP analyses revealed that the two isolates obtained from the human case, and the 
      R. rattus belonged to two different subtypes of Y. pestis (s05 and s13, 
      respectively) that were circulating concurrently in Ambohitromby in 2016. Three 
      Y. pestis subtypes (s03, s05 and s13) have now been isolated from Ambohitromby. 
      Subtype s05 had been persisting there for >10 years but one or both of the other 
      subtypes may have been introduced from the Central Highlands region as they were 
      not observed in previous years (s13) or only observed once previously (s03). High 
      seroprevalence against Y. pestis in R. rattus suggests that a portion of the 
      local murine population may have acquired resistance to Y. pestis. Future 
      research should focus on genomically characterizing Y. pestis strains circulating 
      in Ankazobe District and other plague-endemic regions of Madagascar to better 
      understand the overall phylogeography of Y. pestis.
CI  - © 2021 Wiley-VCH GmbH.
FAU - Ramasindrazana, Beza
AU  - Ramasindrazana B
AD  - Institut Pasteur de Madagascar, Antananarivo, Madagascar.
AD  - Domaine Sciences et Technologies, Université d'Antananarivo, Antananarivo, 
      Madagascar.
FAU - Parany, Mamionah N J
AU  - Parany MNJ
AD  - Institut Pasteur de Madagascar, Antananarivo, Madagascar.
AD  - Domaine Sciences et Technologies, Université d'Antananarivo, Antananarivo, 
      Madagascar.
FAU - Rasoamalala, Fanohinjanaharinirina
AU  - Rasoamalala F
AD  - Institut Pasteur de Madagascar, Antananarivo, Madagascar.
AD  - Domaine Sciences et Technologies, Université d'Antananarivo, Antananarivo, 
      Madagascar.
FAU - Rasoanoro, Mercia
AU  - Rasoanoro M
AD  - Institut Pasteur de Madagascar, Antananarivo, Madagascar.
AD  - Domaine Sciences et Technologies, Université d'Antananarivo, Antananarivo, 
      Madagascar.
FAU - Rahajandraibe, Soloandry
AU  - Rahajandraibe S
AD  - Institut Pasteur de Madagascar, Antananarivo, Madagascar.
FAU - Vogler, Amy J
AU  - Vogler AJ
AD  - Northern Arizona University, Flagstaff, AZ, USA.
FAU - Sahl, Jason W
AU  - Sahl JW
AD  - Northern Arizona University, Flagstaff, AZ, USA.
FAU - Andrianaivoarimanana, Voahangy
AU  - Andrianaivoarimanana V
AD  - Institut Pasteur de Madagascar, Antananarivo, Madagascar.
FAU - Rajerison, Minoarisoa
AU  - Rajerison M
AD  - Institut Pasteur de Madagascar, Antananarivo, Madagascar.
FAU - Wagner, David M
AU  - Wagner DM
AD  - Northern Arizona University, Flagstaff, AZ, USA.
LA  - eng
PT  - Journal Article
PT  - Research Support, Non-U.S. Gov't
DEP - 20210903
PL  - Germany
TA  - Zoonoses Public Health
JT  - Zoonoses and public health
JID - 101300786
SB  - IM
MH  - Animals
MH  - Madagascar/epidemiology
MH  - Mammals
MH  - Mice
MH  - *Plague/epidemiology/veterinary
MH  - Rats
MH  - Seroepidemiologic Studies
MH  - *Yersinia pestis/genetics
MH  - Zoonoses
OTO - NOTNLM
OT  - Yersinia pestis
OT  - Madagascar
OT  - phylogeography
OT  - plague
OT  - public health
OT  - rats
EDAT- 2021/09/05 06:00
MHDA- 2022/03/29 06:00
CRDT- 2021/09/04 06:20
PHST- 2021/08/12 00:00 [revised]
PHST- 2020/12/22 00:00 [received]
PHST- 2021/08/12 00:00 [accepted]
PHST- 2021/09/05 06:00 [pubmed]
PHST- 2022/03/29 06:00 [medline]
PHST- 2021/09/04 06:20 [entrez]
AID - 10.1111/zph.12892 [doi]
PST - ppublish
SO  - Zoonoses Public Health. 2022 Feb;69(1):61-70. doi: 10.1111/zph.12892. Epub 2021 
      Sep 3.

PMID- 35404104
OWN - NLM
STAT- MEDLINE
DCOM- 20220425
LR  - 20220517
IS  - 1557-7759 (Electronic)
IS  - 1530-3667 (Linking)
VI  - 22
IP  - 4
DP  - 2022 Apr
TI  - Plague in Disguise: The Discovery of Occult Buboes on Surgical Procedure or 
      Autopsy.
PG  - 225-231
LID - 10.1089/vbz.2022.0012 [doi]
AB  - Introduction: Bubonic plague classically manifests as a painful, swollen 
      superficial lymph node (bubo) that is readily apparent on physical examination. 
      However, patients occasionally present with buboes formed in deep lymph nodes, 
      which are difficult to detect and can lead to delays in diagnosis and treatment. 
      To better characterize this phenomenon, we conducted a review of the published 
      literature to identify reports of occult buboes among patients with plague. 
      Methods: Articles were identified from two sources: a systematic review on plague 
      treatment, and a search of the PubMed Central database. Articles were eligible if 
      they described a patient with plague who had (1) no evidence of lymphadenopathy 
      on examination; and (2) at least one bubo discovered during surgery or autopsy. 
      Results: Six patients with occult buboes were identified among 5120 articles 
      screened. The majority were male (n = 4/6) and three were <15 years of age. Fever 
      (n = 6/6), leukocytosis (n = 5/6), and abdominal pain or distention (n = 4/6) 
      were the most common signs and symptoms. Initial diagnoses included other 
      bacterial infections, appendicitis, or acute abdomen. Four patients received at 
      least one antimicrobial effective against Yersinia pestis; however, some 
      experienced delayed treatment due to late diagnosis of plague. Occult buboes were 
      discovered in retroperitoneal (n = 2), inguinal/femoral (n = 2), mesenteric 
      (n = 2), axillary (n = 1), and mediastinal (n = 1) regions. Four of the six 
      patients died. Conclusions: Patients with occult buboes experienced delays in the 
      diagnosis of plague and a high fatality rate. Clinicians in plague-endemic areas 
      should consider the presence of occult buboes among patients with compatible 
      symptoms and exposure history.
FAU - Fleck-Derderian, Shannon
AU  - Fleck-Derderian S
AUID- ORCID: 0000-0002-5607-6819
AD  - Bacterial Diseases Branch, Division of Vector-Borne Diseases, National Center for 
      Emerging and Zoonotic Infectious Diseases, Centers for Disease Control and 
      Prevention, Fort Collins, Colorado.
FAU - Cooley, Katharine M
AU  - Cooley KM
AD  - Bacterial Diseases Branch, Division of Vector-Borne Diseases, National Center for 
      Emerging and Zoonotic Infectious Diseases, Centers for Disease Control and 
      Prevention, Fort Collins, Colorado.
FAU - Nelson, Christina A
AU  - Nelson CA
AD  - Bacterial Diseases Branch, Division of Vector-Borne Diseases, National Center for 
      Emerging and Zoonotic Infectious Diseases, Centers for Disease Control and 
      Prevention, Fort Collins, Colorado.
LA  - eng
PT  - Journal Article
PT  - Systematic Review
DEP - 20220411
PL  - United States
TA  - Vector Borne Zoonotic Dis
JT  - Vector borne and zoonotic diseases (Larchmont, N.Y.)
JID - 100965525
SB  - IM
MH  - Animals
MH  - Autopsy/veterinary
MH  - Female
MH  - Fever/veterinary
MH  - Male
MH  - *Plague/diagnosis/microbiology/veterinary
MH  - *Strigiformes
MH  - *Yersinia pestis
OTO - NOTNLM
OT  - antimicrobial treatment
OT  - buboes
OT  - bubonic plague
EDAT- 2022/04/12 06:00
MHDA- 2022/04/26 06:00
CRDT- 2022/04/11 12:13
PHST- 2022/04/12 06:00 [pubmed]
PHST- 2022/04/26 06:00 [medline]
PHST- 2022/04/11 12:13 [entrez]
AID - 10.1089/vbz.2022.0012 [doi]
PST - ppublish
SO  - Vector Borne Zoonotic Dis. 2022 Apr;22(4):225-231. doi: 10.1089/vbz.2022.0012. 
      Epub 2022 Apr 11.

PMID- 30625164
OWN - NLM
STAT- MEDLINE
DCOM- 20190923
LR  - 20200309
IS  - 1932-6203 (Electronic)
IS  - 1932-6203 (Linking)
VI  - 14
IP  - 1
DP  - 2019
TI  - A single introduction of Yersinia pestis to Brazil during the 3rd plague 
      pandemic.
PG  - e0209478
LID - 10.1371/journal.pone.0209478 [doi]
LID - e0209478
AB  - Yersinia pestis was introduced to Brazil during the third plague pandemic and 
      currently exists in several recognized foci. There is currently limited available 
      phylogeographic data regarding Y. pestis in Brazil. We generated whole genome 
      sequences for 411 Y. pestis strains from six Brazilian foci to investigate the 
      phylogeography of Y. pestis in Brazil; these strains were isolated from 1966 to 
      1997. All 411 strains were assigned to a single monophyletic clade within the 
      1.ORI population, indicating a single Y. pestis introduction was responsible for 
      the successful establishment of endemic foci in Brazil. There was a moderate 
      level of genomic diversity but little population structure among the 411 
      Brazilian Y. pestis strains, consistent with a radial expansion wherein Y. pestis 
      spread rapidly from the coast to the interior of Brazil and became ecologically 
      established. Overall, there were no strong spatial or temporal patterns among the 
      Brazilian strains. However, strains from the same focus tended to be more closely 
      related and strains isolated from foci closer to the coast tended to fall in more 
      basal positions in the whole genome phylogeny than strains from more interior 
      foci. Overall, the patterns observed in Brazil are similar to other locations 
      affected during the 3rd plague pandemic such as in North America and Madagascar.
FAU - Vogler, Amy J
AU  - Vogler AJ
AD  - The Pathogen and Microbiome Institute, Northern Arizona University, Flagstaff, 
      Arizona, United States of America.
FAU - Sahl, Jason W
AU  - Sahl JW
AD  - The Pathogen and Microbiome Institute, Northern Arizona University, Flagstaff, 
      Arizona, United States of America.
FAU - Leal, Nilma C
AU  - Leal NC
AD  - Institute Aggeu Magalhães, Recife, Pernambuco, Brazil.
FAU - Sobreira, Marise
AU  - Sobreira M
AD  - Institute Aggeu Magalhães, Recife, Pernambuco, Brazil.
FAU - Williamson, Charles H D
AU  - Williamson CHD
AD  - The Pathogen and Microbiome Institute, Northern Arizona University, Flagstaff, 
      Arizona, United States of America.
FAU - Bollig, Molly C
AU  - Bollig MC
AD  - The Pathogen and Microbiome Institute, Northern Arizona University, Flagstaff, 
      Arizona, United States of America.
FAU - Birdsell, Dawn N
AU  - Birdsell DN
AD  - The Pathogen and Microbiome Institute, Northern Arizona University, Flagstaff, 
      Arizona, United States of America.
FAU - Rivera, Andrew
AU  - Rivera A
AD  - The Pathogen and Microbiome Institute, Northern Arizona University, Flagstaff, 
      Arizona, United States of America.
FAU - Thompson, Brian
AU  - Thompson B
AD  - The Pathogen and Microbiome Institute, Northern Arizona University, Flagstaff, 
      Arizona, United States of America.
FAU - Nottingham, Roxanne
AU  - Nottingham R
AD  - The Pathogen and Microbiome Institute, Northern Arizona University, Flagstaff, 
      Arizona, United States of America.
FAU - Rezende, Antonio M
AU  - Rezende AM
AD  - Institute Aggeu Magalhães, Recife, Pernambuco, Brazil.
FAU - Keim, Paul
AU  - Keim P
AD  - The Pathogen and Microbiome Institute, Northern Arizona University, Flagstaff, 
      Arizona, United States of America.
AD  - Translational Genomics Research Institute North, Flagstaff, Arizona, United 
      States of America.
FAU - Almeida, Alzira M P
AU  - Almeida AMP
AD  - Institute Aggeu Magalhães, Recife, Pernambuco, Brazil.
FAU - Wagner, David M
AU  - Wagner DM
AUID- ORCID: 0000-0003-2684-6007
AD  - The Pathogen and Microbiome Institute, Northern Arizona University, Flagstaff, 
      Arizona, United States of America.
LA  - eng
PT  - Historical Article
PT  - Journal Article
PT  - Research Support, Non-U.S. Gov't
PT  - Research Support, U.S. Gov't, Non-P.H.S.
DEP - 20190109
PL  - United States
TA  - PLoS One
JT  - PloS one
JID - 101285081
RN  - 0 (DNA, Bacterial)
SB  - IM
MH  - Brazil/epidemiology
MH  - DNA, Bacterial/genetics
MH  - Genetic Variation
MH  - Genome, Bacterial
MH  - History, 19th Century
MH  - History, 20th Century
MH  - Humans
MH  - Pandemics/*history
MH  - Phylogeny
MH  - Phylogeography
MH  - Plague/epidemiology/*history/microbiology
MH  - Polymorphism, Single Nucleotide
MH  - Spatio-Temporal Analysis
MH  - Yersinia pestis/classification/*genetics/isolation & purification
PMC - PMC6326411
COIS- The authors have declared that no competing interests exist.
EDAT- 2019/01/10 06:00
MHDA- 2019/09/24 06:00
PMCR- 2019/01/09
CRDT- 2019/01/10 06:00
PHST- 2018/04/25 00:00 [received]
PHST- 2018/12/06 00:00 [accepted]
PHST- 2019/01/10 06:00 [entrez]
PHST- 2019/01/10 06:00 [pubmed]
PHST- 2019/09/24 06:00 [medline]
PHST- 2019/01/09 00:00 [pmc-release]
AID - PONE-D-18-12557 [pii]
AID - 10.1371/journal.pone.0209478 [doi]
PST - epublish
SO  - PLoS One. 2019 Jan 9;14(1):e0209478. doi: 10.1371/journal.pone.0209478. 
      eCollection 2019.

PMID- 40621973
OWN - NLM
STAT- MEDLINE
DCOM- 20250707
LR  - 20250707
IS  - 1958-5381 (Electronic)
IS  - 0767-0974 (Linking)
VI  - 41
IP  - 6-7
DP  - 2025 Jun-Jul
TI  - [Plague in the modern era, understanding the transmission of Yersinia pestis by 
      fleas].
PG  - 578-584
LID - 10.1051/medsci/2025096 [doi]
AB  - Plague, caused by the bacterium Yersinia pestis, remains a deadly disease on a 
      global scale. This pathogen is primarily transmitted by fleas, in which it adapts 
      to the hostile environment of the digestive tract, multiplies, and forms a dense 
      biofilm that obstructs the entry of blood. This obstruction promotes bacterial 
      transmission through regurgitation during a blood meal. This process relies on a 
      molecular program initiated in the rodent and sustained within the insect. In 
      this review, we describe the environment in which Y. pestis evolves to infect 
      fleas, as well as the modes of transmission and the molecular mechanisms 
      involved, while adopting a critical perspective to better understand the 
      interactions between Y. pestis and its vector, and to explore new strategies to 
      control the spread of the plague agent.
CI  - © 2025 médecine/sciences – Inserm.
FAU - Sebbane, Florent
AU  - Sebbane F
AUID- ORCID: 0000-0003-3811-9691
AD  - Univ. Lille, Inserm, CNRS, CHU Lille, Institut Pasteur de Lille, U1019 - UMR 9017 
      - CIIL - Center for Infection and Immunity of Lille, Lille, France.
FAU - Dewitte, Amélie
AU  - Dewitte A
AD  - Univ. Lille, Inserm, CNRS, CHU Lille, Institut Pasteur de Lille, U1019 - UMR 9017 
      - CIIL - Center for Infection and Immunity of Lille, Lille, France.
FAU - Baillez, Alexandre
AU  - Baillez A
AD  - Univ. Lille, Inserm, CNRS, CHU Lille, Institut Pasteur de Lille, U1019 - UMR 9017 
      - CIIL - Center for Infection and Immunity of Lille, Lille, France.
LA  - fre
GR  - ANRS-23-PEPR-MIE 0002 - DEBS Plague/ANRS MIE - PEPR MIE/
GR  - 101118880/ERC Synergy/
PT  - English Abstract
PT  - Journal Article
PT  - Review
TT  - La peste à l’ère moderne, comprendre la transmission de la bactérie Yersinia 
      pestis par les puces.
DEP - 20250707
PL  - France
TA  - Med Sci (Paris)
JT  - Medecine sciences : M/S
JID - 8710980
SB  - IM
MH  - *Plague/transmission/microbiology/epidemiology
MH  - *Yersinia pestis/physiology/pathogenicity
MH  - Animals
MH  - *Siphonaptera/microbiology/physiology
MH  - Humans
MH  - *Insect Vectors/microbiology/physiology
EDAT- 2025/07/07 12:28
MHDA- 2025/07/07 12:29
CRDT- 2025/07/07 08:13
PHST- 2025/07/07 12:29 [medline]
PHST- 2025/07/07 12:28 [pubmed]
PHST- 2025/07/07 08:13 [entrez]
AID - msc250085 [pii]
AID - 10.1051/medsci/2025096 [doi]
PST - ppublish
SO  - Med Sci (Paris). 2025 Jun-Jul;41(6-7):578-584. doi: 10.1051/medsci/2025096. Epub 
      2025 Jul 7.

PMID- 39152136
OWN - NLM
STAT- MEDLINE
DCOM- 20240816
LR  - 20240822
IS  - 2041-1723 (Electronic)
IS  - 2041-1723 (Linking)
VI  - 15
IP  - 1
DP  - 2024 Aug 16
TI  - A protein O-GlcNAc glycosyltransferase regulates the antioxidative response in 
      Yersinia pestis.
PG  - 7062
LID - 10.1038/s41467-024-50959-w [doi]
LID - 7062
AB  - Post-translational addition of O-linked N-acetylglucosamine (O-GlcNAc) to 
      proteins is commonly associated with a variety of stress responses and cellular 
      processes in eukaryotes, but its potential roles in bacteria are unclear. Here, 
      we show that protein HmwC acts as an O-GlcNAc transferase (OGT) responsible for 
      O-GlcNAcylation of multiple proteins in Yersinia pestis, a flea-borne pathogen 
      responsible for plague. We identify 64 O-GlcNAcylated proteins (comprising 65 
      sites) with differential abundance under conditions mimicking the mammalian host 
      (Mh) and flea vector (Fv) environments. Deletion of hmwC, encoding a putative 
      OGT, structurally distinct from any existing member of the GT41 family, results 
      in reduced O-GlcNAcylation, reduced growth, and alterations in virulence 
      properties and survival under stress. Purified HmwC can modify target proteins in 
      vitro using UDP-GlcNAc as sugar donor. One of the target proteins, OsdY, promotes 
      Y. pestis survival under oxidative stress conditions. Thus, our results support 
      that regulation of antioxidative responses through O-GlcNAcylation may be a 
      conserved process shared by prokaryotes and eukaryotes.
CI  - © 2024. The Author(s).
FAU - Cao, Shiyang
AU  - Cao S
AD  - State Key Laboratory of Pathogen and Biosecurity, Academy of Military Medical 
      Sciences, Beijing, China.
FAU - Wang, Tong
AU  - Wang T
AD  - State Key Laboratory of Pathogen and Biosecurity, Academy of Military Medical 
      Sciences, Beijing, China.
FAU - Ren, Yifan
AU  - Ren Y
AD  - State Key Laboratory of Pathogen and Biosecurity, Academy of Military Medical 
      Sciences, Beijing, China.
FAU - Wu, Gengshan
AU  - Wu G
AD  - State Key Laboratory of Pathogen and Biosecurity, Academy of Military Medical 
      Sciences, Beijing, China.
FAU - Zhang, Yuan
AU  - Zhang Y
AD  - State Key Laboratory of Pathogen and Biosecurity, Academy of Military Medical 
      Sciences, Beijing, China.
FAU - Tan, Yafang
AU  - Tan Y
AD  - State Key Laboratory of Pathogen and Biosecurity, Academy of Military Medical 
      Sciences, Beijing, China.
FAU - Zhou, Yazhou
AU  - Zhou Y
AD  - State Key Laboratory of Pathogen and Biosecurity, Academy of Military Medical 
      Sciences, Beijing, China.
FAU - Chen, Hongyan
AU  - Chen H
AD  - State Key Laboratory of Pathogen and Biosecurity, Academy of Military Medical 
      Sciences, Beijing, China.
FAU - Zhang, Yu
AU  - Zhang Y
AD  - State Key Laboratory of Pathogen and Biosecurity, Academy of Military Medical 
      Sciences, Beijing, China.
FAU - Song, Yajun
AU  - Song Y
AD  - State Key Laboratory of Pathogen and Biosecurity, Academy of Military Medical 
      Sciences, Beijing, China.
FAU - Yang, Ruifu
AU  - Yang R
AUID- ORCID: 0000-0003-3219-7269
AD  - State Key Laboratory of Pathogen and Biosecurity, Academy of Military Medical 
      Sciences, Beijing, China. ruifuyang@gmail.com.
FAU - Du, Zongmin
AU  - Du Z
AUID- ORCID: 0000-0002-0037-1616
AD  - State Key Laboratory of Pathogen and Biosecurity, Academy of Military Medical 
      Sciences, Beijing, China. zmduams@163.com.
LA  - eng
PT  - Journal Article
DEP - 20240816
PL  - England
TA  - Nat Commun
JT  - Nature communications
JID - 101528555
RN  - 0 (Bacterial Proteins)
RN  - EC 2.4.1.- (N-Acetylglucosaminyltransferases)
RN  - V956696549 (Acetylglucosamine)
RN  - EC 2.4.1.- (O-GlcNAc transferase)
RN  - 0 (Antioxidants)
SB  - IM
MH  - *Yersinia pestis/metabolism/genetics/pathogenicity/enzymology
MH  - *Bacterial Proteins/metabolism/genetics
MH  - *N-Acetylglucosaminyltransferases/metabolism/genetics
MH  - Animals
MH  - Virulence
MH  - Acetylglucosamine/metabolism
MH  - Mice
MH  - Antioxidants/metabolism
MH  - Protein Processing, Post-Translational
MH  - Plague/microbiology/metabolism
MH  - Oxidative Stress
MH  - Glycosylation
PMC - PMC11329713
COIS- The authors declare no competing interests.
EDAT- 2024/08/17 15:42
MHDA- 2024/08/17 15:43
PMCR- 2024/08/16
CRDT- 2024/08/16 23:17
PHST- 2023/07/11 00:00 [received]
PHST- 2024/07/23 00:00 [accepted]
PHST- 2024/08/17 15:43 [medline]
PHST- 2024/08/17 15:42 [pubmed]
PHST- 2024/08/16 23:17 [entrez]
PHST- 2024/08/16 00:00 [pmc-release]
AID - 10.1038/s41467-024-50959-w [pii]
AID - 50959 [pii]
AID - 10.1038/s41467-024-50959-w [doi]
PST - epublish
SO  - Nat Commun. 2024 Aug 16;15(1):7062. doi: 10.1038/s41467-024-50959-w.

PMID- 39155318
OWN - NLM
STAT- MEDLINE
DCOM- 20240818
LR  - 20241220
IS  - 2399-3642 (Electronic)
IS  - 2399-3642 (Linking)
VI  - 7
IP  - 1
DP  - 2024 Aug 18
TI  - Neolithic Yersinia pestis infections in humans and a dog.
PG  - 1013
LID - 10.1038/s42003-024-06676-7 [doi]
LID - 1013
AB  - Yersinia pestis has been infecting humans since the Late Neolithic (LN). Whether 
      those early infections were isolated zoonoses or initiators of a pandemic remains 
      unclear. We report Y. pestis infections in two individuals (of 133) from the LN 
      necropolis at Warburg (Germany, 5300-4900 cal BP). Our analyses show that the two 
      genomes belong to distinct strains and reflect independent infection events. All 
      LN genomes known today (n = 4) are basal in the phylogeny and represent separate 
      lineages that probably originated in different animal hosts. In the LN, an 
      opening of the landscape resulted in the introduction of new rodent species, 
      which may have acted as Y. pestis reservoirs. Coincidentally, the number of dogs 
      increased, possibly leading to Y. pestis infections in canines. Indeed, we detect 
      Y. pestis in an LN dog. Collectively, our data suggest that Y. pestis frequently 
      entered human settlements at the time without causing significant outbreaks.
CI  - © 2024. The Author(s).
FAU - Susat, Julian
AU  - Susat J
AD  - Institute of Clinical Molecular Biology, Kiel University, Kiel, Germany.
FAU - Haller-Caskie, Magdalena
AU  - Haller-Caskie M
AUID- ORCID: 0000-0003-3677-1504
AD  - Institute of Clinical Molecular Biology, Kiel University, Kiel, Germany.
FAU - Bonczarowska, Joanna H
AU  - Bonczarowska JH
AUID- ORCID: 0000-0003-0761-9597
AD  - Institute of Clinical Molecular Biology, Kiel University, Kiel, Germany.
AD  - Department of Genetics, Yale School of Medicine, New Haven, CT, USA.
FAU - da Silva, Nicolas A
AU  - da Silva NA
AUID- ORCID: 0000-0002-1537-3286
AD  - Institute of Clinical Molecular Biology, Kiel University, Kiel, Germany.
FAU - Schierhold, Kerstin
AU  - Schierhold K
AUID- ORCID: 0000-0002-6136-6087
AD  - LWL-Archäologie für Westfalen, Münster, Germany.
FAU - Rind, Michael M
AU  - Rind MM
AD  - LWL-Archäologie für Westfalen, Münster, Germany.
FAU - Schmölcke, Ulrich
AU  - Schmölcke U
AUID- ORCID: 0000-0002-8974-449X
AD  - Centre for Baltic and Scandinavian Archaeology (ZBSA), Schloss Gottorf, 
      Schleswig, Germany.
FAU - Kirleis, Wiebke
AU  - Kirleis W
AD  - Institute of Pre- and Protohistoric Archaeology, Kiel University, Kiel, Germany.
FAU - Sondermann, Holger
AU  - Sondermann H
AD  - Centre for Structural Systems Biology (CSSB), Deutsches Elektronen-Synchrotron 
      DESY, Hamburg, Germany.
AD  - Kiel University, Kiel, Germany.
FAU - Rinne, Christoph
AU  - Rinne C
AD  - Institute of Pre- and Protohistoric Archaeology, Kiel University, Kiel, Germany.
FAU - Müller, Johannes
AU  - Müller J
AUID- ORCID: 0000-0002-3538-197X
AD  - Institute of Pre- and Protohistoric Archaeology, Kiel University, Kiel, Germany.
FAU - Nebel, Almut
AU  - Nebel A
AD  - Institute of Clinical Molecular Biology, Kiel University, Kiel, Germany.
FAU - Krause-Kyora, Ben
AU  - Krause-Kyora B
AUID- ORCID: 0000-0001-9435-2872
AD  - Institute of Clinical Molecular Biology, Kiel University, Kiel, Germany. 
      b.krause-kyora@ikmb.uni-kiel.de.
LA  - eng
GR  - 290391021/Deutsche Forschungsgemeinschaft (German Research Foundation)/
PT  - Historical Article
PT  - Journal Article
PT  - Research Support, Non-U.S. Gov't
DEP - 20240818
PL  - England
TA  - Commun Biol
JT  - Communications biology
JID - 101719179
SB  - IM
MH  - Animals
MH  - *Yersinia pestis/genetics/isolation & purification
MH  - Dogs/microbiology
MH  - *Plague/microbiology/epidemiology/history/transmission
MH  - Humans
MH  - *Dog Diseases/microbiology
MH  - *Phylogeny
MH  - Germany/epidemiology
MH  - Genome, Bacterial
MH  - History, Ancient
PMC - PMC11330967
COIS- The authors declare no competing interests.
EDAT- 2024/08/19 00:42
MHDA- 2024/08/19 00:43
PMCR- 2024/08/18
CRDT- 2024/08/18 23:07
PHST- 2023/12/19 00:00 [received]
PHST- 2024/08/02 00:00 [accepted]
PHST- 2024/08/19 00:43 [medline]
PHST- 2024/08/19 00:42 [pubmed]
PHST- 2024/08/18 23:07 [entrez]
PHST- 2024/08/18 00:00 [pmc-release]
AID - 10.1038/s42003-024-06676-7 [pii]
AID - 6676 [pii]
AID - 10.1038/s42003-024-06676-7 [doi]
PST - epublish
SO  - Commun Biol. 2024 Aug 18;7(1):1013. doi: 10.1038/s42003-024-06676-7.

PMID- 30478041
OWN - NLM
STAT- MEDLINE
DCOM- 20190204
LR  - 20240719
IS  - 1091-6490 (Electronic)
IS  - 0027-8424 (Print)
IS  - 0027-8424 (Linking)
VI  - 115
IP  - 50
DP  - 2018 Dec 11
TI  - Integrative approach using Yersinia pestis genomes to revisit the historical 
      landscape of plague during the Medieval Period.
PG  - E11790-E11797
LID - 10.1073/pnas.1812865115 [doi]
AB  - Over the last few years, genomic studies on Yersinia pestis, the causative agent 
      of all known plague epidemics, have considerably increased in numbers, spanning a 
      period of about 5,000 y. Nonetheless, questions concerning historical reservoirs 
      and routes of transmission remain open. Here, we present and describe five 
      genomes from the second half of the 14th century and reconstruct the evolutionary 
      history of Y. pestis by reanalyzing previously published genomes and by building 
      a comprehensive phylogeny focused on strains attributed to the Second Plague 
      Pandemic (14th to 18th century). Corroborated by historical and ecological 
      evidence, the presented phylogeny, which includes our Y. pestis genomes, could 
      support the hypothesis of an entry of plague into Western European ports through 
      distinct waves of introduction during the Medieval Period, possibly by means of 
      fur trade routes, as well as the recirculation of plague within the human 
      population via trade routes and human movement.
CI  - Copyright © 2018 the Author(s). Published by PNAS.
FAU - Namouchi, Amine
AU  - Namouchi A
AD  - Centre for Ecological and Evolutionary Synthesis (CEES), Department of 
      Biosciences, University of Oslo, N-0316 Oslo, Norway; amine.namouchi@ibv.uio.no 
      n.c.stenseth@ibv.uio.no barbara.bramanti@ibv.uio.no.
FAU - Guellil, Meriam
AU  - Guellil M
AD  - Centre for Ecological and Evolutionary Synthesis (CEES), Department of 
      Biosciences, University of Oslo, N-0316 Oslo, Norway.
FAU - Kersten, Oliver
AU  - Kersten O
AD  - Centre for Ecological and Evolutionary Synthesis (CEES), Department of 
      Biosciences, University of Oslo, N-0316 Oslo, Norway.
FAU - Hänsch, Stephanie
AU  - Hänsch S
AD  - Centre for Ecological and Evolutionary Synthesis (CEES), Department of 
      Biosciences, University of Oslo, N-0316 Oslo, Norway.
FAU - Ottoni, Claudio
AU  - Ottoni C
AD  - Centre for Ecological and Evolutionary Synthesis (CEES), Department of 
      Biosciences, University of Oslo, N-0316 Oslo, Norway.
FAU - Schmid, Boris V
AU  - Schmid BV
AD  - Centre for Ecological and Evolutionary Synthesis (CEES), Department of 
      Biosciences, University of Oslo, N-0316 Oslo, Norway.
FAU - Pacciani, Elsa
AU  - Pacciani E
AD  - Soprintendenza Archeologia, Belle Arti e Paesaggio di Firenze, Pistoia e Prato, 
      50125 Florence, Italy.
FAU - Quaglia, Luisa
AU  - Quaglia L
AD  - Soprintendenza Archeologia, Belle Arti e Paesaggio di Firenze, Pistoia e Prato, 
      50125 Florence, Italy.
FAU - Vermunt, Marco
AU  - Vermunt M
AD  - Department of Monuments and Archaeology, Municipality of Bergen op Zoom, 
      4611BT-59 Bergen op Zoom, The Netherlands.
FAU - Bauer, Egil L
AU  - Bauer EL
AD  - Norwegian Institute for Cultural Heritage Research, N-0155 Oslo, Norway.
FAU - Derrick, Michael
AU  - Derrick M
AD  - Norwegian Institute for Cultural Heritage Research, N-0155 Oslo, Norway.
FAU - Jensen, Anne Ø
AU  - Jensen AØ
AD  - Norwegian Institute for Cultural Heritage Research, N-0155 Oslo, Norway.
FAU - Kacki, Sacha
AU  - Kacki S
AD  - Department of Archaeology, Durham University, DH1 3LE Durham, United Kingdom.
AD  - UMR 5199 De la Préhistoire à l'Actuel: Culture, Environnement et Anthropologie, 
      Centre National de la Recherche Scientifique, University of Bordeaux, 33615 
      Pessac, France.
FAU - Cohn, Samuel K Jr
AU  - Cohn SK Jr
AD  - School of Humanities, University of Glasgow, G12 8QQ Glasgow, United Kingdom.
FAU - Stenseth, Nils C
AU  - Stenseth NC
AD  - Centre for Ecological and Evolutionary Synthesis (CEES), Department of 
      Biosciences, University of Oslo, N-0316 Oslo, Norway; amine.namouchi@ibv.uio.no 
      n.c.stenseth@ibv.uio.no barbara.bramanti@ibv.uio.no.
AD  - Key Laboratory for Earth System Modeling, Department of Earth System Science, 
      Tsinghua University, Ministry of Education, 100084 Beijing, China.
FAU - Bramanti, Barbara
AU  - Bramanti B
AUID- ORCID: 0000-0002-5433-663X
AD  - Centre for Ecological and Evolutionary Synthesis (CEES), Department of 
      Biosciences, University of Oslo, N-0316 Oslo, Norway; amine.namouchi@ibv.uio.no 
      n.c.stenseth@ibv.uio.no barbara.bramanti@ibv.uio.no.
AD  - Department of Biomedical and Specialty Surgical Sciences, Faculty of Medicine, 
      Pharmacy, and Prevention, University of Ferrara, 35-441221 Ferrara, Italy.
LA  - eng
PT  - Historical Article
PT  - Journal Article
PT  - Research Support, Non-U.S. Gov't
DEP - 20181126
PL  - United States
TA  - Proc Natl Acad Sci U S A
JT  - Proceedings of the National Academy of Sciences of the United States of America
JID - 7505876
RN  - 0 (DNA, Bacterial)
SB  - IM
EIN - Proc Natl Acad Sci U S A. 2019 Jan 2;116(1):338. doi: 10.1073/pnas.1820659116. 
      PMID: 30584097
CIN - Proc Natl Acad Sci U S A. 2019 Apr 16;116(16):7622-7623. doi: 
      10.1073/pnas.1902274116. PMID: 30948635
CIN - Proc Natl Acad Sci U S A. 2019 Apr 16;116(16):7620-7621. doi: 
      10.1073/pnas.1901145116. PMID: 30948636
EIN - Proc Natl Acad Sci U S A. 2020 Jun 2;117(22):12500. doi: 10.1073/pnas.2007983117. 
      PMID: 32457145
MH  - DNA, Bacterial/genetics/isolation & purification
MH  - Europe/epidemiology
MH  - Evolution, Molecular
MH  - Fossils/microbiology
MH  - Genome, Bacterial
MH  - History, Medieval
MH  - Humans
MH  - Pandemics/*history
MH  - Phylogeny
MH  - Plague/epidemiology/*history/microbiology
MH  - Polymorphism, Single Nucleotide
MH  - Time Factors
MH  - Yersinia pestis/classification/*genetics
PMC - PMC6294933
OTO - NOTNLM
OT  - Medieval
OT  - Second Pandemic
OT  - Yersinia pestis
OT  - ancient DNA
OT  - plague
COIS- The authors declare no conflict of interest.
EDAT- 2018/11/28 06:00
MHDA- 2019/02/05 06:00
PMCR- 2018/11/26
CRDT- 2018/11/28 06:00
PHST- 2018/11/28 06:00 [pubmed]
PHST- 2019/02/05 06:00 [medline]
PHST- 2018/11/28 06:00 [entrez]
PHST- 2018/11/26 00:00 [pmc-release]
AID - 1812865115 [pii]
AID - 201812865 [pii]
AID - 10.1073/pnas.1812865115 [doi]
PST - ppublish
SO  - Proc Natl Acad Sci U S A. 2018 Dec 11;115(50):E11790-E11797. doi: 
      10.1073/pnas.1812865115. Epub 2018 Nov 26.

PMID- 32884081
OWN - NLM
STAT- MEDLINE
DCOM- 20210315
LR  - 20210903
IS  - 2045-2322 (Electronic)
IS  - 2045-2322 (Linking)
VI  - 10
IP  - 1
DP  - 2020 Sep 3
TI  - Yersinia pestis strains from Latvia show depletion of the pla virulence gene at 
      the end of the second plague pandemic.
PG  - 14628
LID - 10.1038/s41598-020-71530-9 [doi]
LID - 14628
AB  - Ancient genomic studies have identified Yersinia pestis (Y. pestis) as the 
      causative agent of the second plague pandemic (fourteenth-eighteenth century) 
      that started with the Black Death (1,347-1,353). Most of the Y. pestis strains 
      investigated from this pandemic have been isolated from western Europe, and not 
      much is known about the diversity and microevolution of this bacterium in eastern 
      European countries. In this study, we investigated human remains excavated from 
      two cemeteries in Riga (Latvia). Historical evidence suggests that the burials 
      were a consequence of plague outbreaks during the seventeenth century. DNA was 
      extracted from teeth of 16 individuals and subjected to shotgun sequencing. 
      Analysis of the metagenomic data revealed the presence of Y. pestis sequences in 
      four remains, confirming that the buried individuals were victims of plague. In 
      two samples, Y. pestis DNA coverage was sufficient for genome reconstruction. 
      Subsequent phylogenetic analysis showed that the Riga strains fell within the 
      diversity of the already known post-Black Death genomes. Interestingly, the two 
      Latvian isolates did not cluster together. Moreover, we detected a drop in 
      coverage of the pPCP1 plasmid region containing the pla gene. Further analysis 
      indicated the presence of two pPCP1 plasmids, one with and one without the pla 
      gene region, and only one bacterial chromosome, indicating that the same 
      bacterium carried two distinct pPCP1 plasmids. In addition, we found the same 
      pattern in the majority of previously published post-Black Death strains, but not 
      in the Black Death strains. The pla gene is an important virulence factor for the 
      infection of and transmission in humans. Thus, the spread of pla-depleted strains 
      may, among other causes, have contributed to the disappearance of the second 
      plague pandemic in eighteenth century Europe.
FAU - Susat, Julian
AU  - Susat J
AD  - Institute of Clinical Molecular Biology, Kiel University, 
      Rosalind-Franklin-Straße 12, 24105, Kiel, Germany.
FAU - Bonczarowska, Joanna H
AU  - Bonczarowska JH
AD  - Institute of Clinical Molecular Biology, Kiel University, 
      Rosalind-Franklin-Straße 12, 24105, Kiel, Germany.
FAU - Pētersone-Gordina, Elīna
AU  - Pētersone-Gordina E
AD  - Institute of Latvian History, University of Latvia, Kalpaka bulvāris 4, Riga, 
      1050, Latvia.
FAU - Immel, Alexander
AU  - Immel A
AD  - Institute of Clinical Molecular Biology, Kiel University, 
      Rosalind-Franklin-Straße 12, 24105, Kiel, Germany.
FAU - Nebel, Almut
AU  - Nebel A
AD  - Institute of Clinical Molecular Biology, Kiel University, 
      Rosalind-Franklin-Straße 12, 24105, Kiel, Germany.
FAU - Gerhards, Guntis
AU  - Gerhards G
AD  - Institute of Latvian History, University of Latvia, Kalpaka bulvāris 4, Riga, 
      1050, Latvia.
FAU - Krause-Kyora, Ben
AU  - Krause-Kyora B
AD  - Institute of Clinical Molecular Biology, Kiel University, 
      Rosalind-Franklin-Straße 12, 24105, Kiel, Germany. 
      b.krause-kyora@ikmb.uni-kiel.de.
LA  - eng
PT  - Journal Article
PT  - Research Support, Non-U.S. Gov't
DEP - 20200903
PL  - England
TA  - Sci Rep
JT  - Scientific reports
JID - 101563288
RN  - 0 (Bacterial Proteins)
RN  - 0 (DNA, Bacterial)
RN  - EC 3.4.21.- (Pla protease, Yersinia pestis)
RN  - EC 3.4.21.- (Plasminogen Activators)
SB  - IM
MH  - Bacterial Proteins/*genetics
MH  - DNA, Bacterial/genetics
MH  - Epidemics
MH  - Europe/epidemiology
MH  - *Genome, Bacterial
MH  - Humans
MH  - Metagenome
MH  - Pandemics
MH  - Plague/epidemiology/*microbiology
MH  - Plasminogen Activators/*genetics
MH  - Virulence/genetics
MH  - Yersinia pestis/*genetics/isolation & purification
PMC - PMC7471286
COIS- The authors declare no competing interests.
EDAT- 2020/09/05 06:00
MHDA- 2021/03/16 06:00
PMCR- 2020/09/03
CRDT- 2020/09/05 06:00
PHST- 2020/03/20 00:00 [received]
PHST- 2020/08/04 00:00 [accepted]
PHST- 2020/09/05 06:00 [entrez]
PHST- 2020/09/05 06:00 [pubmed]
PHST- 2021/03/16 06:00 [medline]
PHST- 2020/09/03 00:00 [pmc-release]
AID - 10.1038/s41598-020-71530-9 [pii]
AID - 71530 [pii]
AID - 10.1038/s41598-020-71530-9 [doi]
PST - epublish
SO  - Sci Rep. 2020 Sep 3;10(1):14628. doi: 10.1038/s41598-020-71530-9.

PMID- 31177429
OWN - NLM
STAT- MEDLINE
DCOM- 20200325
LR  - 20200325
IS  - 1940-6029 (Electronic)
IS  - 1064-3745 (Linking)
VI  - 2010
DP  - 2019
TI  - Standardized Method for Aerosol Challenge of Rodents with Yersinia pestis for 
      Modeling Primary Pneumonic Plague.
PG  - 29-39
LID - 10.1007/978-1-4939-9541-7_3 [doi]
AB  - Primary pneumonic plague occurs when Yersinia pestis is inhaled into the lower 
      respiratory tract where it invades the alveoli and grows. Rapid bacterial growth 
      eventually elicits a neutrophilic inflammatory response that is ineffective and 
      damaging, leading to accelerated progression of disease. In the laboratory, 
      modeling of primary pneumonic plague can be accomplished by instillation of 
      bacterial culture in the nares of anesthetized mice and rats. Although primary 
      pneumonic plague can develop from this method, variability in dosing and side 
      effects of anesthesia can complicate data interpretation. In contrast, aerosol 
      challenge models allow for well-controlled studies of pneumonic plague with 
      minimal experimental bias and unwanted side effects. For these reasons, 
      antibiotic testing and the licensing of new treatments depend on efficacy data 
      generated from aerosol delivery of Y. pestis in order to more accurately model 
      transmission and the early stages of human pneumonic plague. In order to meet 
      this need, we have extensively characterized pneumonic plague in mice and rats 
      challenged by nose-only exposure to Yersinia pestis. With this approach, 
      simultaneous challenge of large cohorts of animals, gently restrained and not 
      anesthetized, assures safe, well-controlled, unbiased, and uniform infection. In 
      this chapter, we present a standardized method for reproducible aerosol delivery 
      of wild-type Y. pestis to rodents for experimental models of primary pneumonic 
      plague.
FAU - Anderson, Paul E
AU  - Anderson PE
AD  - Department of Veterinary Pathobiology, University of Missouri, Columbia, MO, USA.
AD  - The Laboratory for Infectious Disease Research, University of Missouri, Columbia, 
      MO, USA.
FAU - Olson, Rachel M
AU  - Olson RM
AD  - Department of Veterinary Pathobiology, University of Missouri, Columbia, MO, USA.
AD  - The Laboratory for Infectious Disease Research, University of Missouri, Columbia, 
      MO, USA.
FAU - Willix, Joshua L
AU  - Willix JL
AD  - Department of Veterinary Pathobiology, University of Missouri, Columbia, MO, USA.
AD  - The Laboratory for Infectious Disease Research, University of Missouri, Columbia, 
      MO, USA.
FAU - Anderson, Deborah M
AU  - Anderson DM
AD  - Department of Veterinary Pathobiology, University of Missouri, Columbia, MO, USA. 
      andersondeb@missouri.edu.
AD  - The Laboratory for Infectious Disease Research, University of Missouri, Columbia, 
      MO, USA. andersondeb@missouri.edu.
LA  - eng
GR  - R21 AI133450/AI/NIAID NIH HHS/United States
PT  - Journal Article
PT  - Research Support, N.I.H., Extramural
PL  - United States
TA  - Methods Mol Biol
JT  - Methods in molecular biology (Clifton, N.J.)
JID - 9214969
RN  - 0 (Aerosols)
SB  - IM
MH  - Aerosols/adverse effects
MH  - Animals
MH  - *Disease Models, Animal
MH  - Humans
MH  - Lung/*microbiology/pathology
MH  - Mice
MH  - Plague/microbiology/*pathology
MH  - Pneumonia/microbiology/*pathology
MH  - Rats
MH  - Yersinia pestis/*physiology
OTO - NOTNLM
OT  - Aerosol
OT  - Animal model
OT  - Pneumonic plague
OT  - Yersinia pestis
EDAT- 2019/06/10 06:00
MHDA- 2020/03/26 06:00
CRDT- 2019/06/10 06:00
PHST- 2019/06/10 06:00 [entrez]
PHST- 2019/06/10 06:00 [pubmed]
PHST- 2020/03/26 06:00 [medline]
AID - 10.1007/978-1-4939-9541-7_3 [doi]
PST - ppublish
SO  - Methods Mol Biol. 2019;2010:29-39. doi: 10.1007/978-1-4939-9541-7_3.

PMID- 37464758
OWN - NLM
STAT- MEDLINE
DCOM- 20230721
LR  - 20241023
IS  - 1471-2954 (Electronic)
IS  - 0962-8452 (Print)
IS  - 0962-8452 (Linking)
VI  - 290
IP  - 2003
DP  - 2023 Jul 26
TI  - Ancient Yersinia pestis genomes lack the virulence-associated YpfΦ prophage 
      present in modern pandemic strains.
PG  - 20230622
LID - 10.1098/rspb.2023.0622 [doi]
LID - 20230622
AB  - Yersinia pestis is the causative agent of at least three major plague pandemics 
      (Justinianic, Medieval and Modern). Previous studies on ancient Y. pestis genomes 
      revealed that several genomic alterations had occurred approximately 5000-3000 
      years ago and contributed to the remarkable virulence of this pathogen. How a 
      subset of strains evolved to cause the Modern pandemic is less well-understood. 
      Here, we examined the virulence-associated prophage (YpfΦ), which had been 
      postulated to be exclusively present in the genomes of strains associated with 
      the Modern pandemic. The analysis of two new Y. pestis genomes from 
      medieval/early modern Denmark confirmed that the phage is absent from the genome 
      of strains dating to this time period. An extended comparative genome analysis of 
      over 300 strains spanning more than 5000 years showed that the prophage is found 
      in the genomes of modern strains only and suggests an integration into the genome 
      during recent Y. pestis evolution. The phage-encoded Zot protein showed 
      structural homology to a virulence factor of Vibrio cholerae. Similar to modern 
      Y. pestis, we observed phages with a common origin to YpfΦ in individual strains 
      of other bacterial species. Our findings present an updated view on the 
      prevalence of YpfΦ, which might contribute to our understanding of the host 
      spectrum, geographical spread and virulence of Y. pestis responsible for the 
      Modern pandemic.
FAU - Bonczarowska, Joanna H
AU  - Bonczarowska JH
AUID- ORCID: 0000-0003-0761-9597
AD  - Institute of Clinical Molecular Biology, Kiel University, 
      Rosalind-Franklin-Straße 12, Kiel 24105, Germany.
FAU - Susat, Julian
AU  - Susat J
AD  - Institute of Clinical Molecular Biology, Kiel University, 
      Rosalind-Franklin-Straße 12, Kiel 24105, Germany.
FAU - Krause-Kyora, Ben
AU  - Krause-Kyora B
AD  - Institute of Clinical Molecular Biology, Kiel University, 
      Rosalind-Franklin-Straße 12, Kiel 24105, Germany.
FAU - Dangvard Pedersen, Dorthe
AU  - Dangvard Pedersen D
AD  - Unit of Anthropology, Department of Forensic Medicine, University of Southern 
      Denmark, Odense M, 5230, Denmark.
FAU - Boldsen, Jesper
AU  - Boldsen J
AD  - Unit of Anthropology, Department of Forensic Medicine, University of Southern 
      Denmark, Odense M, 5230, Denmark.
FAU - Larsen, Lars Agersnap
AU  - Larsen LA
AD  - Viborg Museum, Sct. Mogens Gade 5, Viborg 8800, Denmark.
FAU - Seeberg, Lone
AU  - Seeberg L
AD  - Museum Horsens Arkæologisk Afdeling, Fussingsvej 8, Horsens 8700, Denmark.
FAU - Nebel, Almut
AU  - Nebel A
AD  - Institute of Clinical Molecular Biology, Kiel University, 
      Rosalind-Franklin-Straße 12, Kiel 24105, Germany.
FAU - Unterweger, Daniel
AU  - Unterweger D
AUID- ORCID: 0000-0001-7459-6386
AD  - Institute for Experimental Medicine, Kiel University, Michaelisstraße 5, Kiel 
      24105, Germany.
AD  - Max Planck Institute for Evolutionary Biology, August-Thienemann-Straße 2, Plön 
      24306, Germany.
LA  - eng
SI  - figshare/10.6084/m9.figshare.c.6723841
PT  - Journal Article
PT  - Research Support, Non-U.S. Gov't
DEP - 20230719
PL  - England
TA  - Proc Biol Sci
JT  - Proceedings. Biological sciences
JID - 101245157
SB  - IM
MH  - Humans
MH  - *Yersinia pestis/genetics
MH  - Prophages/genetics
MH  - Pandemics/history
MH  - Virulence/genetics
MH  - *Plague/epidemiology
MH  - *Bacteriophages
PMC - PMC10354491
OTO - NOTNLM
OT  - Yersinia pestis
OT  - pandemic
OT  - plague
OT  - prophage
OT  - virulence factor
OT  - zonula occludens toxin
COIS- We declare we have no competing interests.
EDAT- 2023/07/19 06:42
MHDA- 2023/07/21 06:44
PMCR- 2023/07/19
CRDT- 2023/07/19 03:41
PHST- 2023/07/21 06:44 [medline]
PHST- 2023/07/19 06:42 [pubmed]
PHST- 2023/07/19 03:41 [entrez]
PHST- 2023/07/19 00:00 [pmc-release]
AID - rspb20230622 [pii]
AID - 10.1098/rspb.2023.0622 [doi]
PST - ppublish
SO  - Proc Biol Sci. 2023 Jul 26;290(2003):20230622. doi: 10.1098/rspb.2023.0622. Epub 
      2023 Jul 19.

PMID- 31177427
OWN - NLM
STAT- MEDLINE
DCOM- 20200325
LR  - 20200325
IS  - 1940-6029 (Electronic)
IS  - 1064-3745 (Linking)
VI  - 2010
DP  - 2019
TI  - An Intradermal Model for Yersinia pestis Inoculation.
PG  - 3-15
LID - 10.1007/978-1-4939-9541-7_1 [doi]
AB  - The dermis and the subcutaneous space vary in many fundamental characteristics, 
      which include composition of lymphatic vessels, density of blood vasculature, and 
      cells of the immune response. Traditional approaches employ the subcutaneous 
      space as the preferred layer of the skin to inoculate Yersinia pestis for bubonic 
      plague studies. Because fleas transmit Y. pestis in nature, and because these 
      insects target the dermal layer of the skin, an intradermal model of infection is 
      more biologically relevant than a subcutaneous model. Among many features, the 
      use of an intradermal model results in robust and reproducible colonization of 
      lymph nodes, blood, and deeper tissues. Remarkably, intradermal inoculation in 
      the murine ear pinna also allows for the study of cutaneous infection without 
      severely disrupting the architecture and physiology of the skin.
FAU - Gonzalez, Rodrigo J
AU  - Gonzalez RJ
AD  - Department of Immunology, Harvard Medical School, Boston, MA, USA. 
      rodrigo_gonzalez@hms.harvard.edu.
LA  - eng
PT  - Journal Article
PL  - United States
TA  - Methods Mol Biol
JT  - Methods in molecular biology (Clifton, N.J.)
JID - 9214969
SB  - IM
MH  - Animals
MH  - *Disease Models, Animal
MH  - Ear/*microbiology/pathology
MH  - Humans
MH  - Mice
MH  - Plague/microbiology/*pathology
MH  - Skin/*microbiology/pathology
MH  - Yersinia pestis/*physiology
OTO - NOTNLM
OT  - Bubonic plague
OT  - Dermis
OT  - Ear pinna
OT  - Intradermal inoculation
OT  - Skin
OT  - Yersinia pestis
EDAT- 2019/06/10 06:00
MHDA- 2020/03/26 06:00
CRDT- 2019/06/10 06:00
PHST- 2019/06/10 06:00 [entrez]
PHST- 2019/06/10 06:00 [pubmed]
PHST- 2020/03/26 06:00 [medline]
AID - 10.1007/978-1-4939-9541-7_1 [doi]
PST - ppublish
SO  - Methods Mol Biol. 2019;2010:3-15. doi: 10.1007/978-1-4939-9541-7_1.

PMID- 31475928
OWN - NLM
STAT- MEDLINE
DCOM- 20200226
LR  - 20250530
IS  - 2053-230X (Electronic)
IS  - 2053-230X (Linking)
VI  - 75
IP  - Pt 9
DP  - 2019 Sep 1
TI  - Crystal structure of UDP-glucose pyrophosphorylase from Yersinia pestis, a 
      potential therapeutic target against plague.
PG  - 608-615
LID - 10.1107/S2053230X19011154 [doi]
AB  - Yersinia pestis, the causative agent of bubonic plague, is one of the most lethal 
      pathogens in recorded human history. Today, the concern is the possible misuse of 
      Y. pestis as an agent in bioweapons and bioterrorism. Current therapies for the 
      treatment of plague include the use of a small number of antibiotics, but 
      clinical cases of antibiotic resistance have been reported in some areas of the 
      world. Therefore, the discovery of new drugs is required to combat potential 
      Y. pestis infection. Here, the crystal structure of the Y. pestis UDP-glucose 
      pyrophosphorylase (UGP), a metabolic enzyme implicated in the survival of 
      Y. pestis in mouse macrophages, is described at 2.17 Å resolution. The structure 
      provides a foundation that may enable the rational design of inhibitors and open 
      new avenues for the development of antiplague therapeutics.
FAU - Gibbs, Morgan E
AU  - Gibbs ME
AUID- ORCID: 0000-0002-0234-1939
AD  - Macromolecular Crystallography Laboratory, Center for Cancer Research, National 
      Cancer Institute at Frederick, Frederick, MD 21702, USA.
FAU - Lountos, George T
AU  - Lountos GT
AUID- ORCID: 0000-0003-3463-8881
AD  - Basic Science Program, Frederick National Laboratory for Cancer Research, 
      Frederick, MD 21702, USA.
FAU - Gumpena, Rajesh
AU  - Gumpena R
AD  - Macromolecular Crystallography Laboratory, Center for Cancer Research, National 
      Cancer Institute at Frederick, Frederick, MD 21702, USA.
FAU - Waugh, David S
AU  - Waugh DS
AD  - Macromolecular Crystallography Laboratory, Center for Cancer Research, National 
      Cancer Institute at Frederick, Frederick, MD 21702, USA.
LA  - eng
GR  - HHSN261200800001C/RC/CCR NIH HHS/United States
GR  - HHSN261200800001E/CA/NCI NIH HHS/United States
PT  - Journal Article
DEP - 20190828
PL  - United States
TA  - Acta Crystallogr F Struct Biol Commun
JT  - Acta crystallographica. Section F, Structural biology communications
JID - 101620319
RN  - EC 2.7.7.9 (UTP-Glucose-1-Phosphate Uridylyltransferase)
SB  - IM
MH  - Catalytic Domain
MH  - Crystallography, X-Ray
MH  - Models, Molecular
MH  - Plague/drug therapy
MH  - Protein Conformation
MH  - UTP-Glucose-1-Phosphate Uridylyltransferase/*chemistry
MH  - Yersinia pestis/*enzymology
PMC - PMC6718147
OTO - NOTNLM
OT  - UDP-glucose pyrophosphorylase
OT  - Yersinia pestis
OT  - drug targets
OT  - galU
OT  - plague
EDAT- 2019/09/03 06:00
MHDA- 2020/02/27 06:00
PMCR- 2020/09/01
CRDT- 2019/09/03 06:00
PHST- 2019/05/09 00:00 [received]
PHST- 2019/08/09 00:00 [accepted]
PHST- 2019/09/03 06:00 [entrez]
PHST- 2019/09/03 06:00 [pubmed]
PHST- 2020/02/27 06:00 [medline]
PHST- 2020/09/01 00:00 [pmc-release]
AID - S2053230X19011154 [pii]
AID - rf5020 [pii]
AID - 10.1107/S2053230X19011154 [doi]
PST - ppublish
SO  - Acta Crystallogr F Struct Biol Commun. 2019 Sep 1;75(Pt 9):608-615. doi: 
      10.1107/S2053230X19011154. Epub 2019 Aug 28.

PMID- 36668675
OWN - NLM
STAT- MEDLINE
DCOM- 20230124
LR  - 20250402
IS  - 1935-2735 (Electronic)
IS  - 1935-2727 (Print)
IS  - 1935-2727 (Linking)
VI  - 17
IP  - 1
DP  - 2023 Jan
TI  - Serological evidence of Yersinia pestis infection in rodents and carnivores in 
      Northwestern Iran.
PG  - e0011021
LID - 10.1371/journal.pntd.0011021 [doi]
LID - e0011021
AB  - BACKGROUND: Plague may recur after several decades in its endemic regions; 
      therefore, the continuous monitoring of wildlife is essential, even when no human 
      cases are reported in the old foci. The present study was conducted to monitor 
      rodents and their ectoparasites as well as carnivores to learn about the 
      epidemiology of plague infection in an old focus of Iran. METHODOLOGY: The 
      present study was conducted from 2019 to 2020 in Takestan county of Qazvin 
      Province in northwestern Iran. Rodents were caught using live traps, and their 
      fleas were separated. Blood and spleen specimens were taken from the captured 
      rodents. Serum samples were also collected from sheepdogs and wild carnivores. 
      The collected samples were tested by culture, serology (ELISA), and molecular 
      methods to detect Yersinia pestis infection. FINDINGS: A total of 399 small 
      mammals were caught, of which 68.6% were Meriones persicus. A total of 2438 fleas 
      were collected from the rodents, 95.3% of which were Xenopsylla buxtoni. Overall, 
      23 out of 377 tested rodents (5.7%, CI 95%, 3.9-9.0) had IgG antibodies against 
      the F1 antigen of Y. pestis, and all the positive samples belonged to M. 
      persicus. Nine (4.8%) out of 186 collected sera from the sheepdogs' serum and one 
      serum from the Canis aureus had specific IgG antibodies against the F1 antigen of 
      Y. pestis. There were no positive cases of Y. pestis in the rodents and fleas 
      based on the culture and real-time PCR. CONCLUSION: Serological evidence of Y. 
      pestis circulation was observed in rodents and carnivores (sheepdogs and C. 
      aureus). The presence of potential plague vectors and serological evidence of Y. 
      pestis infection in the surveyed animals could probably raise the risk of 
      infection and clinical cases of plague in the studied region. Training health 
      personnel is therefore essential to encourage their detection of possible human 
      cases of the disease.
CI  - Copyright: © 2023 Esmaeili et al. This is an open access article distributed 
      under the terms of the Creative Commons Attribution License, which permits 
      unrestricted use, distribution, and reproduction in any medium, provided the 
      original author and source are credited.
FAU - Esmaeili, Saber
AU  - Esmaeili S
AD  - National Reference Laboratory for Plague, Tularemia and Q Fever, Research Centre 
      for Emerging and Reemerging Infectious Diseases, Pasteur Institute of Iran, 
      Akanlu, KabudarAhang, Hamadan, Iran.
AD  - Department of Epidemiology and Biostatics, Research Centre for Emerging and 
      Reemerging Infectious Diseases, Pasteur Institute of Iran, Tehran, Iran.
FAU - Esmaeili, Parisa
AU  - Esmaeili P
AUID- ORCID: 0000-0002-6427-8840
AD  - National Reference Laboratory for Plague, Tularemia and Q Fever, Research Centre 
      for Emerging and Reemerging Infectious Diseases, Pasteur Institute of Iran, 
      Akanlu, KabudarAhang, Hamadan, Iran.
AD  - Department of Epidemiology and Biostatics, Research Centre for Emerging and 
      Reemerging Infectious Diseases, Pasteur Institute of Iran, Tehran, Iran.
FAU - Mahmoudi, Ahmad
AU  - Mahmoudi A
AD  - Department of Biology, Faculty of Science, Urmia University, Urmia, Iran.
FAU - Ghasemi, Ahmad
AU  - Ghasemi A
AD  - National Reference Laboratory for Plague, Tularemia and Q Fever, Research Centre 
      for Emerging and Reemerging Infectious Diseases, Pasteur Institute of Iran, 
      Akanlu, KabudarAhang, Hamadan, Iran.
AD  - Reference Health Laboratories, Ministry of Health and Medical Education, Tehran, 
      Iran.
FAU - Mohammadi, Ali
AU  - Mohammadi A
AD  - Department of Epidemiology and Biostatics, Research Centre for Emerging and 
      Reemerging Infectious Diseases, Pasteur Institute of Iran, Tehran, Iran.
AD  - Department of Medical Entomology and Vector Control, School of Public Health and 
      National Institute of Health Research, Tehran University of Medical Sciences, 
      Tehran, Iran.
FAU - Bagheri, Amin
AU  - Bagheri A
AD  - Department of Epidemiology and Biostatics, Research Centre for Emerging and 
      Reemerging Infectious Diseases, Pasteur Institute of Iran, Tehran, Iran.
FAU - Sohrabi, Aria
AU  - Sohrabi A
AD  - National Reference Laboratory for Plague, Tularemia and Q Fever, Research Centre 
      for Emerging and Reemerging Infectious Diseases, Pasteur Institute of Iran, 
      Akanlu, KabudarAhang, Hamadan, Iran.
AD  - Department of Epidemiology and Biostatics, Research Centre for Emerging and 
      Reemerging Infectious Diseases, Pasteur Institute of Iran, Tehran, Iran.
FAU - Rezaei, Farshid
AU  - Rezaei F
AD  - Center for Communicable Disease Control, Ministry of Health and Medical 
      Education, Tehran, Iran.
FAU - Hanifi, Hamed
AU  - Hanifi H
AD  - Department of Epidemiology and Biostatics, Research Centre for Emerging and 
      Reemerging Infectious Diseases, Pasteur Institute of Iran, Tehran, Iran.
FAU - Neamati, Amir Hesam
AU  - Neamati AH
AD  - Department of Epidemiology and Biostatics, Research Centre for Emerging and 
      Reemerging Infectious Diseases, Pasteur Institute of Iran, Tehran, Iran.
FAU - Gouya, Mohammad Mehdi
AU  - Gouya MM
AD  - Center for Communicable Disease Control, Ministry of Health and Medical 
      Education, Tehran, Iran.
FAU - Mostafavi, Ehsan
AU  - Mostafavi E
AUID- ORCID: 0000-0002-1997-517X
AD  - National Reference Laboratory for Plague, Tularemia and Q Fever, Research Centre 
      for Emerging and Reemerging Infectious Diseases, Pasteur Institute of Iran, 
      Akanlu, KabudarAhang, Hamadan, Iran.
AD  - Department of Epidemiology and Biostatics, Research Centre for Emerging and 
      Reemerging Infectious Diseases, Pasteur Institute of Iran, Tehran, Iran.
LA  - eng
PT  - Journal Article
PT  - Research Support, Non-U.S. Gov't
DEP - 20230120
PL  - United States
TA  - PLoS Negl Trop Dis
JT  - PLoS neglected tropical diseases
JID - 101291488
RN  - 0 (Antibodies)
SB  - IM
MH  - Animals
MH  - Humans
MH  - *Plague/epidemiology/veterinary
MH  - Iran/epidemiology
MH  - *Yersinia pestis
MH  - *Siphonaptera
MH  - *Flea Infestations
MH  - *Canidae
MH  - Antibodies
MH  - Gerbillinae
PMC - PMC9858819
COIS- The authors have declared that no competing interests exist.
EDAT- 2023/01/21 06:00
MHDA- 2023/01/25 06:00
PMCR- 2023/01/20
CRDT- 2023/01/20 15:24
PHST- 2022/07/16 00:00 [received]
PHST- 2022/12/12 00:00 [accepted]
PHST- 2023/01/20 15:24 [entrez]
PHST- 2023/01/21 06:00 [pubmed]
PHST- 2023/01/25 06:00 [medline]
PHST- 2023/01/20 00:00 [pmc-release]
AID - PNTD-D-22-00883 [pii]
AID - 10.1371/journal.pntd.0011021 [doi]
PST - epublish
SO  - PLoS Negl Trop Dis. 2023 Jan 20;17(1):e0011021. doi: 
      10.1371/journal.pntd.0011021. eCollection 2023 Jan.

PMID- 37582843
OWN - NLM
STAT- MEDLINE
DCOM- 20230817
LR  - 20231119
IS  - 2399-3642 (Electronic)
IS  - 2399-3642 (Linking)
VI  - 6
IP  - 1
DP  - 2023 Aug 15
TI  - Genomic diversity of Yersinia pestis from Yunnan Province, China, implies a 
      potential common ancestor as the source of two plague epidemics.
PG  - 847
LID - 10.1038/s42003-023-05186-2 [doi]
LID - 847
AB  - Plague, caused by Yersinia pestis, is a zoonotic disease that can reemerge and 
      cause outbreaks following decades of latency in natural plague foci. However, the 
      genetic diversity and spread pattern of Y. pestis during these epidemic-silent 
      cycles remain unclear. In this study, we analyze 356 Y. pestis genomes isolated 
      between 1952 and 2016 in the Yunnan Rattus tanezumi plague focus, China, covering 
      two epidemic-silent cycles. Through high-resolution genomic epidemiological 
      analysis, we find that 96% of Y. pestis genomes belong to phylogroup 1.ORI2 and 
      are subdivided into two sister clades (Sublineage1 and Sublineage2) characterized 
      by different temporal-spatial distributions and genetic diversity. Most of the 
      Sublineage1 strains are isolated from the first epidemic-silent cycle, while 
      Sublineage2 strains are predominantly from the second cycle and revealing a west 
      to east spread. The two sister clades evolved in parallel from a common ancestor 
      and independently lead to two separate epidemics, confirming that the pathogen 
      responsible for the second epidemic following the silent interval is not a 
      descendant of the causative strain of the first epidemic. Our results provide a 
      mechanism for defining epidemic-silent cycles in natural plague foci, which is 
      valuable in the prevention and control of future plague outbreaks.
CI  - © 2023. Springer Nature Limited.
FAU - Qin, Jingliang
AU  - Qin J
AD  - State Key Laboratory of Pathogen and Biosecurity, Beijing Institute of 
      Microbiology and Epidemiology, Beijing, China.
FAU - Wu, Yarong
AU  - Wu Y
AUID- ORCID: 0000-0003-4900-315X
AD  - State Key Laboratory of Pathogen and Biosecurity, Beijing Institute of 
      Microbiology and Epidemiology, Beijing, China.
FAU - Shi, Liyuan
AU  - Shi L
AD  - Yunnan Institute of Endemic Diseases Control and Prevention, Dali, China.
FAU - Zuo, Xiujuan
AU  - Zuo X
AD  - State Key Laboratory of Pathogen and Biosecurity, Beijing Institute of 
      Microbiology and Epidemiology, Beijing, China.
FAU - Zhang, Xianglilan
AU  - Zhang X
AD  - State Key Laboratory of Pathogen and Biosecurity, Beijing Institute of 
      Microbiology and Epidemiology, Beijing, China.
FAU - Qian, Xiuwei
AU  - Qian X
AD  - State Key Laboratory of Pathogen and Biosecurity, Beijing Institute of 
      Microbiology and Epidemiology, Beijing, China.
FAU - Fan, Hang
AU  - Fan H
AD  - State Key Laboratory of Pathogen and Biosecurity, Beijing Institute of 
      Microbiology and Epidemiology, Beijing, China.
FAU - Guo, Yan
AU  - Guo Y
AD  - State Key Laboratory of Pathogen and Biosecurity, Beijing Institute of 
      Microbiology and Epidemiology, Beijing, China.
FAU - Cui, Mengnan
AU  - Cui M
AD  - State Key Laboratory of Pathogen and Biosecurity, Beijing Institute of 
      Microbiology and Epidemiology, Beijing, China.
FAU - Zhang, Haipeng
AU  - Zhang H
AD  - Yunnan Institute of Endemic Diseases Control and Prevention, Dali, China.
FAU - Yang, Fengyi
AU  - Yang F
AD  - Yunnan Institute of Endemic Diseases Control and Prevention, Dali, China.
FAU - Kong, Jinjiao
AU  - Kong J
AD  - Yunnan Institute of Endemic Diseases Control and Prevention, Dali, China.
FAU - Song, Yajun
AU  - Song Y
AUID- ORCID: 0000-0002-6628-2747
AD  - State Key Laboratory of Pathogen and Biosecurity, Beijing Institute of 
      Microbiology and Epidemiology, Beijing, China.
FAU - Yang, Ruifu
AU  - Yang R
AUID- ORCID: 0000-0003-3219-7269
AD  - State Key Laboratory of Pathogen and Biosecurity, Beijing Institute of 
      Microbiology and Epidemiology, Beijing, China. ruifuyang@gmail.com.
FAU - Wang, Peng
AU  - Wang P
AUID- ORCID: 0000-0002-3350-1835
AD  - Yunnan Institute of Endemic Diseases Control and Prevention, Dali, China. 
      wp030801@126.com.
FAU - Cui, Yujun
AU  - Cui Y
AUID- ORCID: 0000-0001-7236-2412
AD  - State Key Laboratory of Pathogen and Biosecurity, Beijing Institute of 
      Microbiology and Epidemiology, Beijing, China. cuiyujun.new@gmail.com.
LA  - eng
PT  - Journal Article
PT  - Research Support, Non-U.S. Gov't
DEP - 20230815
PL  - England
TA  - Commun Biol
JT  - Communications biology
JID - 101719179
SB  - IM
MH  - Animals
MH  - Rats
MH  - *Plague/epidemiology
MH  - *Yersinia pestis/genetics
MH  - China/epidemiology
MH  - Genotype
MH  - *Epidemics
MH  - Genomics
PMC - PMC10427647
COIS- The authors declare no competing interests.
EDAT- 2023/08/16 00:42
MHDA- 2023/08/17 06:42
PMCR- 2023/08/15
CRDT- 2023/08/15 23:28
PHST- 2023/02/21 00:00 [received]
PHST- 2023/07/26 00:00 [accepted]
PHST- 2023/08/17 06:42 [medline]
PHST- 2023/08/16 00:42 [pubmed]
PHST- 2023/08/15 23:28 [entrez]
PHST- 2023/08/15 00:00 [pmc-release]
AID - 10.1038/s42003-023-05186-2 [pii]
AID - 5186 [pii]
AID - 10.1038/s42003-023-05186-2 [doi]
PST - epublish
SO  - Commun Biol. 2023 Aug 15;6(1):847. doi: 10.1038/s42003-023-05186-2.

PMID- 31911406
OWN - NLM
STAT- MEDLINE
DCOM- 20200114
LR  - 20200114
IS  - 1756-1833 (Electronic)
IS  - 0959-8138 (Linking)
VI  - 368
DP  - 2020 Jan 7
TI  - Containing pneumonic plague.
PG  - l7072
LID - 10.1136/bmj.l7072 [doi]
FAU - Ranaivozanany, Dera
AU  - Ranaivozanany D
AD  - Hôpital Foch, Suresnes, France.
FAU - Renaud, Bertand
AU  - Renaud B
AD  - Faculté de Médecine, Université de Paris, Paris, France.
FAU - Lucey, Daniel
AU  - Lucey D
AD  - Department of Medicine-Infectious Diseases, Georgetown University Medstar Medical 
      Center, Washington, DC, USA DRL23@Georgetown.edu.
LA  - eng
PT  - Editorial
DEP - 20200107
PL  - England
TA  - BMJ
JT  - BMJ (Clinical research ed.)
JID - 8900488
SB  - IM
MH  - China/epidemiology
MH  - Communicable Disease Control/*organization & administration
MH  - Humans
MH  - Infection Control/*methods
MH  - *Plague/diagnosis/prevention & control/transmission
MH  - Public Health
MH  - Yersinia pestis/isolation & purification
COIS- Competing interests: The BMJ has judged that there are no disqualifying financial 
      ties to commercial companies. The author declares no other interests. The BMJ 
      policy on financial interests is here: 
      https://www.bmj.com/sites/default/files/attachments/resources/2016/03/16-current-bmj-education-coi-form.pdf. 
      Provenance and peer review: Commissioned; not externally peer reviewed.
EDAT- 2020/01/09 06:00
MHDA- 2020/01/15 06:00
CRDT- 2020/01/09 06:00
PHST- 2020/01/09 06:00 [entrez]
PHST- 2020/01/09 06:00 [pubmed]
PHST- 2020/01/15 06:00 [medline]
AID - 10.1136/bmj.l7072 [doi]
PST - epublish
SO  - BMJ. 2020 Jan 7;368:l7072. doi: 10.1136/bmj.l7072.

PMID- 33546271
OWN - NLM
STAT- MEDLINE
DCOM- 20210719
LR  - 20231110
IS  - 2218-273X (Electronic)
IS  - 2218-273X (Linking)
VI  - 11
IP  - 2
DP  - 2021 Feb 3
TI  - Molecular and Genetic Mechanisms That Mediate Transmission of Yersinia pestis by 
      Fleas.
LID - 10.3390/biom11020210 [doi]
LID - 210
AB  - The ability to cause plague in mammals represents only half of the life history 
      of Yersinia pestis. It is also able to colonize and produce a transmissible 
      infection in the digestive tract of the flea, its insect host. Parallel to 
      studies of the molecular mechanisms by which Y. pestis is able to overcome the 
      immune response of its mammalian hosts, disseminate, and produce septicemia, 
      studies of Y. pestis-flea interactions have led to the identification and 
      characterization of important factors that lead to transmission by flea bite. Y. 
      pestis adapts to the unique conditions in the flea gut by altering its metabolic 
      physiology in ways that promote biofilm development, a common strategy by which 
      bacteria cope with a nutrient-limited environment. Biofilm localization to the 
      flea foregut disrupts normal fluid dynamics of blood feeding, resulting in 
      regurgitative transmission. Many of the important genes, regulatory pathways, and 
      molecules required for this process have been identified and are reviewed here.
FAU - Hinnebusch, B Joseph
AU  - Hinnebusch BJ
AD  - Laboratory of Bacteriology, Rocky Mountain Laboratories, National Institute of 
      Allergy and Infectious Diseases, National Institutes of Health, Hamilton, MT 
      59840, USA.
FAU - Jarrett, Clayton O
AU  - Jarrett CO
AD  - Laboratory of Bacteriology, Rocky Mountain Laboratories, National Institute of 
      Allergy and Infectious Diseases, National Institutes of Health, Hamilton, MT 
      59840, USA.
FAU - Bland, David M
AU  - Bland DM
AD  - Laboratory of Bacteriology, Rocky Mountain Laboratories, National Institute of 
      Allergy and Infectious Diseases, National Institutes of Health, Hamilton, MT 
      59840, USA.
LA  - eng
PT  - Journal Article
PT  - Research Support, N.I.H., Extramural
PT  - Review
DEP - 20210203
PL  - Switzerland
TA  - Biomolecules
JT  - Biomolecules
JID - 101596414
SB  - IM
MH  - Animals
MH  - Biofilms
MH  - Gastrointestinal Microbiome
MH  - Gene Expression Regulation
MH  - Gene Expression Regulation, Bacterial
MH  - Genomics
MH  - Hydrodynamics
MH  - Immune System
MH  - Insect Vectors
MH  - Plague/*microbiology/*transmission
MH  - Signal Transduction
MH  - Siphonaptera/*microbiology
MH  - *Yersinia pestis
MH  - Yersinia pseudotuberculosis
PMC - PMC7913351
OTO - NOTNLM
OT  - Yersinia pestis
OT  - arthropod-borne transmission
OT  - fleas
OT  - plague
COIS- The authors declare no conflict of interest.
EDAT- 2021/02/07 06:00
MHDA- 2021/07/20 06:00
PMCR- 2021/02/03
CRDT- 2021/02/06 01:02
PHST- 2020/12/31 00:00 [received]
PHST- 2021/01/26 00:00 [revised]
PHST- 2021/01/27 00:00 [accepted]
PHST- 2021/02/06 01:02 [entrez]
PHST- 2021/02/07 06:00 [pubmed]
PHST- 2021/07/20 06:00 [medline]
PHST- 2021/02/03 00:00 [pmc-release]
AID - biom11020210 [pii]
AID - biomolecules-11-00210 [pii]
AID - 10.3390/biom11020210 [doi]
PST - epublish
SO  - Biomolecules. 2021 Feb 3;11(2):210. doi: 10.3390/biom11020210.

PMID- 32474771
OWN - NLM
STAT- MEDLINE
DCOM- 20210503
LR  - 20210503
IS  - 1432-1998 (Electronic)
IS  - 0301-0449 (Print)
IS  - 0301-0449 (Linking)
VI  - 50
IP  - 8
DP  - 2020 Jul
TI  - Life after plague.
PG  - 1069-1070
LID - 10.1007/s00247-020-04719-9 [doi]
FAU - Gunderman, Richard B
AU  - Gunderman RB
AD  - Department of Radiology, Riley Hospital for Children, Indiana University School 
      of Medicine, 702 North Barnhill Drive, Room 1053, Indianapolis, IN, 46202, USA. 
      rbgunder@iu.edu.
LA  - eng
PT  - Biography
PT  - Editorial
PT  - Historical Article
DEP - 20200530
PL  - Germany
TA  - Pediatr Radiol
JT  - Pediatric radiology
JID - 0365332
SB  - IM
MH  - Animals
MH  - Books/*history
MH  - Europe/epidemiology
MH  - History, 17th Century
MH  - History, 18th Century
MH  - History, Medieval
MH  - Humans
MH  - *Pediatrics
MH  - Plague/epidemiology/*history
MH  - *Radiology
PS  - Camus A
FPS - Camus, Albert
PMC - PMC7260447
COIS- None
EDAT- 2020/06/01 06:00
MHDA- 2021/05/04 06:00
PMCR- 2020/05/30
CRDT- 2020/06/01 06:00
PHST- 2020/04/20 00:00 [received]
PHST- 2020/05/12 00:00 [accepted]
PHST- 2020/04/20 00:00 [revised]
PHST- 2020/06/01 06:00 [pubmed]
PHST- 2021/05/04 06:00 [medline]
PHST- 2020/06/01 06:00 [entrez]
PHST- 2020/05/30 00:00 [pmc-release]
AID - 10.1007/s00247-020-04719-9 [pii]
AID - 4719 [pii]
AID - 10.1007/s00247-020-04719-9 [doi]
PST - ppublish
SO  - Pediatr Radiol. 2020 Jul;50(8):1069-1070. doi: 10.1007/s00247-020-04719-9. Epub 
      2020 May 30.

PMID- 29073248
OWN - NLM
STAT- MEDLINE
DCOM- 20171120
LR  - 20201209
IS  - 1932-6203 (Electronic)
IS  - 1932-6203 (Linking)
VI  - 12
IP  - 10
DP  - 2017
TI  - Yersinia pestis strains of ancient phylogenetic branch 0.ANT are widely spread in 
      the high-mountain plague foci of Kyrgyzstan.
PG  - e0187230
LID - 10.1371/journal.pone.0187230 [doi]
LID - e0187230
AB  - Fifty six Yersinia pestis strains, isolated over the period of more than 50 years 
      in three high-mountain foci of Kyrgyzstan (Tien Shan, Alai, and Talas), have been 
      characterized by means of PCR and single nucleotide polymorphism (SNP) typing 
      methods. Seven of these strains were also characterized by means of whole genome 
      sequencing and genome-wide SNP phylogenetic analysis. It was found that forty two 
      strains belong to 0.ANT2, 0.ANT3 and 0.ANT5 phylogenetic branches. From these, 
      strains of 0.ANT2 and 0.ANT3 branches were earlier detected in China only, 
      whereas 0.ANT5 phylogenetic branch was identified for Y. pestis phylogeny for the 
      first time. According to the results of genome-wide SNP analysis, 0.ANT5 strains 
      are ones of the most closely related to Y. pestis strain responsible for the 
      Justinianic Plague. We have also found out that four of the studied strains 
      belong to the phylogenetic branch 2.MED1, and ten strains from Talas 
      high-mountain focus belong to the phylogenetic branch 0.PE4 (sub-branch 0.PE4t). 
      Established diversity of Y. pestis strains and extensive dissemination of the 
      strains pertaining to the 0.ANT branch confirm the antiquity of the mentioned 
      above plague foci and suggest that strains of the 0.ANT branch, which serve as 
      precursors for all highly virulent Y. pestis strains, had their origin in the 
      Tien Shan mountains.
FAU - Eroshenko, Galina A
AU  - Eroshenko GA
AUID- ORCID: 0000-0001-5403-989X
AD  - Russian Research Anti-Plague Institute "Microbe", Federal Service for 
      Surveillance in the Sphere of Consumers Rights Protection and Human Welfare, 
      Saratov, Russian Federation.
FAU - Nosov, Nikita Yu
AU  - Nosov NY
AD  - Russian Research Anti-Plague Institute "Microbe", Federal Service for 
      Surveillance in the Sphere of Consumers Rights Protection and Human Welfare, 
      Saratov, Russian Federation.
FAU - Krasnov, Yaroslav M
AU  - Krasnov YM
AD  - Russian Research Anti-Plague Institute "Microbe", Federal Service for 
      Surveillance in the Sphere of Consumers Rights Protection and Human Welfare, 
      Saratov, Russian Federation.
FAU - Oglodin, Yevgeny G
AU  - Oglodin YG
AD  - Russian Research Anti-Plague Institute "Microbe", Federal Service for 
      Surveillance in the Sphere of Consumers Rights Protection and Human Welfare, 
      Saratov, Russian Federation.
FAU - Kukleva, Lyubov M
AU  - Kukleva LM
AD  - Russian Research Anti-Plague Institute "Microbe", Federal Service for 
      Surveillance in the Sphere of Consumers Rights Protection and Human Welfare, 
      Saratov, Russian Federation.
FAU - Guseva, Natalia P
AU  - Guseva NP
AD  - Russian Research Anti-Plague Institute "Microbe", Federal Service for 
      Surveillance in the Sphere of Consumers Rights Protection and Human Welfare, 
      Saratov, Russian Federation.
FAU - Kuznetsov, Alexander A
AU  - Kuznetsov AA
AD  - Russian Research Anti-Plague Institute "Microbe", Federal Service for 
      Surveillance in the Sphere of Consumers Rights Protection and Human Welfare, 
      Saratov, Russian Federation.
FAU - Abdikarimov, Sabyrzhan T
AU  - Abdikarimov ST
AD  - Center for Quarantine and Particularly Dangerous Infections, Department of 
      Disease Prevention of the Ministry of Health of the Kyrgyz Republic, Bishkek, the 
      Kyrgyz Republic.
FAU - Dzhaparova, Aigul K
AU  - Dzhaparova AK
AD  - Center for Quarantine and Particularly Dangerous Infections, Department of 
      Disease Prevention of the Ministry of Health of the Kyrgyz Republic, Bishkek, the 
      Kyrgyz Republic.
FAU - Kutyrev, Vladimir V
AU  - Kutyrev VV
AD  - Russian Research Anti-Plague Institute "Microbe", Federal Service for 
      Surveillance in the Sphere of Consumers Rights Protection and Human Welfare, 
      Saratov, Russian Federation.
LA  - eng
PT  - Journal Article
DEP - 20171026
PL  - United States
TA  - PLoS One
JT  - PloS one
JID - 101285081
RN  - 0 (DNA, Bacterial)
SB  - IM
MH  - DNA, Bacterial/genetics
MH  - Humans
MH  - Kyrgyzstan/epidemiology
MH  - *Phylogeny
MH  - Plague/*epidemiology/microbiology
MH  - Polymerase Chain Reaction
MH  - Polymorphism, Single Nucleotide
MH  - Yersinia pestis/*classification/genetics/isolation & purification
PMC - PMC5658180
COIS- Competing Interests: The authors have declared that no competing interests exist.
EDAT- 2017/10/27 06:00
MHDA- 2017/11/29 06:00
PMCR- 2017/10/26
CRDT- 2017/10/27 06:00
PHST- 2017/03/21 00:00 [received]
PHST- 2017/10/16 00:00 [accepted]
PHST- 2017/10/27 06:00 [entrez]
PHST- 2017/10/27 06:00 [pubmed]
PHST- 2017/11/29 06:00 [medline]
PHST- 2017/10/26 00:00 [pmc-release]
AID - PONE-D-17-11050 [pii]
AID - 10.1371/journal.pone.0187230 [doi]
PST - epublish
SO  - PLoS One. 2017 Oct 26;12(10):e0187230. doi: 10.1371/journal.pone.0187230. 
      eCollection 2017.

PMID- 34512658
OWN - NLM
STAT- MEDLINE
DCOM- 20220111
LR  - 20231107
IS  - 1664-3224 (Electronic)
IS  - 1664-3224 (Linking)
VI  - 12
DP  - 2021
TI  - Impact of Toll-Like Receptor-Specific Agonists on the Host Immune Response to the 
      Yersinia pestis Plague rF1V Vaccine.
PG  - 726416
LID - 10.3389/fimmu.2021.726416 [doi]
LID - 726416
AB  - Relatively recent advances in plague vaccinology have produced the recombinant 
      fusion protein F1-V plague vaccine. This vaccine has been shown to readily 
      protect mice from both bubonic and pneumonic plague. The protection afforded by 
      this vaccine is solely based upon the immune response elicited by the F1 or V 
      epitopes expressed on the F1-V fusion protein. Accordingly, questions remain 
      surrounding its efficacy against infection with non-encapsulated (F1-negative) 
      strains. In an attempt to further optimize the F1-V elicited immune response and 
      address efficacy concerns, we examined the inclusion of multiple toll-like 
      receptor agonists into vaccine regimens. We examined the resulting immune 
      responses and also any protection afforded to mice that were exposed to 
      aerosolized Yersinia pestis. Our data demonstrate that it is possible to further 
      augment the F1-V vaccine strategy in order to optimize and augment vaccine 
      efficacy.
CI  - Copyright © 2021 Biryukov, Dankmeyer, Shamsuddin, Velez, Rill, Rosario-Acevedo, 
      Klimko, Shoe, Hunter, Ward, Cazares, Fetterer, Bozue, Worsham, Cote and Amemiya.
FAU - Biryukov, Sergei
AU  - Biryukov S
AD  - Bacteriology Division, United States Army Medical Research Institute of 
      Infectious Diseases, Frederick, MD, United States.
FAU - Dankmeyer, Jennifer L
AU  - Dankmeyer JL
AD  - Bacteriology Division, United States Army Medical Research Institute of 
      Infectious Diseases, Frederick, MD, United States.
FAU - Shamsuddin, Zain
AU  - Shamsuddin Z
AD  - Bacteriology Division, United States Army Medical Research Institute of 
      Infectious Diseases, Frederick, MD, United States.
FAU - Velez, Ivan
AU  - Velez I
AD  - Bacteriology Division, United States Army Medical Research Institute of 
      Infectious Diseases, Frederick, MD, United States.
FAU - Rill, Nathaniel O
AU  - Rill NO
AD  - Bacteriology Division, United States Army Medical Research Institute of 
      Infectious Diseases, Frederick, MD, United States.
FAU - Rosario-Acevedo, Raysa
AU  - Rosario-Acevedo R
AD  - Bacteriology Division, United States Army Medical Research Institute of 
      Infectious Diseases, Frederick, MD, United States.
FAU - Klimko, Christopher P
AU  - Klimko CP
AD  - Bacteriology Division, United States Army Medical Research Institute of 
      Infectious Diseases, Frederick, MD, United States.
FAU - Shoe, Jennifer L
AU  - Shoe JL
AD  - Bacteriology Division, United States Army Medical Research Institute of 
      Infectious Diseases, Frederick, MD, United States.
FAU - Hunter, Melissa
AU  - Hunter M
AD  - Bacteriology Division, United States Army Medical Research Institute of 
      Infectious Diseases, Frederick, MD, United States.
FAU - Ward, Michael D
AU  - Ward MD
AD  - Molecular Biology Division, United States Army Medical Research Institute of 
      Infectious Diseases, Frederick, MD, United States.
FAU - Cazares, Lisa H
AU  - Cazares LH
AD  - Molecular Biology Division, United States Army Medical Research Institute of 
      Infectious Diseases, Frederick, MD, United States.
FAU - Fetterer, David P
AU  - Fetterer DP
AD  - Biostatistics Division, United States Army Medical Research Institute of 
      Infectious Diseases, Frederick, MD, United States.
FAU - Bozue, Joel A
AU  - Bozue JA
AD  - Bacteriology Division, United States Army Medical Research Institute of 
      Infectious Diseases, Frederick, MD, United States.
FAU - Worsham, Patricia L
AU  - Worsham PL
AD  - Bacteriology Division, United States Army Medical Research Institute of 
      Infectious Diseases, Frederick, MD, United States.
FAU - Cote, Christopher K
AU  - Cote CK
AD  - Bacteriology Division, United States Army Medical Research Institute of 
      Infectious Diseases, Frederick, MD, United States.
FAU - Amemiya, Kei
AU  - Amemiya K
AD  - Bacteriology Division, United States Army Medical Research Institute of 
      Infectious Diseases, Frederick, MD, United States.
LA  - eng
PT  - Journal Article
PT  - Research Support, U.S. Gov't, Non-P.H.S.
DEP - 20210827
PL  - Switzerland
TA  - Front Immunol
JT  - Frontiers in immunology
JID - 101560960
RN  - 0 (Adjuvants, Immunologic)
RN  - 0 (Antigens, Bacterial)
RN  - 0 (Plague Vaccine)
RN  - 0 (Toll-Like Receptors)
RN  - 0 (Vaccines, Synthetic)
SB  - IM
MH  - *Adjuvants, Immunologic
MH  - Animals
MH  - Antigens, Bacterial/*immunology
MH  - Female
MH  - Mice
MH  - Mice, Inbred BALB C
MH  - Plague/immunology/*prevention & control
MH  - Plague Vaccine/*immunology
MH  - Toll-Like Receptors/*physiology
MH  - Vaccination
MH  - Vaccine Efficacy
MH  - Vaccines, Synthetic/immunology
MH  - Yersinia pestis/immunology
PMC - PMC8430260
OTO - NOTNLM
OT  - CpG
OT  - F1-V antigen
OT  - Yersinia pestis
OT  - immune response
OT  - mice
OT  - plague
OT  - toll-like receptors
OT  - vaccine
COIS- The authors declare that the research was conducted in the absence of any 
      commercial or financial relationships that could be construed as a potential 
      conflict of interest.
EDAT- 2021/09/14 06:00
MHDA- 2022/01/12 06:00
PMCR- 2021/01/01
CRDT- 2021/09/13 06:44
PHST- 2021/06/16 00:00 [received]
PHST- 2021/08/03 00:00 [accepted]
PHST- 2021/09/13 06:44 [entrez]
PHST- 2021/09/14 06:00 [pubmed]
PHST- 2022/01/12 06:00 [medline]
PHST- 2021/01/01 00:00 [pmc-release]
AID - 10.3389/fimmu.2021.726416 [doi]
PST - epublish
SO  - Front Immunol. 2021 Aug 27;12:726416. doi: 10.3389/fimmu.2021.726416. eCollection 
      2021.

PMID- 39463721
OWN - NLM
STAT- MEDLINE
DCOM- 20241028
LR  - 20241029
IS  - 2008-9872 (Electronic)
IS  - 0365-3439 (Print)
IS  - 0365-3439 (Linking)
VI  - 79
IP  - 2
DP  - 2024 Apr
TI  - Molecular Surveillance of Yersinia pestis from Stray Dogs and Cats and their 
      Fleas in Algiers.
PG  - 279-286
LID - 10.32592/ARI.2024.79.2.279 [doi]
AB  - In recent years, plague has re-emerged in several countries around the world and 
      remains endemic in some regions. In a natural environment and in contact with 
      rodents and their fleas, stray carnivores are most at risk of catching the 
      disease and maintaining the spread of the bacillus. The present study aimed to 
      demonstrate the presence or absence of Yersinia pestis in stray dogs and cats in 
      the Algiers region by molecular methods and thus determine their role in 
      epidemiology of this disease. Molecular research of Yersinia pestis has also been 
      conducted on fleas from these carnivores. Preliminary identification of 
      ectoparasites to genus and species level was performed. Real-time polymerase 
      chain reaction targeting Yersinia pestis pla gene was used to survey the plague 
      agent in fleas and carnivores captured as stray animals in Algiers (Algeria). 
      Positive qPCR results were tested by PCR sequencing using glpD gene. Among 327 
      fleas captured from 107 dogs and 365 fleas from 140 cats, prevalence of 
      Ctenocephalides felis was higher in cats (86,96%), whereas that of 
      Ctenocephalides canis and Xenopsylla cheopis were higher in dogs (90,57% and 
      92,63%, respectively). While internal and external PCR positive controls were 
      positive, none of the 107 dogs spleens and 140 cats spleens and none of the 256 
      analyzed fleas were positive for Y. pestis. These results suggested that stray 
      cats and dogs are unlikely sources of plague in Algeria, contrary to what has 
      been reported in other plague-endemic countries. This observation illustrates 
      that the plague epidemiological chain varies from one region to another.
FAU - Zaidi, S
AU  - Zaidi S
AD  - Higher National Veterinary School, El Alia, Oued Smar, 1615, Algiers, Algeria.
FAU - Bessas, A
AU  - Bessas A
AD  - (Benyoucef Benkhedda University), Algiers, Algeria.
FAU - Hezil, D
AU  - Hezil D
AD  - Department of Biology, Faculty of Sciences, M'Hamed Bougara University, 
      Boumerdes, Algeria.
FAU - Benseghir, H
AU  - Benseghir H
AD  - Department of Microbiology, Faculty of Natural and Life Sciences, University of 
      Batna2, Algeria.
FAU - Bitam, I
AU  - Bitam I
AD  - Higher School of Food Sciences and Agri-Food Industries, Algiers, Algeria.
AD  - Aix Marseille Univ, IRD, VITROME, IHU Méditerranée Infection, Marseille, France.
LA  - eng
PT  - Journal Article
DEP - 20240430
PL  - Iran
TA  - Arch Razi Inst
JT  - Archives of Razi Institute
JID - 101549567
SB  - IM
MH  - Animals
MH  - *Yersinia pestis/isolation & purification/genetics
MH  - Dogs
MH  - Cats
MH  - *Plague/epidemiology/veterinary/microbiology
MH  - *Dog Diseases/epidemiology/microbiology/parasitology
MH  - *Cat Diseases/epidemiology/microbiology/parasitology
MH  - *Siphonaptera/microbiology
MH  - Algeria/epidemiology
MH  - *Flea Infestations/veterinary/epidemiology/parasitology
MH  - Real-Time Polymerase Chain Reaction/veterinary
MH  - Ctenocephalides/microbiology
MH  - Prevalence
MH  - Xenopsylla/microbiology
PMC - PMC11512178
OTO - NOTNLM
OT  - Algeria
OT  - Cat
OT  - Dog
OT  - Fleas
OT  - Plague
COIS- The authors declare that there is no conflict of interests regarding the 
      publication of this paper.
EDAT- 2024/10/28 10:51
MHDA- 2024/10/28 10:52
PMCR- 2024/04/30
CRDT- 2024/10/28 05:03
PHST- 2023/06/22 00:00 [received]
PHST- 2023/09/23 00:00 [accepted]
PHST- 2024/10/28 10:52 [medline]
PHST- 2024/10/28 10:51 [pubmed]
PHST- 2024/10/28 05:03 [entrez]
PHST- 2024/04/30 00:00 [pmc-release]
AID - ARI-79-2 [pii]
AID - 10.32592/ARI.2024.79.2.279 [doi]
PST - epublish
SO  - Arch Razi Inst. 2024 Apr 30;79(2):279-286. doi: 10.32592/ARI.2024.79.2.279. 
      eCollection 2024 Apr.

PMID- 26760973
OWN - NLM
STAT- MEDLINE
DCOM- 20160702
LR  - 20190222
IS  - 1932-6203 (Electronic)
IS  - 1932-6203 (Linking)
VI  - 11
IP  - 1
DP  - 2016
TI  - Genotyping Yersinia pestis in Historical Plague: Evidence for Long-Term 
      Persistence of Y. pestis in Europe from the 14th to the 17th Century.
PG  - e0145194
LID - 10.1371/journal.pone.0145194 [doi]
LID - e0145194
AB  - Ancient DNA (aDNA) recovered from plague victims of the second plague pandemic 
      (14th to 17th century), excavated from two different burial sites in Germany, and 
      spanning a time period of more than 300 years, was characterized using single 
      nucleotide polymorphism (SNP) analysis. Of 30 tested skeletons 8 were positive 
      for Yersinia pestis-specific nucleic acid, as determined by qPCR targeting the 
      pla gene. In one individual (MP-19-II), the pla copy number in DNA extracted from 
      tooth pulp was as high as 700 gene copies/μl, indicating severe generalized 
      infection. All positive individuals were identical in all 16 SNP positions, 
      separating phylogenetic branches within nodes N07_N10 (14 SNPs), N07_N08 (SNP 
      s19) and N06_N07 (s545), and were highly similar to previously investigated 
      plague victims from other European countries. Thus, beside the assumed continuous 
      reintroduction of Y. pestis from central Asia in multiple waves during the second 
      pandemic, long-term persistence of Y. pestis in Europe in a yet unknown reservoir 
      host has also to be considered.
FAU - Seifert, Lisa
AU  - Seifert L
AD  - Ludwig Maximilian University of Munich, Munich, Germany.
FAU - Wiechmann, Ingrid
AU  - Wiechmann I
AD  - Ludwig Maximilian University of Munich, Munich, Germany.
FAU - Harbeck, Michaela
AU  - Harbeck M
AD  - State Collection for Anthropology and Palaeoanatomy, Munich, Germany.
FAU - Thomas, Astrid
AU  - Thomas A
AD  - Bundeswehr Institute of Microbiology, Munich, Germany.
FAU - Grupe, Gisela
AU  - Grupe G
AD  - Ludwig Maximilian University of Munich, Munich, Germany.
FAU - Projahn, Michaela
AU  - Projahn M
AD  - Bundeswehr Institute of Microbiology, Munich, Germany.
FAU - Scholz, Holger C
AU  - Scholz HC
AD  - Bundeswehr Institute of Microbiology, Munich, Germany.
FAU - Riehm, Julia M
AU  - Riehm JM
AD  - Bundeswehr Institute of Microbiology, Munich, Germany.
LA  - eng
PT  - Historical Article
PT  - Journal Article
PT  - Research Support, U.S. Gov't, Non-P.H.S.
DEP - 20160113
PL  - United States
TA  - PLoS One
JT  - PloS one
JID - 101285081
SB  - IM
MH  - Europe
MH  - *Genotyping Techniques
MH  - History, 15th Century
MH  - History, 16th Century
MH  - History, 17th Century
MH  - History, Medieval
MH  - Humans
MH  - Male
MH  - Phylogeny
MH  - Plague/genetics/*history/microbiology
MH  - Polymerase Chain Reaction
MH  - Polymorphism, Single Nucleotide/genetics
MH  - Yersinia pestis/*genetics
PMC - PMC4712009
COIS- Competing Interests: The authors have declared that no competing interests exist.
EDAT- 2016/01/14 06:00
MHDA- 2016/07/03 06:00
PMCR- 2016/01/13
CRDT- 2016/01/14 06:00
PHST- 2015/10/10 00:00 [received]
PHST- 2015/12/01 00:00 [accepted]
PHST- 2016/01/14 06:00 [entrez]
PHST- 2016/01/14 06:00 [pubmed]
PHST- 2016/07/03 06:00 [medline]
PHST- 2016/01/13 00:00 [pmc-release]
AID - PONE-D-15-43573 [pii]
AID - 10.1371/journal.pone.0145194 [doi]
PST - epublish
SO  - PLoS One. 2016 Jan 13;11(1):e0145194. doi: 10.1371/journal.pone.0145194. 
      eCollection 2016.

PMID- 29884871
OWN - NLM
STAT- MEDLINE
DCOM- 20181217
LR  - 20190608
IS  - 2041-1723 (Electronic)
IS  - 2041-1723 (Linking)
VI  - 9
IP  - 1
DP  - 2018 Jun 8
TI  - Analysis of 3800-year-old Yersinia pestis genomes suggests Bronze Age origin for 
      bubonic plague.
PG  - 2234
LID - 10.1038/s41467-018-04550-9 [doi]
LID - 2234
AB  - The origin of Yersinia pestis and the early stages of its evolution are 
      fundamental subjects of investigation given its high virulence and mortality that 
      resulted from past pandemics. Although the earliest evidence of Y. pestis 
      infections in humans has been identified in Late Neolithic/Bronze Age Eurasia 
      (LNBA 5000-3500y BP), these strains lack key genetic components required for flea 
      adaptation, thus making their mode of transmission and disease presentation in 
      humans unclear. Here, we reconstruct ancient Y. pestis genomes from individuals 
      associated with the Late Bronze Age period (~3800 BP) in the Samara region of 
      modern-day Russia. We show clear distinctions between our new strains and the 
      LNBA lineage, and suggest that the full ability for flea-mediated transmission 
      causing bubonic plague evolved more than 1000 years earlier than previously 
      suggested. Finally, we propose that several Y. pestis lineages were established 
      during the Bronze Age, some of which persist to the present day.
FAU - Spyrou, Maria A
AU  - Spyrou MA
AUID- ORCID: 0000-0002-3615-3936
AD  - Max Planck Institute for the Science of Human History, Kahlaische Str. 10, 07745, 
      Jena, Germany. spyrou@shh.mpg.de.
AD  - Institute for Archaeological Sciences, University of Tübingen, Rümelinstrasse 23, 
      72070, Tübingen, Germany. spyrou@shh.mpg.de.
FAU - Tukhbatova, Rezeda I
AU  - Tukhbatova RI
AD  - Max Planck Institute for the Science of Human History, Kahlaische Str. 10, 07745, 
      Jena, Germany.
AD  - Center of Excellence "Archaeometry", Kazan Federal University, Kazan, 420008, 
      Russian Federation.
FAU - Wang, Chuan-Chao
AU  - Wang CC
AUID- ORCID: 0000-0001-9628-0307
AD  - Max Planck Institute for the Science of Human History, Kahlaische Str. 10, 07745, 
      Jena, Germany.
AD  - Department of Anthropology and Ethnology, Xiamen University, 361005, Xiamen, 
      China.
FAU - Valtueña, Aida Andrades
AU  - Valtueña AA
AD  - Max Planck Institute for the Science of Human History, Kahlaische Str. 10, 07745, 
      Jena, Germany.
FAU - Lankapalli, Aditya K
AU  - Lankapalli AK
AD  - Max Planck Institute for the Science of Human History, Kahlaische Str. 10, 07745, 
      Jena, Germany.
FAU - Kondrashin, Vitaly V
AU  - Kondrashin VV
AD  - LLC "Gefest", Michurina Str. 4, Samara, 443030, Russia.
FAU - Tsybin, Victor A
AU  - Tsybin VA
AD  - State Institute of Culture, Agency for Preservation of the Historical and 
      Cultural Heritage of the Samara Region, Samara, 443010, Russia.
FAU - Khokhlov, Aleksandr
AU  - Khokhlov A
AD  - Samara State University of Social Sciences and Education, Maxim Gorky Str., 
      Samara, 443090, Russia.
FAU - Kühnert, Denise
AU  - Kühnert D
AD  - Max Planck Institute for the Science of Human History, Kahlaische Str. 10, 07745, 
      Jena, Germany.
AD  - Department of Infectious Diseases and Hospital Epidemiology, University Hospital 
      Zurich, 8091, Zurich, Switzerland.
FAU - Herbig, Alexander
AU  - Herbig A
AUID- ORCID: 0000-0003-1176-1166
AD  - Max Planck Institute for the Science of Human History, Kahlaische Str. 10, 07745, 
      Jena, Germany.
FAU - Bos, Kirsten I
AU  - Bos KI
AD  - Max Planck Institute for the Science of Human History, Kahlaische Str. 10, 07745, 
      Jena, Germany. bos@shh.mpg.de.
FAU - Krause, Johannes
AU  - Krause J
AUID- ORCID: 0000-0001-9144-3920
AD  - Max Planck Institute for the Science of Human History, Kahlaische Str. 10, 07745, 
      Jena, Germany. krause@shh.mpg.de.
AD  - Institute for Archaeological Sciences, University of Tübingen, Rümelinstrasse 23, 
      72070, Tübingen, Germany. krause@shh.mpg.de.
LA  - eng
PT  - Journal Article
PT  - Research Support, Non-U.S. Gov't
DEP - 20180608
PL  - England
TA  - Nat Commun
JT  - Nature communications
JID - 101528555
RN  - 0 (DNA, Ancient)
SB  - IM
MH  - Animals
MH  - DNA, Ancient/*analysis
MH  - Dental Pulp/microbiology
MH  - Flea Infestations/epidemiology/microbiology/transmission
MH  - Genome, Bacterial/*genetics
MH  - High-Throughput Nucleotide Sequencing
MH  - Humans
MH  - Pandemics
MH  - Phylogeny
MH  - Plague/epidemiology/microbiology/*transmission
MH  - Polymorphism, Single Nucleotide
MH  - Russia/epidemiology
MH  - Siphonaptera/microbiology
MH  - Virulence/genetics
MH  - Yersinia pestis/classification/*genetics/pathogenicity
PMC - PMC5993720
COIS- The authors declare no competing interests.
EDAT- 2018/06/10 06:00
MHDA- 2018/12/18 06:00
PMCR- 2018/06/08
CRDT- 2018/06/10 06:00
PHST- 2017/09/30 00:00 [received]
PHST- 2018/04/27 00:00 [accepted]
PHST- 2018/06/10 06:00 [entrez]
PHST- 2018/06/10 06:00 [pubmed]
PHST- 2018/12/18 06:00 [medline]
PHST- 2018/06/08 00:00 [pmc-release]
AID - 10.1038/s41467-018-04550-9 [pii]
AID - 4550 [pii]
AID - 10.1038/s41467-018-04550-9 [doi]
PST - epublish
SO  - Nat Commun. 2018 Jun 8;9(1):2234. doi: 10.1038/s41467-018-04550-9.

PMID- 29141705
OWN - NLM
STAT- MEDLINE
DCOM- 20181217
LR  - 20190107
IS  - 1476-1645 (Electronic)
IS  - 0002-9637 (Print)
IS  - 0002-9637 (Linking)
VI  - 98
IP  - 1
DP  - 2018 Jan
TI  - Phenotypic and Molecular Genetic Characteristics of Yersinia pestis at an 
      Emerging Natural Plague Focus, Junggar Basin, China.
PG  - 231-237
LID - 10.4269/ajtmh.17-0195 [doi]
AB  - The 15th natural plague focus in China, the Junggar Basin plague focus, is 
      located near an important communication route connecting China and Central Asia 
      and was discovered after 2005. To characterize the phenotypic and genetic 
      diversity of the Yersinia pestis population in this newly established focus, we 
      collected 25 Y. pestis strains from six counties across Junggar Basin in 
      2005-2006, and determined their biochemical features and genotypes based on 
      multiple-locus variable number of tandem repeats analysis and clustered regularly 
      interspaced short palindromic repeats analysis. We inferred the phylogenetic 
      positions and possible sources of the Junggar strains by comparing their 
      genotypes with the genetic diversity for known representative Y. pestis strains. 
      Our results indicate that the major genotype of Junggar strains belongs to 
      2.MED1, a lineage of biovar Medievalis with identical biochemical characters and 
      high virulence in mice. Although share a similar ecology, the 2.MED1 in Junggar 
      Basin are not descended from known strains in the neighboring Central Asian 
      Desert plague foci. Therefore, the emergence of the Junggar Basin plague focus is 
      not attributable to the recent clonal spread of Y. pestis from Central Asia. We 
      also identified two distinct minor genotypes in Junggar Basin, one of which 
      clusters genetically with the 0.ANT1 strains of the Tianshan Mountain natural 
      plague focus and another belongs to a 1.IN lineage not previously reported. Our 
      study clarifies the phenotypic and genetic characters of Junggar Y. pestis 
      strains. These findings extend our knowledge of the population diversity of Y. 
      pestis and will facilitate future plague surveillance and prevention in Junggar 
      Basin and adjacent regions.
FAU - Zhang, Yujiang
AU  - Zhang Y
AD  - The Center for Disease Control and Prevention of Xinjiang Uygur Autonomous 
      Region, Urumqi, P. R. China.
FAU - Luo, Tao
AU  - Luo T
AD  - The Center for Disease Control and Prevention of Xinjiang Uygur Autonomous 
      Region, Urumqi, P. R. China.
FAU - Yang, Chao
AU  - Yang C
AD  - State Key Laboratory of Pathogen and Biosecurity, Beijing Institute of 
      Microbiology and Epidemiology, Beijing, P. R. China.
FAU - Yue, Xihong
AU  - Yue X
AD  - The Center for Disease Control and Prevention of Xinjiang Uygur Autonomous 
      Region, Urumqi, P. R. China.
FAU - Guo, Rong
AU  - Guo R
AD  - The Center for Disease Control and Prevention of Xinjiang Uygur Autonomous 
      Region, Urumqi, P. R. China.
FAU - Wang, Xinhui
AU  - Wang X
AD  - The Center for Disease Control and Prevention of Xinjiang Uygur Autonomous 
      Region, Urumqi, P. R. China.
FAU - Buren, Mingde
AU  - Buren M
AD  - The Center for Disease Control and Prevention of Xinjiang Uygur Autonomous 
      Region, Urumqi, P. R. China.
FAU - Song, Yuqin
AU  - Song Y
AD  - State Key Laboratory of Pathogen and Biosecurity, Beijing Institute of 
      Microbiology and Epidemiology, Beijing, P. R. China.
FAU - Yang, Ruifu
AU  - Yang R
AD  - State Key Laboratory of Pathogen and Biosecurity, Beijing Institute of 
      Microbiology and Epidemiology, Beijing, P. R. China.
FAU - Cao, Hanli
AU  - Cao H
AD  - The Center for Disease Control and Prevention of Xinjiang Uygur Autonomous 
      Region, Urumqi, P. R. China.
FAU - Cui, Yujun
AU  - Cui Y
AD  - State Key Laboratory of Pathogen and Biosecurity, Beijing Institute of 
      Microbiology and Epidemiology, Beijing, P. R. China.
FAU - Dai, Xiang
AU  - Dai X
AD  - The Center for Disease Control and Prevention of Xinjiang Uygur Autonomous 
      Region, Urumqi, P. R. China.
LA  - eng
PT  - Journal Article
PT  - Research Support, Non-U.S. Gov't
DEP - 20180101
PL  - United States
TA  - Am J Trop Med Hyg
JT  - The American journal of tropical medicine and hygiene
JID - 0370507
SB  - IM
MH  - China/epidemiology
MH  - Clustered Regularly Interspaced Short Palindromic Repeats/genetics
MH  - Disease Outbreaks
MH  - Genotype
MH  - Humans
MH  - Minisatellite Repeats/genetics
MH  - Phenotype
MH  - Plague/*epidemiology/microbiology
MH  - Virulence/genetics
MH  - Yersinia pestis/*genetics/pathogenicity
PMC - PMC5928696
EDAT- 2017/11/17 06:00
MHDA- 2018/12/18 06:00
PMCR- 2019/01/01
CRDT- 2017/11/17 06:00
PHST- 2017/11/17 06:00 [pubmed]
PHST- 2018/12/18 06:00 [medline]
PHST- 2017/11/17 06:00 [entrez]
PHST- 2019/01/01 00:00 [pmc-release]
AID - tpmd170195 [pii]
AID - 10.4269/ajtmh.17-0195 [doi]
PST - ppublish
SO  - Am J Trop Med Hyg. 2018 Jan;98(1):231-237. doi: 10.4269/ajtmh.17-0195. Epub 2018 
      Jan 1.

PMID- 33257532
OWN - NLM
STAT- MEDLINE
DCOM- 20210722
LR  - 20210817
IS  - 1098-5522 (Electronic)
IS  - 0019-9567 (Print)
IS  - 0019-9567 (Linking)
VI  - 89
IP  - 3
DP  - 2021 Feb 16
TI  - Modification of the Pulmonary MyD88 Inflammatory Response Underlies the Role of 
      the Yersinia pestis Pigmentation Locus in Primary Pneumonic Plague.
LID - 10.1128/IAI.00595-20 [doi]
LID - e00595-20
AB  - Pneumonic plague, caused by Yersinia pestis, is a rapidly progressing 
      bronchopneumonia involving focal bacterial growth, neutrophilic congestion, and 
      alveolar necrosis. Within a short time after inhalation of Y. pestis, 
      inflammatory cytokines are expressed via the Toll/interleukin-1 (IL-1) adaptor 
      myeloid differentiation primary response 88 (MyD88), which facilitates the 
      primary lung infection. We previously showed that Y. pestis lacking the 102-kb 
      chromosomal pigmentation locus (pgm) is unable to cause inflammatory damage in 
      the lungs, whereas the wild-type (WT) strain induces the toxic MyD88 pulmonary 
      inflammatory response. In this work, we investigated the involvement of the pgm 
      in skewing the inflammatory response during pneumonic plague. We show that the 
      early MyD88-dependent and -independent cytokine responses to pgm- Y. pestis 
      infection of the lungs are similar yet distinct from those that occur during pgm+ 
      infection. Furthermore, we found that MyD88 was necessary to prevent growth of 
      the iron-starved pgm- Y. pestis despite the presence of iron chelators 
      lactoferrin and transferrin. However, while this induced neutrophil recruitment, 
      there was no hyperinflammatory response, and pulmonary disease was mild without 
      MyD88. In contrast, growth in blood and tissues progressed rapidly in the absence 
      of MyD88, due to an almost total loss of serum interferon gamma (IFN-γ). We 
      further show that the expression of MyD88 by myeloid cells is important to 
      control bacteremia but not the primary lung infection. The combined data indicate 
      distinct roles for myeloid and nonmyeloid MyD88 and suggest that expression of 
      the pgm is necessary to skew the inflammatory response in the lungs to cause 
      pneumonic plague.
CI  - Copyright © 2021 American Society for Microbiology.
FAU - Olson, Rachel M
AU  - Olson RM
AD  - Department of Veterinary Pathobiology, University of Missouri College of 
      Veterinary Medicine, Columbia, Missouri, USA.
AD  - Laboratory for Infectious Disease Research, University of Missouri College of 
      Veterinary Medicine, Columbia, Missouri, USA.
FAU - Dhariwala, Miqdad O
AU  - Dhariwala MO
AD  - Department of Veterinary Pathobiology, University of Missouri College of 
      Veterinary Medicine, Columbia, Missouri, USA.
AD  - Laboratory for Infectious Disease Research, University of Missouri College of 
      Veterinary Medicine, Columbia, Missouri, USA.
FAU - Mitchell, William J
AU  - Mitchell WJ
AD  - Department of Veterinary Pathobiology, University of Missouri College of 
      Veterinary Medicine, Columbia, Missouri, USA.
FAU - Skyberg, Jerod A
AU  - Skyberg JA
AUID- ORCID: 0000-0002-2337-908X
AD  - Department of Veterinary Pathobiology, University of Missouri College of 
      Veterinary Medicine, Columbia, Missouri, USA.
AD  - Laboratory for Infectious Disease Research, University of Missouri College of 
      Veterinary Medicine, Columbia, Missouri, USA.
FAU - Anderson, Deborah M
AU  - Anderson DM
AUID- ORCID: 0000-0002-5878-3373
AD  - Department of Veterinary Pathobiology, University of Missouri College of 
      Veterinary Medicine, Columbia, Missouri, USA andersondeb@missouri.edu.
AD  - Laboratory for Infectious Disease Research, University of Missouri College of 
      Veterinary Medicine, Columbia, Missouri, USA.
LA  - eng
GR  - R01 AI129996/AI/NIAID NIH HHS/United States
PT  - Journal Article
PT  - Research Support, N.I.H., Extramural
DEP - 20210216
PL  - United States
TA  - Infect Immun
JT  - Infection and immunity
JID - 0246127
RN  - 0 (Myeloid Differentiation Factor 88)
SB  - IM
MH  - Animals
MH  - Disease Models, Animal
MH  - Gene Expression Regulation, Bacterial
MH  - Humans
MH  - Myeloid Differentiation Factor 88/*genetics/*metabolism
MH  - Pigmentation/*genetics/*physiology
MH  - Plague/*genetics/*metabolism/microbiology
MH  - Yersinia pestis/*genetics/*metabolism
PMC - PMC8097263
OTO - NOTNLM
OT  - MyD88
OT  - Yersinia pestis
OT  - immunopathology
OT  - inflammation
OT  - interferon gamma
OT  - pigmentation locus
OT  - plague
OT  - pneumonic plague
OT  - septicemic plague
EDAT- 2020/12/02 06:00
MHDA- 2021/07/23 06:00
PMCR- 2021/08/16
CRDT- 2020/12/01 05:55
PHST- 2020/09/23 00:00 [received]
PHST- 2020/11/17 00:00 [accepted]
PHST- 2020/12/02 06:00 [pubmed]
PHST- 2021/07/23 06:00 [medline]
PHST- 2020/12/01 05:55 [entrez]
PHST- 2021/08/16 00:00 [pmc-release]
AID - IAI.00595-20 [pii]
AID - 00595-20 [pii]
AID - 10.1128/IAI.00595-20 [doi]
PST - epublish
SO  - Infect Immun. 2021 Feb 16;89(3):e00595-20. doi: 10.1128/IAI.00595-20. Print 2021 
      Feb 16.

PMID- 35320275
OWN - NLM
STAT- MEDLINE
DCOM- 20220406
LR  - 20220519
IS  - 1935-2735 (Electronic)
IS  - 1935-2727 (Print)
IS  - 1935-2727 (Linking)
VI  - 16
IP  - 3
DP  - 2022 Mar
TI  - Development of a dual antigen lateral flow immunoassay for detecting Yersinia 
      pestis.
PG  - e0010287
LID - 10.1371/journal.pntd.0010287 [doi]
LID - e0010287
AB  - BACKGROUND: Yersinia pestis is the causative agent of plague, a zoonosis 
      associated with small mammals. Plague is a severe disease, especially in the 
      pneumonic and septicemic forms, where fatality rates approach 100% if left 
      untreated. The bacterium is primarily transmitted via flea bite or through direct 
      contact with an infected host. The 2017 plague outbreak in Madagascar resulted in 
      more than 2,400 cases and was highlighted by an increased number of pneumonic 
      infections. Standard diagnostics for plague include laboratory-based assays such 
      as bacterial culture and serology, which are inadequate for administering 
      immediate patient care for pneumonic and septicemic plague. PRINCIPAL FINDINGS: 
      The goal of this study was to develop a sensitive rapid plague prototype that can 
      detect all virulent strains of Y. pestis. Monoclonal antibodies (mAbs) were 
      produced against two Y. pestis antigens, low-calcium response V (LcrV) and 
      capsular fraction-1 (F1), and prototype lateral flow immunoassays (LFI) and 
      enzyme-linked immunosorbent assays (ELISA) were constructed. The LFIs developed 
      for the detection of LcrV and F1 had limits of detection (LOD) of roughly 1-2 
      ng/mL in surrogate clinical samples (antigens spiked into normal human sera). The 
      optimized antigen-capture ELISAs produced LODs of 74 pg/mL for LcrV and 61 pg/mL 
      for F1 when these antigens were spiked into buffer. A dual antigen LFI prototype 
      comprised of two test lines was evaluated for the detection of both antigens in 
      Y. pestis lysates. The dual format was also evaluated for specificity using a 
      small panel of clinical near-neighbors and other Tier 1 bacterial Select Agents. 
      CONCLUSIONS: LcrV is expressed by all virulent Y. pestis strains, but homologs 
      produced by other Yersinia species can confound assay specificity. F1 is specific 
      to Y. pestis but is not expressed by all virulent strains. Utilizing highly 
      reactive mAbs, a dual-antigen detection (multiplexed) LFI was developed to 
      capitalize on the diagnostic strengths of each target.
FAU - Hau, Derrick
AU  - Hau D
AUID- ORCID: 0000-0002-4301-6403
AD  - Department of Microbiology and Immunology, University of Nevada, Reno School of 
      Medicine, Reno, Nevada, United States of America.
FAU - Wade, Brian
AU  - Wade B
AUID- ORCID: 0000-0003-0257-6006
AD  - Department of Microbiology and Immunology, University of Nevada, Reno School of 
      Medicine, Reno, Nevada, United States of America.
FAU - Lovejoy, Chris
AU  - Lovejoy C
AUID- ORCID: 0000-0002-2036-4464
AD  - Department of Microbiology and Immunology, University of Nevada, Reno School of 
      Medicine, Reno, Nevada, United States of America.
FAU - Pandit, Sujata G
AU  - Pandit SG
AD  - Department of Microbiology and Immunology, University of Nevada, Reno School of 
      Medicine, Reno, Nevada, United States of America.
FAU - Reed, Dana E
AU  - Reed DE
AD  - Department of Microbiology and Immunology, University of Nevada, Reno School of 
      Medicine, Reno, Nevada, United States of America.
FAU - DeMers, Haley L
AU  - DeMers HL
AD  - Department of Microbiology and Immunology, University of Nevada, Reno School of 
      Medicine, Reno, Nevada, United States of America.
FAU - Green, Heather R
AU  - Green HR
AUID- ORCID: 0000-0002-8016-2100
AD  - Department of Microbiology and Immunology, University of Nevada, Reno School of 
      Medicine, Reno, Nevada, United States of America.
FAU - Hannah, Emily E
AU  - Hannah EE
AUID- ORCID: 0000-0001-6957-5759
AD  - Department of Microbiology and Immunology, University of Nevada, Reno School of 
      Medicine, Reno, Nevada, United States of America.
FAU - McLarty, Megan E
AU  - McLarty ME
AD  - Department of Microbiology and Immunology, University of Nevada, Reno School of 
      Medicine, Reno, Nevada, United States of America.
FAU - Creek, Cameron J
AU  - Creek CJ
AUID- ORCID: 0000-0002-1615-4077
AD  - Department of Microbiology and Immunology, University of Nevada, Reno School of 
      Medicine, Reno, Nevada, United States of America.
FAU - Chokapirat, Chonnikarn
AU  - Chokapirat C
AD  - Department of Microbiology and Immunology, University of Nevada, Reno School of 
      Medicine, Reno, Nevada, United States of America.
FAU - Arias-Umana, Jose
AU  - Arias-Umana J
AUID- ORCID: 0000-0002-7154-4780
AD  - Department of Microbiology and Immunology, University of Nevada, Reno School of 
      Medicine, Reno, Nevada, United States of America.
FAU - Cecchini, Garett F
AU  - Cecchini GF
AD  - Department of Microbiology and Immunology, University of Nevada, Reno School of 
      Medicine, Reno, Nevada, United States of America.
FAU - Nualnoi, Teerapat
AU  - Nualnoi T
AUID- ORCID: 0000-0003-3294-1975
AD  - Department of Microbiology and Immunology, University of Nevada, Reno School of 
      Medicine, Reno, Nevada, United States of America.
FAU - Gates-Hollingsworth, Marcellene A
AU  - Gates-Hollingsworth MA
AD  - Department of Microbiology and Immunology, University of Nevada, Reno School of 
      Medicine, Reno, Nevada, United States of America.
FAU - Thorkildson, Peter N
AU  - Thorkildson PN
AD  - Department of Microbiology and Immunology, University of Nevada, Reno School of 
      Medicine, Reno, Nevada, United States of America.
FAU - Pflughoeft, Kathryn J
AU  - Pflughoeft KJ
AD  - Department of Microbiology and Immunology, University of Nevada, Reno School of 
      Medicine, Reno, Nevada, United States of America.
FAU - AuCoin, David P
AU  - AuCoin DP
AUID- ORCID: 0000-0002-2197-8177
AD  - Department of Microbiology and Immunology, University of Nevada, Reno School of 
      Medicine, Reno, Nevada, United States of America.
LA  - eng
PT  - Journal Article
PT  - Research Support, U.S. Gov't, Non-P.H.S.
DEP - 20220323
PL  - United States
TA  - PLoS Negl Trop Dis
JT  - PLoS neglected tropical diseases
JID - 101291488
RN  - 0 (Antibodies, Bacterial)
RN  - 0 (Antigens, Bacterial)
SB  - IM
MH  - Animals
MH  - Antibodies, Bacterial
MH  - Antigens, Bacterial
MH  - Humans
MH  - Immunoassay/methods
MH  - Mammals
MH  - *Plague/microbiology
MH  - *Yersinia pestis/physiology
MH  - Zoonoses
PMC - PMC8979426
COIS- I have read the journal’s policy and the authors of this manuscript have the 
      following competing interests: The goal of this research funded by Naval Research 
      Laboratory contract ND0173-16-C-2003 and the Defense Threat Reduction Agency 
      (DTRA) contract HDTRA1-16-C-0026 was to develop a diagnostic for plague. 
      Currently the project is funded to transition these prototypes into an FDA 
      approved diagnostic for plague through the MCDC contract # MCDC OTA 
      W15QKN-16-9-1002.
EDAT- 2022/03/24 06:00
MHDA- 2022/04/07 06:00
PMCR- 2022/03/23
CRDT- 2022/03/23 17:15
PHST- 2021/09/10 00:00 [received]
PHST- 2022/02/28 00:00 [accepted]
PHST- 2022/04/04 00:00 [revised]
PHST- 2022/03/24 06:00 [pubmed]
PHST- 2022/04/07 06:00 [medline]
PHST- 2022/03/23 17:15 [entrez]
PHST- 2022/03/23 00:00 [pmc-release]
AID - PNTD-D-21-01349 [pii]
AID - 10.1371/journal.pntd.0010287 [doi]
PST - epublish
SO  - PLoS Negl Trop Dis. 2022 Mar 23;16(3):e0010287. doi: 
      10.1371/journal.pntd.0010287. eCollection 2022 Mar.

PMID- 34002224
OWN - NLM
STAT- MEDLINE
DCOM- 20220325
LR  - 20241214
IS  - 1537-1719 (Electronic)
IS  - 0737-4038 (Print)
IS  - 0737-4038 (Linking)
VI  - 38
IP  - 10
DP  - 2021 Sep 27
TI  - Analysis of Genomic DNA from Medieval Plague Victims Suggests Long-Term Effect of 
      Yersinia pestis on Human Immunity Genes.
PG  - 4059-4076
LID - 10.1093/molbev/msab147 [doi]
AB  - Pathogens and associated outbreaks of infectious disease exert selective pressure 
      on human populations, and any changes in allele frequencies that result may be 
      especially evident for genes involved in immunity. In this regard, the 1346-1353 
      Yersinia pestis-caused Black Death pandemic, with continued plague outbreaks 
      spanning several hundred years, is one of the most devastating recorded in human 
      history. To investigate the potential impact of Y. pestis on human immunity 
      genes, we extracted DNA from 36 plague victims buried in a mass grave in 
      Ellwangen, Germany in the 16th century. We targeted 488 immune-related genes, 
      including HLA, using a novel in-solution hybridization capture approach. In 
      comparison with 50 modern native inhabitants of Ellwangen, we find differences in 
      allele frequencies for variants of the innate immunity proteins Ficolin-2 and 
      NLRP14 at sites involved in determining specificity. We also observed that 
      HLA-DRB1*13 is more than twice as frequent in the modern population, whereas 
      HLA-B alleles encoding an isoleucine at position 80 (I-80+), HLA C*06:02 and 
      HLA-DPB1 alleles encoding histidine at position 9 are half as frequent in the 
      modern population. Simulations show that natural selection has likely driven 
      these allele frequency changes. Thus, our data suggest that allele frequencies of 
      HLA genes involved in innate and adaptive immunity responsible for extracellular 
      and intracellular responses to pathogenic bacteria, such as Y. pestis, could have 
      been affected by the historical epidemics that occurred in Europe.
CI  - © The Author(s) 2021. Published by Oxford University Press on behalf of the 
      Society for Molecular Biology and Evolution.
FAU - Immel, Alexander
AU  - Immel A
AUID- ORCID: 0000-0002-8970-4383
AD  - Max Planck Institute for the Science of Human History, Jena, Germany.
AD  - Institute of Clinical Molecular Biology, Kiel University, Kiel, Germany.
AD  - Institute of Archaeological Sciences, University of Tübingen, Tübingen, Germany.
FAU - Key, Felix M
AU  - Key FM
AUID- ORCID: 0000-0003-2812-6636
AD  - Max Planck Institute for the Science of Human History, Jena, Germany.
AD  - Max Planck Institute for Infection Biology, Berlin, Germany.
FAU - Szolek, András
AU  - Szolek A
AD  - Applied Bioinformatics, Department for Computer Science, University of Tübingen, 
      Tübingen, Germany.
FAU - Barquera, Rodrigo
AU  - Barquera R
AD  - Max Planck Institute for the Science of Human History, Jena, Germany.
FAU - Robinson, Madeline K
AU  - Robinson MK
AD  - Division of Biomedical Informatics and Personalized Medicine, and Department of 
      Immunology & Microbiology, University of Colorado, Boulder, CO, USA.
FAU - Harrison, Genelle F
AU  - Harrison GF
AD  - Division of Biomedical Informatics and Personalized Medicine, and Department of 
      Immunology & Microbiology, University of Colorado, Boulder, CO, USA.
FAU - Palmer, William H
AU  - Palmer WH
AD  - Division of Biomedical Informatics and Personalized Medicine, and Department of 
      Immunology & Microbiology, University of Colorado, Boulder, CO, USA.
FAU - Spyrou, Maria A
AU  - Spyrou MA
AD  - Max Planck Institute for the Science of Human History, Jena, Germany.
AD  - Institute of Archaeological Sciences, University of Tübingen, Tübingen, Germany.
FAU - Susat, Julian
AU  - Susat J
AD  - Institute of Clinical Molecular Biology, Kiel University, Kiel, Germany.
FAU - Krause-Kyora, Ben
AU  - Krause-Kyora B
AD  - Institute of Clinical Molecular Biology, Kiel University, Kiel, Germany.
FAU - Bos, Kirsten I
AU  - Bos KI
AD  - Max Planck Institute for the Science of Human History, Jena, Germany.
AD  - Institute of Archaeological Sciences, University of Tübingen, Tübingen, Germany.
FAU - Forrest, Stephen
AU  - Forrest S
AD  - Institute of Archaeological Sciences, University of Tübingen, Tübingen, Germany.
FAU - Hernández-Zaragoza, Diana I
AU  - Hernández-Zaragoza DI
AD  - Max Planck Institute for the Science of Human History, Jena, Germany.
AD  - Immunogenetics Unit, Técnicas Genéticas Aplicadas a la Clínica (TGAC), Mexico 
      City, Mexico.
FAU - Sauter, Jürgen
AU  - Sauter J
AD  - DKMS, Tübingen, Germany.
FAU - Solloch, Ute
AU  - Solloch U
AD  - DKMS, Tübingen, Germany.
FAU - Schmidt, Alexander H
AU  - Schmidt AH
AD  - DKMS, Tübingen, Germany.
FAU - Schuenemann, Verena J
AU  - Schuenemann VJ
AD  - Institute of Archaeological Sciences, University of Tübingen, Tübingen, Germany.
AD  - Institute of Evolutionary Medicine, University of Zurich, Zurich, Switzerland.
FAU - Reiter, Ella
AU  - Reiter E
AD  - Institute of Archaeological Sciences, University of Tübingen, Tübingen, Germany.
AD  - Institute of Evolutionary Medicine, University of Zurich, Zurich, Switzerland.
FAU - Kairies, Madita S
AU  - Kairies MS
AD  - Institute for Archaeological Sciences, WG Palaeoanthropology, University of 
      Tübingen, Tübingen, Germany.
FAU - Weiß, Rainer
AU  - Weiß R
AD  - State Office for Cultural Heritage Management, Stuttgart Regional Council, 
      Esslingen, Germany.
FAU - Arnold, Susanne
AU  - Arnold S
AD  - State Office for Cultural Heritage Management, Stuttgart Regional Council, 
      Esslingen, Germany.
FAU - Wahl, Joachim
AU  - Wahl J
AD  - Institute for Archaeological Sciences, WG Palaeoanthropology, University of 
      Tübingen, Tübingen, Germany.
AD  - State Office for Cultural Heritage Management, Stuttgart Regional Council, 
      Esslingen, Germany.
FAU - Hollenbach, Jill A
AU  - Hollenbach JA
AD  - UCSF Weill Institute for Neurosciences, Department of Neurology, University of 
      California, San Francisco, CA, USA.
FAU - Kohlbacher, Oliver
AU  - Kohlbacher O
AD  - Applied Bioinformatics, Department for Computer Science, University of Tübingen, 
      Tübingen, Germany.
AD  - Institute for Bioinformatics and Medical Informatics, University of Tübingen, 
      Tübingen, Germany.
AD  - Quantitative Biology Center, University of Tübingen, Tübingen, Germany.
AD  - Translational Bioinformatics, University Hospital Tübingen, Tübingen, Germany.
AD  - Biomolecular Interactions, Max Planck Institute for Developmental Biology, 
      Tübingen, Germany.
FAU - Herbig, Alexander
AU  - Herbig A
AUID- ORCID: 0000-0003-1176-1166
AD  - Max Planck Institute for the Science of Human History, Jena, Germany.
AD  - Institute of Archaeological Sciences, University of Tübingen, Tübingen, Germany.
FAU - Norman, Paul J
AU  - Norman PJ
AD  - Division of Biomedical Informatics and Personalized Medicine, and Department of 
      Immunology & Microbiology, University of Colorado, Boulder, CO, USA.
FAU - Krause, Johannes
AU  - Krause J
AD  - Max Planck Institute for the Science of Human History, Jena, Germany.
AD  - Institute of Archaeological Sciences, University of Tübingen, Tübingen, Germany.
AD  - Max Planck Institute for Evolutionary Anthropology, Leipzig, Germany.
LA  - eng
GR  - R01 AI158410/AI/NIAID NIH HHS/United States
GR  - R01 AI158861/AI/NIAID NIH HHS/United States
GR  - R56 AI151549/AI/NIAID NIH HHS/United States
PT  - Journal Article
PT  - Research Support, N.I.H., Extramural
PT  - Research Support, Non-U.S. Gov't
PL  - United States
TA  - Mol Biol Evol
JT  - Molecular biology and evolution
JID - 8501455
RN  - 9007-49-2 (DNA)
SB  - IM
MH  - DNA
MH  - Genomics
MH  - Humans
MH  - Pandemics/history
MH  - *Plague/genetics
MH  - *Yersinia pestis/genetics
PMC - PMC8476174
OTO - NOTNLM
OT  - HLA
OT  - Yersinia pestis
OT  - aDNA
OT  - ancient DNA
OT  - human immunity
OT  - natural selection
OT  - plague
EDAT- 2021/05/19 06:00
MHDA- 2022/03/26 06:00
PMCR- 2021/05/18
CRDT- 2021/05/18 07:12
PHST- 2021/05/19 06:00 [pubmed]
PHST- 2022/03/26 06:00 [medline]
PHST- 2021/05/18 07:12 [entrez]
PHST- 2021/05/18 00:00 [pmc-release]
AID - 6277411 [pii]
AID - msab147 [pii]
AID - 10.1093/molbev/msab147 [doi]
PST - ppublish
SO  - Mol Biol Evol. 2021 Sep 27;38(10):4059-4076. doi: 10.1093/molbev/msab147.

PMID- 27615720
OWN - NLM
STAT- MEDLINE
DCOM- 20170223
LR  - 20201209
IS  - 1469-0691 (Electronic)
IS  - 1198-743X (Linking)
VI  - 22
IP  - 11
DP  - 2016 Nov
TI  - Molecular history of plague.
PG  - 911-915
LID - S1198-743X(16)30380-9 [pii]
LID - 10.1016/j.cmi.2016.08.031 [doi]
AB  - Plague, a deadly zoonose caused by the bacterium Yersinia pestis, has been firmly 
      documented in 39 historical burial sites in Eurasia that date from the Bronze Age 
      to two historical pandemics spanning the 6th to 18th centuries. 
      Palaeomicrobiologic data, including gene and spacer sequences, whole genome 
      sequences and protein data, confirmed that two historical pandemics swept over 
      Europe from probable Asian sources and possible two-way-ticket journeys back from 
      Europe to Asia. These investigations made it possible to address questions 
      regarding the potential sources and routes of transmission by completing the 
      standard rodent and rodent-flea transmission scheme. This suggested that plague 
      was transmissible by human ectoparasites such as lice, and that Y. pestis was 
      able to persist for months in the soil, which is a source of reinfection for 
      burrowing mammals. The analyses of seven complete genome sequences from the 
      Bronze Age indicated that Y. pestis was probably not an ectoparasite-borne 
      pathogen in these populations. Further analyses of 14 genomes indicated that the 
      Justinian pandemic strains may have formed a clade distinct from the one 
      responsible for the second pandemic, spanning in Y. pestis branch 1, which also 
      comprises the third pandemic strains. Further palaeomicrobiologic studies must 
      tightly connect with historical and anthropologic studies to resolve questions 
      regarding the actual sources of plague in ancient populations, alternative routes 
      of transmission and resistance traits. Answering these questions will broaden our 
      understanding of plague epidemiology so we may better face the actuality of this 
      deadly infection in countries where it remains epidemic.
CI  - Copyright © 2016. Published by Elsevier Ltd.
FAU - Drancourt, M
AU  - Drancourt M
AD  - Aix Marseille Université, INSERM, CNRS, IRD, URMITE, Marseille, France.
FAU - Raoult, D
AU  - Raoult D
AD  - Aix Marseille Université, INSERM, CNRS, IRD, URMITE, Marseille, France. 
      Electronic address: didier.raoult@gmail.com.
LA  - eng
PT  - Historical Article
PT  - Journal Article
PT  - Review
DEP - 20160908
PL  - England
TA  - Clin Microbiol Infect
JT  - Clinical microbiology and infection : the official publication of the European 
      Society of Clinical Microbiology and Infectious Diseases
JID - 9516420
RN  - 9007-49-2 (DNA)
SB  - IM
MH  - Asia/epidemiology
MH  - DNA/*analysis/history
MH  - Europe/epidemiology
MH  - Evolution, Molecular
MH  - History, 15th Century
MH  - History, 16th Century
MH  - History, 17th Century
MH  - History, 18th Century
MH  - History, Medieval
MH  - Humans
MH  - Paleography
MH  - Pandemics
MH  - Plague/*epidemiology/*history/microbiology
MH  - Yersinia pestis/*genetics
OTO - NOTNLM
OT  - *History
OT  - *Palaeomicrobiology
OT  - *Pandemia
OT  - *Plague
OT  - *Yersinia pestis
EDAT- 2016/10/30 06:00
MHDA- 2017/02/24 06:00
CRDT- 2016/09/13 06:00
PHST- 2016/07/19 00:00 [received]
PHST- 2016/08/30 00:00 [revised]
PHST- 2016/08/30 00:00 [accepted]
PHST- 2016/10/30 06:00 [pubmed]
PHST- 2017/02/24 06:00 [medline]
PHST- 2016/09/13 06:00 [entrez]
AID - S1198-743X(16)30380-9 [pii]
AID - 10.1016/j.cmi.2016.08.031 [doi]
PST - ppublish
SO  - Clin Microbiol Infect. 2016 Nov;22(11):911-915. doi: 10.1016/j.cmi.2016.08.031. 
      Epub 2016 Sep 8.

PMID- 39179552
OWN - NLM
STAT- MEDLINE
DCOM- 20240823
LR  - 20240827
IS  - 2041-1723 (Electronic)
IS  - 2041-1723 (Linking)
VI  - 15
IP  - 1
DP  - 2024 Aug 23
TI  - Transovarial transmission of Yersinia pestis in its flea vector Xenopsylla 
      cheopis.
PG  - 7266
LID - 10.1038/s41467-024-51668-0 [doi]
LID - 7266
AB  - Yersinia pestis, the causative agent of plague, is endemic in certain regions due 
      to a stable transmission cycle between rodents and their associated fleas. In 
      addition, fleas are believed to serve as reservoirs that can occasionally cause 
      enzootic plague cycles and explosive epizootic outbreaks that increase human 
      exposure. However, transmission by fleas is inefficient and associated with a 
      shortened lifespan of the flea and rodent hosts, indicating that there remain 
      significant gaps in our understanding of the vector-animal cycle of Y. pestis. 
      Here, we show that laboratory-reared, infected fleas (Xenopsylla cheopis) can 
      transmit viable Y. pestis from adults to eggs, and the bacteria can be passed 
      through all subsequent life stages of the flea. Thus, our data raise the 
      possibility that transovarial transmission in fleas might contribute to the 
      persistence of Y. pestis in the environment without detectable plague activity in 
      mammals.
CI  - © 2024. The Author(s).
FAU - Pauling, Cassandra D
AU  - Pauling CD
AUID- ORCID: 0000-0002-0162-7345
AD  - Department of Veterinary Pathobiology, University of Missouri, Columbia, MO, USA.
AD  - Department of Biological and Clinical Sciences, University of Central Missouri, 
      Warrensburg, MO, USA.
FAU - Beerntsen, Brenda T
AU  - Beerntsen BT
AD  - Department of Veterinary Pathobiology, University of Missouri, Columbia, MO, USA.
FAU - Song, Qisheng
AU  - Song Q
AUID- ORCID: 0000-0001-9682-1775
AD  - Division of Plant Science and Technology, University of Missouri, Columbia, MO, 
      USA.
FAU - Anderson, Deborah M
AU  - Anderson DM
AUID- ORCID: 0000-0002-5878-3373
AD  - Department of Veterinary Pathobiology, University of Missouri, Columbia, MO, USA. 
      andersondeb@missouri.edu.
LA  - eng
GR  - R21 AI178547/AI/NIAID NIH HHS/United States
GR  - 1R21AI178547/U.S. Department of Health & Human Services | NIH | National 
      Institute of Allergy and Infectious Diseases (NIAID)/
PT  - Journal Article
DEP - 20240823
PL  - England
TA  - Nat Commun
JT  - Nature communications
JID - 101528555
SB  - IM
UOF - Res Sq. 2023 Oct 27:rs.3.rs-3397969. doi: 10.21203/rs.3.rs-3397969/v1. PMID: 
      37961723
MH  - Animals
MH  - *Yersinia pestis/physiology/pathogenicity
MH  - *Plague/transmission/microbiology
MH  - *Xenopsylla/microbiology
MH  - *Insect Vectors/microbiology
MH  - Female
MH  - Siphonaptera/microbiology
MH  - Humans
MH  - Mice
MH  - Male
PMC - PMC11343890
COIS- The authors declare no competing interests.
EDAT- 2024/08/24 16:44
MHDA- 2024/08/24 16:45
PMCR- 2024/08/23
CRDT- 2024/08/23 23:14
PHST- 2023/10/19 00:00 [received]
PHST- 2024/08/12 00:00 [accepted]
PHST- 2024/08/24 16:45 [medline]
PHST- 2024/08/24 16:44 [pubmed]
PHST- 2024/08/23 23:14 [entrez]
PHST- 2024/08/23 00:00 [pmc-release]
AID - 10.1038/s41467-024-51668-0 [pii]
AID - 51668 [pii]
AID - 10.1038/s41467-024-51668-0 [doi]
PST - epublish
SO  - Nat Commun. 2024 Aug 23;15(1):7266. doi: 10.1038/s41467-024-51668-0.

PMID- 32810167
OWN - NLM
STAT- MEDLINE
DCOM- 20201020
LR  - 20201020
IS  - 1932-6203 (Electronic)
IS  - 1932-6203 (Linking)
VI  - 15
IP  - 8
DP  - 2020
TI  - Development and evaluation of loop-mediated isothermal amplification for 
      detection of Yersinia pestis in plague biological samples.
PG  - e0237655
LID - 10.1371/journal.pone.0237655 [doi]
LID - e0237655
AB  - BACKGROUND: Several tests are available for plague confirmation but 
      bacteriological culture with Yersinia pestis strain isolation remains the gold 
      standard according to the World Health Organization. However, this is a time 
      consuming procedure; requiring specific devices and well-qualified staff. In 
      addition, strain isolation is challenging if antibiotics have been administered 
      prior to sampling. Here, we developed a loop-mediated isothermal amplification 
      (LAMP) technique, a rapid, simple, sensitive and specific technique that would be 
      able to detect Y. pestis in human biological samples. METHODS: LAMP primers were 
      designed to target the caf1 gene which is specific to Y. pestis. The detection 
      limit was determined by testing 10-fold serial dilution of Y. pestis DNA. 
      Cross-reactivity was tested using DNA extracts from 14 pathogens and 47 residual 
      samples from patients suffering from non-plague diseases. Specificity and 
      sensitivity of the LAMP caf1 were assessed on DNA extracts of 160 human 
      biological samples. Then, the performance of the LAMP caf1 assay was compared to 
      conventional PCR and bacteriological culture. RESULTS: The detection limit of the 
      developed Y. pestis LAMP assay was 3.79 pg/μl, similar to conventional PCR. The 
      result could be read out within 45 min and as early as 35 minutes in presence of 
      loop primer, using a simple water bath at 63°C. This is superior to culture with 
      respect to time (requires up to 10 days) and simplicity of equipment compared to 
      PCR. Furthermore, no cross-reactivity was found when tested on DNA extracts from 
      other pathogens and human biological samples from patients with non-plague 
      diseases. Compared to the gold standard, LAMP sensitivity and specificity were 
      97.9% (95% CI: 89.1%-99.9%) and 94.6% (95% CI: 88.6%-97.9%), respectively. 
      CONCLUSION: LAMP detected Y. pestis effectively with high sensitivity and 
      specificity in human plague biological samples. It can potentially be used in the 
      field during outbreaks in resource limited countries such as Madagascar.
FAU - Randriantseheno, Lovasoa N
AU  - Randriantseheno LN
AD  - Plague Unit, Institut Pasteur de Madagascar, Antananarivo, Madagascar.
AD  - Department of Applied and Fundamental Biochemistry, University of Antananarivo, 
      Antananarivo, Madagascar.
FAU - Rahantamalala, Anjanirina
AU  - Rahantamalala A
AD  - Immunology of Infectious Diseases Unit, Institut Pasteur de Madagascar, 
      Antananarivo, Madagascar.
FAU - Randrianierenana, Ando L
AU  - Randrianierenana AL
AD  - Department of Applied and Fundamental Biochemistry, University of Antananarivo, 
      Antananarivo, Madagascar.
FAU - Rajerison, Minoarisoa
AU  - Rajerison M
AD  - Plague Unit, Institut Pasteur de Madagascar, Antananarivo, Madagascar.
FAU - Andrianaivoarimanana, Voahangy
AU  - Andrianaivoarimanana V
AUID- ORCID: 0000-0003-1550-3869
AD  - Plague Unit, Institut Pasteur de Madagascar, Antananarivo, Madagascar.
LA  - eng
PT  - Evaluation Study
PT  - Journal Article
PT  - Research Support, Non-U.S. Gov't
DEP - 20200818
PL  - United States
TA  - PLoS One
JT  - PloS one
JID - 101285081
RN  - 0 (DNA, Bacterial)
SB  - IM
MH  - Bacteriological Techniques/economics/*methods
MH  - DNA, Bacterial/*isolation & purification
MH  - Feasibility Studies
MH  - Humans
MH  - Limit of Detection
MH  - Madagascar
MH  - Nucleic Acid Amplification Techniques/economics/*methods
MH  - Plague/*diagnosis/microbiology
MH  - Time Factors
MH  - Yersinia pestis/genetics/*isolation & purification
PMC - PMC7437451
COIS- The authors have declared that no competing interests exist.
EDAT- 2020/08/19 06:00
MHDA- 2020/10/21 06:00
PMCR- 2020/08/18
CRDT- 2020/08/19 06:00
PHST- 2020/03/11 00:00 [received]
PHST- 2020/07/30 00:00 [accepted]
PHST- 2020/08/19 06:00 [entrez]
PHST- 2020/08/19 06:00 [pubmed]
PHST- 2020/10/21 06:00 [medline]
PHST- 2020/08/18 00:00 [pmc-release]
AID - PONE-D-20-06493 [pii]
AID - 10.1371/journal.pone.0237655 [doi]
PST - epublish
SO  - PLoS One. 2020 Aug 18;15(8):e0237655. doi: 10.1371/journal.pone.0237655. 
      eCollection 2020.

PMID- 35154110
OWN - NLM
STAT- MEDLINE
DCOM- 20220302
LR  - 20220302
IS  - 1664-3224 (Electronic)
IS  - 1664-3224 (Linking)
VI  - 13
DP  - 2022
TI  - Complete Protection Against Yersinia pestis in BALB/c Mouse Model Elicited by 
      Immunization With Inhalable Formulations of rF1-V10 Fusion Protein via 
      Aerosolized Intratracheal Inoculation.
PG  - 793382
LID - 10.3389/fimmu.2022.793382 [doi]
LID - 793382
AB  - Pneumonic plague, caused by Yersinia pestis, is an infectious disease with high 
      mortality rates unless treated early with antibiotics. Currently, no FDA-approved 
      vaccine against plague is available for human use. The capsular antigen F1, the 
      low-calcium-response V antigen (LcrV), and the recombinant fusion protein 
      (rF1-LcrV) of Y. pestis are leading subunit vaccine candidates under intense 
      investigation; however, the inability of recombinant antigens to provide complete 
      protection against pneumonic plague in animal models remains a significant 
      concern. In this study, we compared immunoprotection against pneumonic plague 
      provided by rF1, rV10 (a truncation of LcrV), and rF1-V10, and vaccinations 
      delivered via aerosolized intratracheal (i.t.) inoculation or subcutaneous (s.c.) 
      injection. We further considered three vaccine formulations: conventional liquid, 
      dry powder produced by spray freeze drying, or dry powder reconstituted in PBS. 
      The main findings are: (i) rF1-V10 immunization with any formulation via i.t. or 
      s.c. routes conferred 100% protection against Y. pestis i.t. infection; (ii) rF1 
      or rV10 immunization using i.t. delivery provided significantly stronger 
      protection than rF1 or rV10 immunization via s.c. delivery; and (iii) powder 
      formulations of subunit vaccines induced immune responses and provided protection 
      equivalent to those elicited by unprocessed liquid formulations of vaccines. Our 
      data indicate that immunization with a powder formulation of rF1-V10 vaccines via 
      an i.t. route may be a promising vaccination strategy for providing protective 
      immunity against pneumonic plague.
CI  - Copyright © 2022 Zhang, Song, Zhai, Guo, Zheng, Zhang, Lv, Hu, Zhou, Xiong and 
      Yang.
FAU - Zhang, Wei
AU  - Zhang W
AD  - State Key Laboratory of Pathogen and Biosecurity, Beijing Institute of 
      Microbiology and Epidemiology, Beijing, China.
FAU - Song, Xiaolin
AU  - Song X
AD  - State Key Laboratory of Pathogen and Biosecurity, Beijing Institute of 
      Microbiology and Epidemiology, Beijing, China.
FAU - Zhai, Lina
AU  - Zhai L
AD  - State Key Laboratory of Pathogen and Biosecurity, Beijing Institute of 
      Microbiology and Epidemiology, Beijing, China.
FAU - Guo, Jianshu
AU  - Guo J
AD  - State Key Laboratory of Pathogen and Biosecurity, Beijing Institute of 
      Microbiology and Epidemiology, Beijing, China.
FAU - Zheng, Xinying
AU  - Zheng X
AD  - State Key Laboratory of Pathogen and Biosecurity, Beijing Institute of 
      Microbiology and Epidemiology, Beijing, China.
FAU - Zhang, Lili
AU  - Zhang L
AD  - State Key Laboratory of Pathogen and Biosecurity, Beijing Institute of 
      Microbiology and Epidemiology, Beijing, China.
FAU - Lv, Meng
AU  - Lv M
AD  - State Key Laboratory of Pathogen and Biosecurity, Beijing Institute of 
      Microbiology and Epidemiology, Beijing, China.
FAU - Hu, Lingfei
AU  - Hu L
AD  - State Key Laboratory of Pathogen and Biosecurity, Beijing Institute of 
      Microbiology and Epidemiology, Beijing, China.
FAU - Zhou, Dongsheng
AU  - Zhou D
AD  - State Key Laboratory of Pathogen and Biosecurity, Beijing Institute of 
      Microbiology and Epidemiology, Beijing, China.
FAU - Xiong, Xiaolu
AU  - Xiong X
AD  - State Key Laboratory of Pathogen and Biosecurity, Beijing Institute of 
      Microbiology and Epidemiology, Beijing, China.
FAU - Yang, Wenhui
AU  - Yang W
AD  - State Key Laboratory of Pathogen and Biosecurity, Beijing Institute of 
      Microbiology and Epidemiology, Beijing, China.
LA  - eng
PT  - Journal Article
DEP - 20220126
PL  - Switzerland
TA  - Front Immunol
JT  - Frontiers in immunology
JID - 101560960
RN  - 0 (Antibodies, Bacterial)
RN  - 0 (Plague Vaccine)
RN  - 0 (Recombinant Proteins)
RN  - 0 (Vaccines, Subunit)
SB  - IM
MH  - Animals
MH  - Antibodies, Bacterial/blood/immunology
MH  - Disease Models, Animal
MH  - Drug Compounding
MH  - Enzyme-Linked Immunosorbent Assay
MH  - Female
MH  - Immunity, Mucosal
MH  - Immunization/methods
MH  - Mice
MH  - Mice, Inbred BALB C
MH  - Organ Specificity
MH  - Plague/immunology/mortality/*prevention & control
MH  - Plague Vaccine/administration & dosage/chemistry/*immunology
MH  - Recombinant Proteins/immunology
MH  - Respiratory Aerosols and Droplets
MH  - Respiratory Mucosa/immunology
MH  - Vaccines, Subunit/administration & dosage/chemistry/*immunology
MH  - Yersinia pestis/*immunology
PMC - PMC8825376
OTO - NOTNLM
OT  - Yersinia pestis
OT  - aerosolized intratracheal inoculation
OT  - dry powder formulation
OT  - mucosal immune response
OT  - pneumonic plague
OT  - rF1-V10
OT  - subunit vaccine
COIS- The authors declare that the research was conducted in the absence of any 
      commercial or financial relationships that could be construed as a potential 
      conflict of interest.
EDAT- 2022/02/15 06:00
MHDA- 2022/03/03 06:00
PMCR- 2022/01/01
CRDT- 2022/02/14 05:30
PHST- 2021/10/12 00:00 [received]
PHST- 2022/01/05 00:00 [accepted]
PHST- 2022/02/14 05:30 [entrez]
PHST- 2022/02/15 06:00 [pubmed]
PHST- 2022/03/03 06:00 [medline]
PHST- 2022/01/01 00:00 [pmc-release]
AID - 10.3389/fimmu.2022.793382 [doi]
PST - epublish
SO  - Front Immunol. 2022 Jan 26;13:793382. doi: 10.3389/fimmu.2022.793382. eCollection 
      2022.

PMID- 29974157
OWN - NLM
STAT- MEDLINE
DCOM- 20181211
LR  - 20201209
IS  - 1432-072X (Electronic)
IS  - 0302-8933 (Linking)
VI  - 200
IP  - 9
DP  - 2018 Nov
TI  - Investigation of Yersinia pestis and Yersinia pseudotuberculosis strains from 
      Georgia and neighboring countries in the Caucasus by high-density SNP microarray.
PG  - 1345-1355
LID - 10.1007/s00203-018-1545-8 [doi]
AB  - Yersinia pestis, the causative agent of plague, is a recently evolved clone of 
      the enteropathogenic bacterium Yersinia pseudotuberculosis. Y. pestis has been 
      extensively studied for decades; however, there are insufficient data about the 
      intra-species diversity of this microorganism in certain parts of the world, 
      including the Caucasus region. Using a high-density single-nucleotide 
      polymorphism (SNP) microarray, we genotyped a total of 46 Y. pestis isolates from 
      two plague foci in Georgia and neighboring Caucasus countries together with 12 Y. 
      pseudotuberculosis isolates from Georgia. The genotyping microarray captured a 
      total of 13,525 SNP positions across the Y. pestis and Y. pseudotuberculosis 
      genomes and plasmids with high-throughput capability and superior 
      reproducibility. From this analysis, we confirmed the presence of two independent 
      and relatively distant phylogenetic groups of Y. pestis in the Caucasus region. 
      The signature SNP patterns identified from this study will allow assay 
      development for plague surveillance and pseudotuberculosis diagnostics.
FAU - Zhgenti, Ekaterine
AU  - Zhgenti E
AD  - National Center for Disease Control and Public Health (NCDC) of Georgia, M. 
      Asatiani St. 9, 0186, Tbilisi, Georgia. eka_zh@ncdc.ge.
AD  - Centre for Pathogen Research and Education, Ilia State University, Tbilisi, 
      Georgia. eka_zh@ncdc.ge.
FAU - Hu, Ping
AU  - Hu P
AD  - Lawrence Berkeley National Laboratory, 1 Cyclotron Rd, Mailstop 70A3317, 
      Berkeley, CA, 94720, USA. phu@lbl.gov.
FAU - Chanturia, Gvantsa
AU  - Chanturia G
AD  - National Center for Disease Control and Public Health (NCDC) of Georgia, M. 
      Asatiani St. 9, 0186, Tbilisi, Georgia.
FAU - Tsereteli, David
AU  - Tsereteli D
AD  - National Center for Disease Control and Public Health (NCDC) of Georgia, M. 
      Asatiani St. 9, 0186, Tbilisi, Georgia.
FAU - Kekelidze, Merab
AU  - Kekelidze M
AD  - National Center for Disease Control and Public Health (NCDC) of Georgia, M. 
      Asatiani St. 9, 0186, Tbilisi, Georgia.
FAU - Chubinidze, Svetlana
AU  - Chubinidze S
AD  - National Center for Disease Control and Public Health (NCDC) of Georgia, M. 
      Asatiani St. 9, 0186, Tbilisi, Georgia.
FAU - Zangaladze, Ekaterine
AU  - Zangaladze E
AD  - National Center for Disease Control and Public Health (NCDC) of Georgia, M. 
      Asatiani St. 9, 0186, Tbilisi, Georgia.
FAU - Imnadze, Paata
AU  - Imnadze P
AD  - National Center for Disease Control and Public Health (NCDC) of Georgia, M. 
      Asatiani St. 9, 0186, Tbilisi, Georgia.
FAU - Andersen, Gary
AU  - Andersen G
AD  - Lawrence Berkeley National Laboratory, 1 Cyclotron Rd, Mailstop 70A3317, 
      Berkeley, CA, 94720, USA.
FAU - Torok, Tamas
AU  - Torok T
AD  - Lawrence Berkeley National Laboratory, 1 Cyclotron Rd, Mailstop 70A3317, 
      Berkeley, CA, 94720, USA.
LA  - eng
PT  - Journal Article
DEP - 20180704
PL  - Germany
TA  - Arch Microbiol
JT  - Archives of microbiology
JID - 0410427
SB  - IM
MH  - Genotype
MH  - Genotyping Techniques
MH  - Georgia (Republic)/epidemiology
MH  - *Phylogeny
MH  - Plague/epidemiology/microbiology
MH  - Plasmids/genetics
MH  - Polymorphism, Single Nucleotide/*genetics
MH  - Reproducibility of Results
MH  - Yersinia pestis/*genetics/*isolation & purification
MH  - Yersinia pseudotuberculosis/*genetics/*isolation & purification
OTO - NOTNLM
OT  - Caucasus
OT  - Georgia
OT  - SNP microarray
OT  - Y. pestis
OT  - Y. pseudotuberculosis
EDAT- 2018/07/06 06:00
MHDA- 2018/12/12 06:00
CRDT- 2018/07/06 06:00
PHST- 2018/04/02 00:00 [received]
PHST- 2018/06/22 00:00 [accepted]
PHST- 2018/06/06 00:00 [revised]
PHST- 2018/07/06 06:00 [pubmed]
PHST- 2018/12/12 06:00 [medline]
PHST- 2018/07/06 06:00 [entrez]
AID - 10.1007/s00203-018-1545-8 [pii]
AID - 10.1007/s00203-018-1545-8 [doi]
PST - ppublish
SO  - Arch Microbiol. 2018 Nov;200(9):1345-1355. doi: 10.1007/s00203-018-1545-8. Epub 
      2018 Jul 4.

PMID- 36841239
OWN - NLM
STAT- MEDLINE
DCOM- 20230330
LR  - 20230415
IS  - 1879-0445 (Electronic)
IS  - 0960-9822 (Linking)
VI  - 33
IP  - 6
DP  - 2023 Mar 27
TI  - Emergence, continuity, and evolution of Yersinia pestis throughout medieval and 
      early modern Denmark.
PG  - 1147-1152.e5
LID - S0960-9822(23)00133-1 [pii]
LID - 10.1016/j.cub.2023.01.064 [doi]
AB  - The historical epidemiology of plague is controversial due to the scarcity and 
      ambiguity of available data.(1)(,)(2) A common source of debate is the extent and 
      pattern of plague re-emergence and local continuity in Europe during the 
      14th-18th century CE.(3) Despite having a uniquely long history of plague (∼5,000 
      years), Scandinavia is relatively underrepresented in the historical 
      archives.(4)(,)(5) To better understand the historical epidemiology and 
      evolutionary history of plague in this region, we performed in-depth (n = 298) 
      longitudinal screening (800 years) for the plague bacterium Yersinia pestis 
      (Y. pestis) across 13 archaeological sites in Denmark from 1000 to 1800 CE. Our 
      genomic and phylogenetic data captured the emergence, continuity, and evolution 
      of Y. pestis in this region over a period of 300 years (14th-17th century CE), 
      for which the plague-positivity rate was 8.3% (3.3%-14.3% by site). Our 
      phylogenetic analysis revealed that the Danish Y. pestis sequences were 
      interspersed with those from other European countries, rather than forming a 
      single cluster, indicative of the generation, spread, and replacement of 
      bacterial variants through communities rather than their long-term local 
      persistence. These results provide an epidemiological link between Y. pestis and 
      the unknown pestilence that afflicted medieval and early modern Europe. They also 
      demonstrate how population-scale genomic evidence can be used to test hypotheses 
      on disease mortality and epidemiology and help pave the way for the next 
      generation of historical disease research.
CI  - Copyright © 2023 Elsevier Inc. All rights reserved.
FAU - Eaton, Katherine
AU  - Eaton K
AD  - McMaster Ancient DNA Centre, McMaster University, Hamilton, ON L8S 4L9, Canada; 
      Department of Anthropology, McMaster University, Hamilton, ON L8S 4L9, Canada.
FAU - Sidhu, Ravneet K
AU  - Sidhu RK
AD  - McMaster Ancient DNA Centre, McMaster University, Hamilton, ON L8S 4L9, Canada; 
      Department of Biology, McMaster University, Hamilton, ON L8S 4E8, Canada.
FAU - Klunk, Jennifer
AU  - Klunk J
AD  - McMaster Ancient DNA Centre, McMaster University, Hamilton, ON L8S 4L9, Canada; 
      Daicel Arbor Biosciences, Ann Arbor, MI 48103, USA.
FAU - Gamble, Julia A
AU  - Gamble JA
AD  - Department of Anthropology, University of Manitoba, Winnipeg, MB R3T 2N2, Canada.
FAU - Boldsen, Jesper L
AU  - Boldsen JL
AD  - Department of Forensic Medicine, Unit of Anthropology (ADBOU), University of 
      Southern Denmark, 5260 Odense, Denmark.
FAU - Carmichael, Ann G
AU  - Carmichael AG
AD  - Department of History, Indiana University Bloomington, Bloomington, IN 47405, 
      USA.
FAU - Varlık, Nükhet
AU  - Varlık N
AD  - Department of History, Rutgers University - Newark, Newark, NJ 07102, USA.
FAU - Duchene, Sebastian
AU  - Duchene S
AD  - The Peter Doherty Institute for Infection and Immunity, University of Melbourne, 
      Melbourne 3004, Australia.
FAU - Featherstone, Leo
AU  - Featherstone L
AD  - The Peter Doherty Institute for Infection and Immunity, University of Melbourne, 
      Melbourne 3004, Australia.
FAU - Grimes, Vaughan
AU  - Grimes V
AD  - Department of Archaeology, Memorial University of Newfoundland, St. Johns, SC A1C 
      5S7, Canada.
FAU - Golding, G Brian
AU  - Golding GB
AD  - Department of Biology, McMaster University, Hamilton, ON L8S 4E8, Canada.
FAU - DeWitte, Sharon N
AU  - DeWitte SN
AD  - Department of Anthropology, University of South Carolina, Columbia, SC 29208, 
      USA.
FAU - Holmes, Edward C
AU  - Holmes EC
AD  - Sydney Institute for Infectious Diseases, School of Medical Sciences, University 
      of Sydney, Sydney 2006, Australia.
FAU - Poinar, Hendrik N
AU  - Poinar HN
AD  - McMaster Ancient DNA Centre, McMaster University, Hamilton, ON L8S 4L9, Canada; 
      Department of Anthropology, McMaster University, Hamilton, ON L8S 4L9, Canada; 
      Department of Biochemistry, McMaster University, Hamilton, ON L82 4K1, Canada; 
      Michael G. DeGroote Institute of Infectious Disease Research, McMaster 
      University, Hamilton, ON L8S 4L8, Canada; Humans and the Microbiome Program, 
      Canadian Institute for Advanced Research, Toronto, ON M5G 1M1, Canada. Electronic 
      address: poinarh@mcmaster.ca.
LA  - eng
PT  - Journal Article
PT  - Research Support, Non-U.S. Gov't
DEP - 20230224
PL  - England
TA  - Curr Biol
JT  - Current biology : CB
JID - 9107782
SB  - IM
MH  - Humans
MH  - *Yersinia pestis/genetics
MH  - *Plague/epidemiology/microbiology
MH  - Phylogeny
MH  - Genome, Bacterial
MH  - Denmark
OTO - NOTNLM
OT  - Black Death
OT  - Scandinavia
OT  - Yersinia pestis
OT  - ancient DNA
OT  - phylogeography
OT  - plague
OT  - re-emerging infectious disease
COIS- Declaration of interests J.K. declares financial interest in Daicel Arbor 
      Biosciences, which provided the myBaits probes for targeted capture.
EDAT- 2023/02/26 06:00
MHDA- 2023/03/30 06:11
CRDT- 2023/02/25 19:00
PHST- 2022/09/02 00:00 [received]
PHST- 2022/12/08 00:00 [revised]
PHST- 2023/01/30 00:00 [accepted]
PHST- 2023/03/30 06:11 [medline]
PHST- 2023/02/26 06:00 [pubmed]
PHST- 2023/02/25 19:00 [entrez]
AID - S0960-9822(23)00133-1 [pii]
AID - 10.1016/j.cub.2023.01.064 [doi]
PST - ppublish
SO  - Curr Biol. 2023 Mar 27;33(6):1147-1152.e5. doi: 10.1016/j.cub.2023.01.064. Epub 
      2023 Feb 24.

PMID- 31578321
OWN - NLM
STAT- MEDLINE
DCOM- 20200113
LR  - 20250530
IS  - 2041-1723 (Electronic)
IS  - 2041-1723 (Linking)
VI  - 10
IP  - 1
DP  - 2019 Oct 2
TI  - Phylogeography of the second plague pandemic revealed through analysis of 
      historical Yersinia pestis genomes.
PG  - 4470
LID - 10.1038/s41467-019-12154-0 [doi]
LID - 4470
AB  - The second plague pandemic, caused by Yersinia pestis, devastated Europe and 
      the nearby regions between the 14(th) and 18(th) centuries AD. Here we analyse 
      human remains from ten European archaeological sites spanning this period and 
      reconstruct 34 ancient Y. pestis genomes. Our data support an initial entry of 
      the bacterium through eastern Europe, the absence of genetic diversity during the 
      Black Death, and low within-outbreak diversity thereafter. Analysis of post-Black 
      Death genomes shows the diversification of a Y. pestis lineage into multiple 
      genetically distinct clades that may have given rise to more than one disease 
      reservoir in, or close to, Europe. In addition, we show the loss of a genomic 
      region that includes virulence-related genes in strains associated with late 
      stages of the pandemic. The deletion was also identified in genomes connected 
      with the first plague pandemic (541-750 AD), suggesting a comparable evolutionary 
      trajectory of Y. pestis during both events.
FAU - Spyrou, Maria A
AU  - Spyrou MA
AUID- ORCID: 0000-0002-3615-3936
AD  - Max Planck Institute for the Science of Human History, 07745, Jena, Germany. 
      spyrou@shh.mpg.de.
AD  - Institute for Archaeological Sciences, University of Tübingen, 72070, Tübingen, 
      Germany. spyrou@shh.mpg.de.
FAU - Keller, Marcel
AU  - Keller M
AUID- ORCID: 0000-0001-9668-6817
AD  - Max Planck Institute for the Science of Human History, 07745, Jena, Germany.
AD  - SNSB, State Collection for Anthropology and Palaeoanatomy Munich, 80333, Munich, 
      Germany.
FAU - Tukhbatova, Rezeda I
AU  - Tukhbatova RI
AD  - Max Planck Institute for the Science of Human History, 07745, Jena, Germany.
AD  - Laboratory of Structural Biology, Kazan Federal University, Kazan, Russian 
      Federation, 420008.
FAU - Scheib, Christiana L
AU  - Scheib CL
AUID- ORCID: 0000-0003-4158-8296
AD  - Institute of Genomics, University of Tartu, Riia 23b, 51010, Tartu, Estonia.
FAU - Nelson, Elizabeth A
AU  - Nelson EA
AD  - Max Planck Institute for the Science of Human History, 07745, Jena, Germany.
AD  - Institute for Archaeological Sciences, University of Tübingen, 72070, Tübingen, 
      Germany.
FAU - Andrades Valtueña, Aida
AU  - Andrades Valtueña A
AUID- ORCID: 0000-0002-1737-2228
AD  - Max Planck Institute for the Science of Human History, 07745, Jena, Germany.
FAU - Neumann, Gunnar U
AU  - Neumann GU
AUID- ORCID: 0000-0003-3825-8536
AD  - Max Planck Institute for the Science of Human History, 07745, Jena, Germany.
FAU - Walker, Don
AU  - Walker D
AUID- ORCID: 0000-0003-1230-6069
AD  - MOLA (Museum of London Archaeology), London, N1 7ED, UK.
FAU - Alterauge, Amelie
AU  - Alterauge A
AD  - Department of Physical Anthropology, Institute for Forensic Medicine, University 
      of Bern, 3007, Bern, Switzerland.
FAU - Carty, Niamh
AU  - Carty N
AD  - MOLA (Museum of London Archaeology), London, N1 7ED, UK.
FAU - Cessford, Craig
AU  - Cessford C
AUID- ORCID: 0000-0001-7291-7828
AD  - Department of Archaeology, University of Cambridge, Downing St, Cambridge, CB2 
      3ER, UK.
FAU - Fetz, Hermann
AU  - Fetz H
AD  - Archaeological Service, State Archive Nidwalden, 6371, Nidwalden, Switzerland.
FAU - Gourvennec, Michaël
AU  - Gourvennec M
AUID- ORCID: 0000-0003-1891-126X
AD  - Archeodunum SAS, Agency Toulouse, 8 allée Michel de Montaigne, 31770, Colomiers, 
      France.
FAU - Hartle, Robert
AU  - Hartle R
AD  - MOLA (Museum of London Archaeology), London, N1 7ED, UK.
FAU - Henderson, Michael
AU  - Henderson M
AD  - MOLA (Museum of London Archaeology), London, N1 7ED, UK.
FAU - von Heyking, Kristin
AU  - von Heyking K
AD  - SNSB, State Collection for Anthropology and Palaeoanatomy Munich, 80333, Munich, 
      Germany.
FAU - Inskip, Sarah A
AU  - Inskip SA
AUID- ORCID: 0000-0001-7424-2094
AD  - McDonald Institute for Archaeological Research, University of Cambridge, Downing 
      St, Cambridge, CB2 3ER, UK.
FAU - Kacki, Sacha
AU  - Kacki S
AD  - PACEA, CNRS Institute, Université de Bordeaux, 33615, Pessac, France.
AD  - Department of Archaeology, Durham University, South Rd, Durham, DH1 3LE, UK.
FAU - Key, Felix M
AU  - Key FM
AD  - Institute for Medical Engineering and Sciences, Massachusetts Institute of 
      Technology, Cambridge, MA, 02139, USA.
FAU - Knox, Elizabeth L
AU  - Knox EL
AD  - MOLA (Museum of London Archaeology), London, N1 7ED, UK.
FAU - Later, Christian
AU  - Later C
AD  - Bavarian State Department of Monuments and Sites, 80539, Munich, Germany.
FAU - Maheshwari-Aplin, Prishita
AU  - Maheshwari-Aplin P
AD  - Department of Archaeology, University of Cambridge, Downing St, Cambridge, CB2 
      3ER, UK.
FAU - Peters, Joris
AU  - Peters J
AD  - SNSB, State Collection for Anthropology and Palaeoanatomy Munich, 80333, Munich, 
      Germany.
AD  - ArchaeoBioCenter and Department of Veterinary Sciences, Institute of 
      Palaeoanatomy, Domestication Research and the History of Veterinary Medicine, 
      Ludwig Maximilian University Munich, Kaulbachstr. 37/III, 80539, Munich, Germany.
FAU - Robb, John E
AU  - Robb JE
AD  - Department of Archaeology, University of Cambridge, Downing St, Cambridge, CB2 
      3ER, UK.
FAU - Schreiber, Jürgen
AU  - Schreiber J
AD  - Dig it! Company GbR, 86971, Peiting, Germany.
FAU - Kivisild, Toomas
AU  - Kivisild T
AUID- ORCID: 0000-0002-6297-7808
AD  - Institute of Genomics, University of Tartu, Riia 23b, 51010, Tartu, Estonia.
AD  - Department of Human Genetics, Katholieke Universiteit Leuven, 3000, Leuven, 
      Belgium.
FAU - Castex, Dominique
AU  - Castex D
AD  - PACEA, CNRS Institute, Université de Bordeaux, 33615, Pessac, France.
FAU - Lösch, Sandra
AU  - Lösch S
AUID- ORCID: 0000-0003-3442-9764
AD  - Department of Physical Anthropology, Institute for Forensic Medicine, University 
      of Bern, 3007, Bern, Switzerland.
FAU - Harbeck, Michaela
AU  - Harbeck M
AD  - SNSB, State Collection for Anthropology and Palaeoanatomy Munich, 80333, Munich, 
      Germany.
FAU - Herbig, Alexander
AU  - Herbig A
AUID- ORCID: 0000-0003-1176-1166
AD  - Max Planck Institute for the Science of Human History, 07745, Jena, Germany.
FAU - Bos, Kirsten I
AU  - Bos KI
AUID- ORCID: 0000-0003-2937-3006
AD  - Max Planck Institute for the Science of Human History, 07745, Jena, Germany. 
      bos@shh.mpg.de.
FAU - Krause, Johannes
AU  - Krause J
AUID- ORCID: 0000-0001-9144-3920
AD  - Max Planck Institute for the Science of Human History, 07745, Jena, Germany. 
      krause@shh.mpg.de.
AD  - Institute for Archaeological Sciences, University of Tübingen, 72070, Tübingen, 
      Germany. krause@shh.mpg.de.
LA  - eng
GR  - 200368/Z/15/Z/WT_/Wellcome Trust/United Kingdom
PT  - Journal Article
PT  - Research Support, Non-U.S. Gov't
DEP - 20191002
PL  - England
TA  - Nat Commun
JT  - Nature communications
JID - 101528555
RN  - 0 (DNA, Bacterial)
SB  - IM
MH  - Archaeology/methods
MH  - DNA, Bacterial/chemistry/classification/*genetics
MH  - Europe, Eastern/epidemiology
MH  - Fossils
MH  - Genome, Bacterial/*genetics
MH  - High-Throughput Nucleotide Sequencing/*methods
MH  - Humans
MH  - *Pandemics
MH  - Phylogeny
MH  - Phylogeography
MH  - Plague/*epidemiology/microbiology
MH  - Polymorphism, Single Nucleotide
MH  - Time Factors
MH  - Virulence/genetics
MH  - Yersinia pestis/*genetics/pathogenicity
PMC - PMC6775055
COIS- The authors declare no competing interests.
EDAT- 2019/10/04 06:00
MHDA- 2020/01/14 06:00
PMCR- 2019/10/02
CRDT- 2019/10/04 06:00
PHST- 2018/12/18 00:00 [received]
PHST- 2019/08/15 00:00 [accepted]
PHST- 2019/10/04 06:00 [entrez]
PHST- 2019/10/04 06:00 [pubmed]
PHST- 2020/01/14 06:00 [medline]
PHST- 2019/10/02 00:00 [pmc-release]
AID - 10.1038/s41467-019-12154-0 [pii]
AID - 12154 [pii]
AID - 10.1038/s41467-019-12154-0 [doi]
PST - epublish
SO  - Nat Commun. 2019 Oct 2;10(1):4470. doi: 10.1038/s41467-019-12154-0.

PMID- 33132200
OWN - NLM
STAT- MEDLINE
DCOM- 20210825
LR  - 20210825
IS  - 1096-1194 (Electronic)
IS  - 0890-8508 (Linking)
VI  - 54
DP  - 2020 Dec
TI  - Development of a pair of real-time loop mediated isothermal amplification assays 
      for detection of Yersinia pestis, the causative agent of plague.
PG  - 101670
LID - S0890-8508(20)30559-4 [pii]
LID - 10.1016/j.mcp.2020.101670 [doi]
AB  - Yersinia pestis, the causative agent of plague mainly infects rodents, while 
      humans are the accidental host. The conventional diagnostic methods available for 
      Y. pestis exhibit cross-reactivity with other enteropathogenic bacteria which 
      makes its detection difficult. Rapid and reliable point-of-care detection of Y. 
      pestis is essential for timely initiation of medical treatment. In the present 
      study, a pair of loop mediated isothermal amplification (LAMP) assays has been 
      developed for rapid detection of Y. pestis. Two sets of LAMP primers, each 
      containing 6 primers were specifically designed targeting caf1 and 3a genes 
      located on pFra plasmid and chromosome of Y. pestis, respectively. Isothermal 
      amplification was accomplished at 65 °C for 40 min for caf1 target, and at 63 °C 
      for 50 min for 3a choromosomal target. The analytical sensitivity of the assay 
      for the caf1 and 3a targets was found to be 500 fg and 100 fg genomic DNA of Y. 
      pestis, respectively. The caf1 and 3a LAMP assays detected as few as 100 copies 
      of caf1 and 10 copies of 3a gene targets harboured in the respective recombinant 
      plasmids. The amplified products were detected visually under visible and UV 
      light using SYBR Green 1 dye. The assay pair was found to be highly specific as 
      it did not cross-react with closely related and other bacterial species.
CI  - Copyright © 2020 Elsevier Ltd. All rights reserved.
FAU - Singh, Rita
AU  - Singh R
AD  - Bioprocess Technology Division, Defence Research and Development Establishment, 
      Jhansi Road, Gwalior, 474002, India.
FAU - Pal, Vijai
AU  - Pal V
AD  - Bioprocess Technology Division, Defence Research and Development Establishment, 
      Jhansi Road, Gwalior, 474002, India.
FAU - Tripathi, N K
AU  - Tripathi NK
AD  - Bioprocess Technology Division, Defence Research and Development Establishment, 
      Jhansi Road, Gwalior, 474002, India.
FAU - Goel, A K
AU  - Goel AK
AD  - Bioprocess Technology Division, Defence Research and Development Establishment, 
      Jhansi Road, Gwalior, 474002, India. Electronic address: akgoel73@yahoo.co.uk.
LA  - eng
PT  - Journal Article
PT  - Research Support, Non-U.S. Gov't
DEP - 20201022
PL  - England
TA  - Mol Cell Probes
JT  - Molecular and cellular probes
JID - 8709751
RN  - 0 (Benzothiazoles)
RN  - 0 (Diamines)
RN  - 0 (Quinolines)
RN  - 163795-75-3 (SYBR Green I)
RN  - LAMP assay
SB  - IM
MH  - Benzothiazoles/metabolism
MH  - Diamines/metabolism
MH  - Humans
MH  - Limit of Detection
MH  - Molecular Diagnostic Techniques/*methods
MH  - Nucleic Acid Amplification Techniques/*methods
MH  - Plague/blood/*microbiology
MH  - Quinolines/metabolism
MH  - Sensitivity and Specificity
MH  - Yersinia pestis/*isolation & purification
OTO - NOTNLM
OT  - Isothermal amplification
OT  - LAMP
OT  - Plague
OT  - Yersinia pestis
EDAT- 2020/11/03 06:00
MHDA- 2021/08/26 06:00
CRDT- 2020/11/02 06:10
PHST- 2020/07/28 00:00 [received]
PHST- 2020/09/16 00:00 [revised]
PHST- 2020/10/19 00:00 [accepted]
PHST- 2020/11/03 06:00 [pubmed]
PHST- 2021/08/26 06:00 [medline]
PHST- 2020/11/02 06:10 [entrez]
AID - S0890-8508(20)30559-4 [pii]
AID - 10.1016/j.mcp.2020.101670 [doi]
PST - ppublish
SO  - Mol Cell Probes. 2020 Dec;54:101670. doi: 10.1016/j.mcp.2020.101670. Epub 2020 
      Oct 22.

PMID- 36011612
OWN - NLM
STAT- MEDLINE
DCOM- 20220829
LR  - 20250728
IS  - 1660-4601 (Electronic)
IS  - 1661-7827 (Print)
IS  - 1660-4601 (Linking)
VI  - 19
IP  - 16
DP  - 2022 Aug 12
TI  - Plague and Trace Metals in Natural Systems.
LID - 10.3390/ijerph19169979 [doi]
LID - 9979
AB  - All pathogenic organisms are exposed to abiotic influences such as the 
      microclimates and chemical constituents of their environments. Even those 
      pathogens that exist primarily within their hosts or vectors can be influenced 
      directly or indirectly. Yersinia pestis, the flea-borne bacterium causing plague, 
      is influenced by climate and its survival in soil suggests a potentially strong 
      influence of soil chemistry. We summarize a series of controlled studies 
      conducted over four decades in Russia by Dr. Evgeny Rotshild and his colleagues 
      that investigated correlations between trace metals in soils, plants, and 
      insects, and the detection of plague in free-ranging small mammals. Trace metal 
      concentrations in plots where plague was detected were up to 20-fold higher or 
      lower compared to associated control plots, and these differences were >2-fold in 
      22 of 38 comparisons. The results were statistically supported in eight studies 
      involving seven host species in three families and two orders of small mammals. 
      Plague tended to be positively associated with manganese and cobalt, and the 
      plague association was negative for copper, zinc, and molybdenum. In additional 
      studies, these investigators detected similar connections between pasturellosis 
      and concentrations of some chemical elements. A One Health narrative should 
      recognize that the chemistry of soil and water may facilitate or impede epidemics 
      in humans and epizootics in non-human animals.
FAU - Kosoy, Michael
AU  - Kosoy M
AUID- ORCID: 0000-0002-0039-4981
AD  - KB One Health LLC, 3244 Reedgrass Court, Fort Collins, CO 80526, USA.
FAU - Biggins, Dean
AU  - Biggins D
AD  - U.S. Geological Survey, Fort Collins Science Center, 2150 Centre Avenue, Building 
      C, Fort Collins, CO 80526, USA.
LA  - eng
PT  - Journal Article
PT  - Review
DEP - 20220812
PL  - Switzerland
TA  - Int J Environ Res Public Health
JT  - International journal of environmental research and public health
JID - 101238455
RN  - 0 (Soil)
SB  - IM
MH  - Animals
MH  - Climate
MH  - Humans
MH  - Mammals
MH  - *Plague/epidemiology/microbiology
MH  - *Siphonaptera/microbiology
MH  - Soil
MH  - *Yersinia pestis
PMC - PMC9408296
OTO - NOTNLM
OT  - Yersinia pestis
OT  - disease
OT  - epidemic
OT  - epizootic
OT  - mammal
OT  - plague
OT  - rodent
OT  - soil
OT  - trace metals
COIS- The authors declare no conflict of interest.
EDAT- 2022/08/27 06:00
MHDA- 2022/08/30 06:00
PMCR- 2022/08/12
CRDT- 2022/08/26 01:18
PHST- 2022/05/12 00:00 [received]
PHST- 2022/08/08 00:00 [revised]
PHST- 2022/08/09 00:00 [accepted]
PHST- 2022/08/26 01:18 [entrez]
PHST- 2022/08/27 06:00 [pubmed]
PHST- 2022/08/30 06:00 [medline]
PHST- 2022/08/12 00:00 [pmc-release]
AID - ijerph19169979 [pii]
AID - ijerph-19-09979 [pii]
AID - 10.3390/ijerph19169979 [doi]
PST - epublish
SO  - Int J Environ Res Public Health. 2022 Aug 12;19(16):9979. doi: 
      10.3390/ijerph19169979.

PMID- 32597510
OWN - NLM
STAT- MEDLINE
DCOM- 20200724
LR  - 20230424
IS  - 1469-493X (Electronic)
IS  - 1361-6137 (Linking)
VI  - 6
IP  - 6
DP  - 2020 Jun 26
TI  - Rapid diagnostic tests for plague.
PG  - CD013459
LID - 10.1002/14651858.CD013459.pub2 [doi]
LID - CD013459
AB  - BACKGROUND: Plague is a severe disease associated with high mortality. Late 
      diagnosis leads to advance stage of the disease with worse outcomes and higher 
      risk of spread of the disease. A rapid diagnostic test (RDT) could help in 
      establishing a prompt diagnosis of plague. This would improve patient care and 
      help appropriate public health response. OBJECTIVES: To determine the diagnostic 
      accuracy of the RDT based on the antigen F1 (F1RDT) for detecting plague in 
      people with suspected disease. SEARCH METHODS: We searched the CENTRAL, Embase, 
      Science Citation Index, Google Scholar, the World Health Organization 
      International Clinical Trials Registry Platform and ClinicalTrials.gov up to 15 
      May 2019, and PubMed (MEDLINE) up to 27 August 2019, regardless of language, 
      publication status, or publication date. We handsearched the reference lists of 
      relevant papers and contacted researchers working in the field. SELECTION 
      CRITERIA: We included cross-sectional studies that assessed the accuracy of the 
      F1RDT for diagnosing plague, where participants were tested with both the F1RDT 
      and at least one reference standard. The reference standards were bacterial 
      isolation by culture, polymerase chain reaction (PCR), and paired serology (this 
      is a four-fold difference in F1 antibody titres between two samples from acute 
      and convalescent phases). DATA COLLECTION AND ANALYSIS: Two review authors 
      independently selected studies and extracted data. We appraised the 
      methodological quality of each selected studies and applicability by using the 
      Quality Assessment of Diagnostic Accuracy Studies (QUADAS-2) tool. When 
      meta-analysis was appropriate, we used the bivariate model to obtain pooled 
      estimates of sensitivity and specificity. We stratified all analyses by the 
      reference standard used and presented disaggregated data for forms of plague. We 
      assessed the certainty of the evidence using GRADE. MAIN RESULTS: We included 
      eight manuscripts reporting seven studies. Studies were conducted in three 
      countries in Africa among adults and children with any form of plague. All 
      studies except one assessed the F1RDT produced at the Institut Pasteur of 
      Madagascar (F1RDT-IPM) and one study assessed a F1RDT produced by New Horizons 
      (F1RDT-NH), utilized by the US Centers for Disease Control and Prevention. We 
      could not pool the findings from the F1RDT-NH in meta-analyses due to a lack of 
      raw data and a threshold of the test for positivity different from the F1RDT-IPM. 
      Risk of bias was high for participant selection (retrospective studies, 
      recruitment of participants not consecutive or random, unclear exclusion 
      criteria), low or unclear for index test (blinding of F1RDT interpretation 
      unknown), low for reference standards, and high or unclear for flow and timing 
      (time of sample transportation was longer than seven days, which can lead to 
      decreased viability of the pathogen and overgrowth of contaminating bacteria, 
      with subsequent false-negative results and misclassification of the target 
      condition). F1RDT for diagnosing all forms of plague F1RDT-IPM pooled sensitivity 
      against culture was 100% (95% confidence interval (CI) 82 to 100; 4 studies, 1692 
      participants; very low certainty evidence) and pooled specificity was 70.3% (95% 
      CI 65 to 75; 4 studies, 2004 participants; very low-certainty evidence). The 
      performance of F1RDT-IPM against PCR was calculated from a single study in 
      participants with bubonic plague (see below). There were limited data on the 
      performance of F1RDT against paired serology. F1RDT for diagnosing pneumonic 
      plague Performed in sputum, F1RDT-IPM pooled sensitivity against culture was 100% 
      (95% CI 0 to 100; 2 studies, 56 participants; very low-certainty evidence) and 
      pooled specificity was 71% (95% CI 59 to 80; 2 studies, 297 participants; very 
      low-certainty evidence). There were limited data on the performance of F1RDT 
      against PCR or against paired serology for diagnosing pneumonic plague. F1RDT for 
      diagnosing bubonic plague Performed in bubo aspirate, F1RDT-IPM pooled 
      sensitivity against culture was 100% (95% CI not calculable; 2 studies, 1454 
      participants; low-certainty evidence) and pooled specificity was 67% (95% CI 65 
      to 70; 2 studies, 1198 participants; very low-certainty evidence). Performed in 
      bubo aspirate, F1RDT-IPM pooled sensitivity against PCR for the caf1 gene was 95% 
      (95% CI 89 to 99; 1 study, 88 participants; very low-certainty evidence) and 
      pooled specificity was 93% (95% CI 84 to 98; 1 study, 61 participants; very 
      low-certainty evidence). There were no data providing data on both F1RDT and 
      paired serology for diagnosing bubonic plague. AUTHORS' CONCLUSIONS: Against 
      culture, the F1RDT appeared highly sensitive for diagnosing either pneumonic or 
      bubonic plague, and can help detect plague in remote areas to assure management 
      and enable a public health response. False positive results mean culture or PCR 
      confirmation may be needed. F1RDT does not replace culture, which provides 
      additional information on resistance to antibiotics and bacterial strains.
CI  - Copyright © 2020 The Authors. Cochrane Database of Systematic Reviews published 
      by John Wiley & Sons, Ltd. on behalf of The Cochrane Collaboration.
FAU - Jullien, Sophie
AU  - Jullien S
AD  - Barcelona Institute for Global Health, University of Barcelona, Barcelona, Spain.
FAU - Dissanayake, Harsha A
AU  - Dissanayake HA
AD  - University Medical Unit, National Hospital of Sri Lanka, Colombo, Sri Lanka.
FAU - Chaplin, Marty
AU  - Chaplin M
AD  - Department of Clinical Sciences, Liverpool School of Tropical Medicine, 
      Liverpool, UK.
LA  - eng
PT  - Journal Article
PT  - Research Support, Non-U.S. Gov't
PT  - Systematic Review
DEP - 20200626
PL  - England
TA  - Cochrane Database Syst Rev
JT  - The Cochrane database of systematic reviews
JID - 100909747
RN  - 0 (Antigens, Bacterial)
SB  - IM
UOF - doi: 10.1002/14651858.CD013459
MH  - Adult
MH  - Antigens, Bacterial/*analysis
MH  - Child
MH  - Confidence Intervals
MH  - Cross-Sectional Studies
MH  - False Negative Reactions
MH  - False Positive Reactions
MH  - Humans
MH  - Plague/*diagnosis/immunology
MH  - Sensitivity and Specificity
MH  - Time Factors
MH  - Yersinia pestis/*immunology
PMC - PMC7387759
COIS- SJ: worked for the CIDG at the Liverpool School of Tropical Medicine from 
      September 2015 to April 2016. SJ has a contract with the World Health 
      Organization (WHO) for the development of evidence synthesis in the process of 
      updating the WHO plague guideline. HAD: none. MC: none.
EDAT- 2020/07/01 06:00
MHDA- 2020/07/25 06:00
PMCR- 2020/06/26
CRDT- 2020/06/30 06:00
PHST- 2020/06/30 06:00 [entrez]
PHST- 2020/07/01 06:00 [pubmed]
PHST- 2020/07/25 06:00 [medline]
PHST- 2020/06/26 00:00 [pmc-release]
AID - CD013459.pub2 [pii]
AID - 10.1002/14651858.CD013459.pub2 [doi]
PST - epublish
SO  - Cochrane Database Syst Rev. 2020 Jun 26;6(6):CD013459. doi: 
      10.1002/14651858.CD013459.pub2.

PMID- 34065940
OWN - NLM
STAT- MEDLINE
DCOM- 20211007
LR  - 20230920
IS  - 2218-273X (Electronic)
IS  - 2218-273X (Linking)
VI  - 11
IP  - 5
DP  - 2021 May 12
TI  - Antibiotic Therapy of Plague: A Review.
LID - 10.3390/biom11050724 [doi]
LID - 724
AB  - Plague-a deadly disease caused by the bacterium Yersinia pestis-is still an 
      international public health concern. There are three main clinical forms: bubonic 
      plague, septicemic plague, and pulmonary plague. In all three forms, the symptoms 
      appear suddenly and progress very rapidly. Early antibiotic therapy is essential 
      for countering the disease. Several classes of antibiotics (e.g., tetracyclines, 
      fluoroquinolones, aminoglycosides, sulfonamides, chloramphenicol, rifamycin, and 
      β-lactams) are active in vitro against the majority of Y. pestis strains and have 
      demonstrated efficacy in various animal models. However, some discrepancies have 
      been reported. Hence, health authorities have approved and recommended several 
      drugs for prophylactic or curative use. Only monotherapy is currently 
      recommended; combination therapy has not shown any benefits in preclinical 
      studies or case reports. Concerns about the emergence of multidrug-resistant 
      strains of Y. pestis have led to the development of new classes of antibiotics 
      and other therapeutics (e.g., LpxC inhibitors, cationic peptides, antivirulence 
      drugs, predatory bacteria, phages, immunotherapy, host-directed therapy, and 
      nutritional immunity). It is difficult to know which of the currently available 
      treatments or therapeutics in development will be most effective for a given form 
      of plague. This is due to the lack of standardization in preclinical studies, 
      conflicting data from case reports, and the small number of clinical trials 
      performed to date.
FAU - Sebbane, Florent
AU  - Sebbane F
AUID- ORCID: 0000-0003-3811-9691
AD  - Univ. Lille, Inserm, CNRS, Institut Pasteur Lille, U1019-UMR 9017-CIIL-Center for 
      Infection and Immunity of Lille, F-59000 Lille, France.
FAU - Lemaître, Nadine
AU  - Lemaître N
AD  - Univ. Lille, Inserm, CNRS, Institut Pasteur Lille, U1019-UMR 9017-CIIL-Center for 
      Infection and Immunity of Lille, F-59000 Lille, France.
AD  - Laboratoire de Bactériologie-Hygiène, Centre Hospitalier Universitaire Amiens 
      Picardie, UR 4294, Agents Infectieux, Résistance et Chimiothérapie (AGIR), 
      Université de Picardie Jules Verne, F-80000 Amiens, France.
LA  - eng
PT  - Journal Article
PT  - Review
DEP - 20210512
PL  - Switzerland
TA  - Biomolecules
JT  - Biomolecules
JID - 101596414
RN  - 0 (Anti-Bacterial Agents)
RN  - 0 (Vaccines)
SB  - IM
MH  - Animals
MH  - Anti-Bacterial Agents/*therapeutic use
MH  - Host Microbial Interactions
MH  - Humans
MH  - Immunotherapy/*methods
MH  - Plague/*drug therapy/immunology/microbiology/prevention & control
MH  - Vaccines/*therapeutic use
MH  - Yersinia pestis/*drug effects/immunology/pathogenicity
PMC - PMC8151713
OTO - NOTNLM
OT  - anti-virulence drugs
OT  - antimicrobial chemotherapy
OT  - host-directed therapies
OT  - immunotherapy
OT  - multidrug resistance
OT  - nutritional immunity
OT  - phage
OT  - plague
OT  - predatory bacteria
OT  - vaccine strain
COIS- The authors declare no conflict of interest.
EDAT- 2021/06/03 06:00
MHDA- 2021/10/08 06:00
PMCR- 2021/05/12
CRDT- 2021/06/02 01:14
PHST- 2021/04/01 00:00 [received]
PHST- 2021/05/04 00:00 [revised]
PHST- 2021/05/07 00:00 [accepted]
PHST- 2021/06/02 01:14 [entrez]
PHST- 2021/06/03 06:00 [pubmed]
PHST- 2021/10/08 06:00 [medline]
PHST- 2021/05/12 00:00 [pmc-release]
AID - biom11050724 [pii]
AID - biomolecules-11-00724 [pii]
AID - 10.3390/biom11050724 [doi]
PST - epublish
SO  - Biomolecules. 2021 May 12;11(5):724. doi: 10.3390/biom11050724.

PMID- 31416643
OWN - NLM
STAT- MEDLINE
DCOM- 20200925
LR  - 20200925
IS  - 1873-2518 (Electronic)
IS  - 0264-410X (Print)
IS  - 0264-410X (Linking)
VI  - 37
IP  - 38
DP  - 2019 Sep 10
TI  - Robust Th1 cellular and humoral responses generated by the Yersinia pestis rF1-V 
      subunit vaccine formulated to contain an agonist of the CD137 pathway do not 
      translate into increased protection against pneumonic plague.
PG  - 5708-5716
LID - S0264-410X(19)31024-2 [pii]
LID - 10.1016/j.vaccine.2019.07.103 [doi]
AB  - Yersinia pestis is the causative agent of plague and is a re-emerging pathogen 
      that also has the potential as a biological weapon, necessitating the development 
      of a preventive vaccine. Despite intense efforts for the last several decades, 
      there is currently not a vaccine approved by the FDA. The rF1-V vaccine 
      adjuvanted with Alhydrogel is a lead candidate subunit vaccine for plague and 
      generates a strong Th2-mediate humoral response with a modest Th1 cellular 
      response. As immune protection against Y. pestis requires both humoral and Th1 
      cellular responses, modifying the rF1-V subunit vaccine formulation to include a 
      robust inducer of Th1 responses may improve efficacy. Thus, we reformulated the 
      subunit vaccine to include SA-4-1BBL, an agonist of the CD137 costimulatory 
      pathway and a potent inducer of Th1 response, and assessed its protective 
      efficacy against pneumonic plague. We herein show for the first time a sex bias 
      in the prophylactic efficacy of the Alhydrogel adjuvanted rF1-V vaccine, with 
      female mice showing better protection against pneumonic plague than male. The sex 
      bias for protection was irrespective of the generation of comparable levels of 
      rF1-V-specific antibody titers and Th1 cellular responses in both sexes. The 
      subunit vaccine reformulated with SA-4-1BBL generated robust Th1 cellular and 
      humoral responses. A prime-boost vaccination scheme involving prime with 
      rF1-V + Alhydrogel and boost with the rF1-V + SA-4-1BBL provided protection in 
      male mice against pneumonic plague. In marked contrast, prime and boost with 
      rF1-V reformulated with both adjuvants resulted in the loss of protection against 
      pneumonic plague, despite generating high levels of humoral and Th1 cellular 
      responses. While unexpected, these findings demonstrate the complexity of immune 
      mechanisms required for protection. Elucidating mechanisms responsible for these 
      differences in protection will help to guide the development of better 
      prophylactic subunit vaccines effective against pneumonic plague.
CI  - Copyright © 2019 Elsevier Ltd. All rights reserved.
FAU - Bowen, William
AU  - Bowen W
AD  - Institute for Cellular Therapeutics, University of Louisville, Louisville, KY 
      40202, United States; FasCure Therapeutics, LLC, Louisville, KY 40202, United 
      States.
FAU - Batra, Lalit
AU  - Batra L
AD  - Institute for Cellular Therapeutics, University of Louisville, Louisville, KY 
      40202, United States.
FAU - Pulsifer, Amanda R
AU  - Pulsifer AR
AD  - Department of Microbiology and Immunology, University of Louisville, Louisville, 
      KY 40202, United States.
FAU - Yolcu, Esma S
AU  - Yolcu ES
AD  - Institute for Cellular Therapeutics, University of Louisville, Louisville, KY 
      40202, United States; Department of Microbiology and Immunology, University of 
      Louisville, Louisville, KY 40202, United States.
FAU - Lawrenz, Matthew B
AU  - Lawrenz MB
AD  - Department of Microbiology and Immunology, University of Louisville, Louisville, 
      KY 40202, United States; The Center for Predictive Medicine for Biodefense and 
      Emerging Infectious Diseases, University of Louisville, Louisville, KY 40202, 
      United States. Electronic address: matt.lawrenz@louisville.edu.
FAU - Shirwan, Haval
AU  - Shirwan H
AD  - Institute for Cellular Therapeutics, University of Louisville, Louisville, KY 
      40202, United States; Department of Microbiology and Immunology, University of 
      Louisville, Louisville, KY 40202, United States. Electronic address: 
      haval.shirwan@louisville.edu.
LA  - eng
GR  - P20 GM125504/GM/NIGMS NIH HHS/United States
GR  - R21 AI112618/AI/NIAID NIH HHS/United States
GR  - R41 AI120353/AI/NIAID NIH HHS/United States
PT  - Journal Article
PT  - Research Support, N.I.H., Extramural
DEP - 20190812
PL  - Netherlands
TA  - Vaccine
JT  - Vaccine
JID - 8406899
RN  - 0 (Antibodies, Bacterial)
RN  - 0 (Antigens, Bacterial)
RN  - 0 (Biomarkers)
RN  - 0 (Cytokines)
RN  - 0 (Plague Vaccine)
RN  - 0 (Vaccines, Subunit)
SB  - IM
MH  - Animals
MH  - Antibodies, Bacterial
MH  - Antigens, Bacterial/immunology
MH  - Biomarkers
MH  - Cytokines/metabolism
MH  - Disease Models, Animal
MH  - Female
MH  - *Immunity, Humoral
MH  - Immunization Schedule
MH  - Immunization, Secondary
MH  - Immunogenicity, Vaccine
MH  - Male
MH  - Mice
MH  - Outcome Assessment, Health Care
MH  - Plague/*immunology/metabolism/*prevention & control
MH  - Plague Vaccine/administration & dosage/*immunology
MH  - Th1 Cells/*immunology/metabolism
MH  - Vaccines, Subunit/administration & dosage/*immunology
MH  - Yersinia pestis/*immunology
PMC - PMC6773249
MID - NIHMS1537117
OTO - NOTNLM
OT  - Plague
OT  - SA-4-1BBL
OT  - Subunit vaccine
OT  - Th1-mediated immunity
OT  - Yersinia pestis
COIS- Declaration of interests The authors declare that they have no known competing 
      financial interests or personal relationships that could have appeared to 
      influence the work reported in this paper.
EDAT- 2019/08/17 06:00
MHDA- 2020/09/26 06:00
PMCR- 2020/09/10
CRDT- 2019/08/17 06:00
PHST- 2019/05/30 00:00 [received]
PHST- 2019/07/19 00:00 [revised]
PHST- 2019/07/21 00:00 [accepted]
PHST- 2019/08/17 06:00 [pubmed]
PHST- 2020/09/26 06:00 [medline]
PHST- 2019/08/17 06:00 [entrez]
PHST- 2020/09/10 00:00 [pmc-release]
AID - S0264-410X(19)31024-2 [pii]
AID - 10.1016/j.vaccine.2019.07.103 [doi]
PST - ppublish
SO  - Vaccine. 2019 Sep 10;37(38):5708-5716. doi: 10.1016/j.vaccine.2019.07.103. Epub 
      2019 Aug 12.

PMID- 31083805
OWN - NLM
STAT- MEDLINE
DCOM- 20200122
LR  - 20200122
IS  - 1445-5994 (Electronic)
IS  - 1444-0903 (Linking)
VI  - 49
IP  - 5
DP  - 2019 May
TI  - The Plague Doctor of Venice.
PG  - 671-676
LID - 10.1111/imj.14285 [doi]
AB  - There is a distinctive Venetian carnival mask with sinister overtones and 
      historical significance to physicians because it belongs to the 'Doctor of the 
      Plague'. The costume features a beaked white mask, black hat and waxed gown. This 
      was worn by mediaeval Plague Doctors as protection according to the Miasma Theory 
      of disease propagation. The plague (or Black Death), ravaged Europe over several 
      centuries with each pandemic leaving millions of people dead. The cause of the 
      contagion was not known, nor was there a cure, which added to the widespread 
      desperation and fear. Venice was a major seaport, and each visitation of the 
      plague (beginning in 1348) devastated the local population. In response, 
      Venetians were among the first to establish the principles of quarantine and 
      'Lazarets' which we still use today. Plague outbreaks have occurred in Australia, 
      notably in Sydney (1900-1925), and continue to flare up in poorer communities, 
      most recently in Madagascar (2017). Antibiotics are the mainstay of treatment, 
      but there are concerns regarding the emergence of resistant pathogenic strains of 
      Yersinia pestis, and their potential use in bio-terrorism.
CI  - © 2019 Royal Australasian College of Physicians.
FAU - Mussap, Christian J
AU  - Mussap CJ
AUID- ORCID: 0000-0002-7284-403X
AD  - Department of Cardiology, Liverpool Hospital and South Western Sydney Clinical 
      School, The University of NSW, Sydney, New South Wales, Australia.
LA  - eng
PT  - Historical Article
PT  - Journal Article
PT  - Portrait
PL  - Australia
TA  - Intern Med J
JT  - Internal medicine journal
JID - 101092952
SB  - IM
MH  - History, 15th Century
MH  - History, 16th Century
MH  - History, 17th Century
MH  - History, 18th Century
MH  - History, 19th Century
MH  - History, 20th Century
MH  - History, 21st Century
MH  - History, Ancient
MH  - History, Medieval
MH  - Humans
MH  - Italy/epidemiology
MH  - Pandemics/*history
MH  - Physicians/*history
MH  - Plague/epidemiology/*history/therapy
OTO - NOTNLM
OT  - Black Death
OT  - Plague
OT  - Plague Doctor
OT  - Venice
EDAT- 2019/05/15 06:00
MHDA- 2020/01/23 06:00
CRDT- 2019/05/15 06:00
PHST- 2018/08/08 00:00 [received]
PHST- 2018/11/05 00:00 [revised]
PHST- 2018/11/25 00:00 [accepted]
PHST- 2019/05/15 06:00 [entrez]
PHST- 2019/05/15 06:00 [pubmed]
PHST- 2020/01/23 06:00 [medline]
AID - 10.1111/imj.14285 [doi]
PST - ppublish
SO  - Intern Med J. 2019 May;49(5):671-676. doi: 10.1111/imj.14285.

PMID- 33980652
OWN - NLM
STAT- MEDLINE
DCOM- 20210805
LR  - 20220120
IS  - 1098-660X (Electronic)
IS  - 0095-1137 (Print)
IS  - 0095-1137 (Linking)
VI  - 59
IP  - 8
DP  - 2021 Jul 19
TI  - Improved Selective BIN Agar for a Better Rate of Yersinia pestis Isolation from 
      Primary Clinical Specimens in Suspected Madagascar Plague Cases.
PG  - e0056421
LID - 10.1128/JCM.00564-21 [doi]
LID - e00564-21
AB  - According to the WHO, 75% of the world's plague cases are found in Madagascar, 
      with an average of 200 to 700 cases suspected annually (mainly bubonic plague). 
      In 2017, a pneumonic plague epidemic of unusual proportions occurred, which 
      raised several challenges for laboratory confirmation of cases, pointing to the 
      need for the development of Yersinia pestis isolation procedures, especially 
      those that can be performed in remote areas. As the WHO gold standard for plague 
      diagnosis is bacterial culture, we sought to develop a simple method to prepare a 
      highly selective medium, fit for use in remote areas where plague is endemic. The 
      performance of the new medium, named improved BIN, was examined in terms of 
      growth support and selectivity with spiked samples as well in isolating Y. pestis 
      from clinical specimens, and it was compared to the results obtained with 
      commercially available selective media. The preparation of the new medium is less 
      complex and its performance was found to be superior to that of first-generation 
      BIN medium. The growth support of the medium is higher, there is no batch 
      diversity, and it maintains high selectivity properties. In 55 clinical specimens 
      obtained from patients suspected to be infected with Y. pestis, approximately 20% 
      more Y. pestis-positive isolates were identified by the improved BIN medium than 
      were identified by commercially available selective media. The improved BIN 
      medium is notably advantageous for the isolation of Y. pestis from clinical 
      specimens obtained from plague patients, thus offering better surveillance tools 
      and proper promotion of medical treatment to more patients suspected of being 
      infected with Y. pestis.
FAU - Aftalion, Moshe
AU  - Aftalion M
AD  - Department of Biochemistry and Molecular Genetics, Israel Institute for 
      Biological Research, Ness-Ziona, Israel.
FAU - Aloni-Grinstein, Ronit
AU  - Aloni-Grinstein R
AD  - Department of Biochemistry and Molecular Genetics, Israel Institute for 
      Biological Research, Ness-Ziona, Israel.
FAU - Andrianaivoarimanana, Voahangy
AU  - Andrianaivoarimanana V
AD  - Plague Unit, Central Laboratory for Plague, Institut Pasteur de Madagascar, 
      Antananarivo, Madagascar.
FAU - Lantoniaina Iharisoa, Alice
AU  - Lantoniaina Iharisoa A
AD  - Plague Unit, Central Laboratory for Plague, Institut Pasteur de Madagascar, 
      Antananarivo, Madagascar.
FAU - Shmaya, Shlomo
AU  - Shmaya S
AD  - Department of Infectious diseases, Israel Institute for Biological Research, 
      Ness-Ziona, Israel.
FAU - Gur, David
AU  - Gur D
AD  - Department of Biochemistry and Molecular Genetics, Israel Institute for 
      Biological Research, Ness-Ziona, Israel.
FAU - Laskar, Orly
AU  - Laskar O
AD  - Department of Infectious diseases, Israel Institute for Biological Research, 
      Ness-Ziona, Israel.
FAU - Rajerison, Minoarisoa
AU  - Rajerison M
AD  - Plague Unit, Central Laboratory for Plague, Institut Pasteur de Madagascar, 
      Antananarivo, Madagascar.
FAU - Mamroud, Emanuelle
AU  - Mamroud E
AD  - Department of Biochemistry and Molecular Genetics, Israel Institute for 
      Biological Research, Ness-Ziona, Israel.
LA  - eng
PT  - Journal Article
PT  - Research Support, Non-U.S. Gov't
DEP - 20210719
PL  - United States
TA  - J Clin Microbiol
JT  - Journal of clinical microbiology
JID - 7505564
RN  - 0 (Culture Media)
RN  - 9002-18-0 (Agar)
SB  - IM
MH  - Agar
MH  - Culture Media
MH  - Humans
MH  - Madagascar
MH  - *Plague/diagnosis/epidemiology
MH  - *Yersinia pestis
PMC - PMC8288266
OTO - NOTNLM
OT  - Madagascar
OT  - Yersinia pestis
OT  - clinical samples
OT  - diagnostics
OT  - plague
OT  - selective medium
EDAT- 2021/05/14 06:00
MHDA- 2021/08/06 06:00
PMCR- 2022/01/19
CRDT- 2021/05/13 05:43
PHST- 2021/05/14 06:00 [pubmed]
PHST- 2021/08/06 06:00 [medline]
PHST- 2021/05/13 05:43 [entrez]
PHST- 2022/01/19 00:00 [pmc-release]
AID - JCM.00564-21 [pii]
AID - 00564-21 [pii]
AID - 10.1128/JCM.00564-21 [doi]
PST - ppublish
SO  - J Clin Microbiol. 2021 Jul 19;59(8):e0056421. doi: 10.1128/JCM.00564-21. Epub 
      2021 Jul 19.

PMID- 31095689
OWN - NLM
STAT- MEDLINE
DCOM- 20200527
LR  - 20200527
IS  - 1537-6613 (Electronic)
IS  - 0022-1899 (Linking)
VI  - 220
IP  - 7
DP  - 2019 Aug 30
TI  - Postexposure Administration of a Yersinia pestis Live Vaccine for Potentiation of 
      Second-Line Antibiotic Treatment Against Pneumonic Plague.
PG  - 1147-1151
LID - 10.1093/infdis/jiz260 [doi]
AB  - Pneumonic plague, caused by Yersinia pestis, is a rapidly progressing contagious 
      disease. In the plague mouse model, a single immunization with the EV76 live 
      attenuated Y. pestis strain rapidly induced the expression of hemopexin and 
      haptoglobin in the lung and serum, both of which are important in iron 
      sequestration. Immunization against a concomitant lethal Y. pestis respiratory 
      challenge was correlated with temporary inhibition of disease progression. 
      Combining EV76-immunization and second-line antibiotic treatment, which are 
      individually insufficient, led to a synergistic protective effect that represents 
      a proof of concept for efficient combinational therapy in cases of infection with 
      antibiotic-resistant strains.
CI  - © The Author(s) 2019. Published by Oxford University Press for the Infectious 
      Diseases Society of America. All rights reserved. For permissions, e-mail: 
      journals.permissions@oup.com.
FAU - Zauberman, Ayelet
AU  - Zauberman A
AD  - Department of Biochemistry and Molecular Genetics, Israel Institute for 
      Biological Research, Ness-Ziona.
FAU - Gur, David
AU  - Gur D
AD  - Department of Biochemistry and Molecular Genetics, Israel Institute for 
      Biological Research, Ness-Ziona.
FAU - Levy, Yinon
AU  - Levy Y
AD  - Department of Biochemistry and Molecular Genetics, Israel Institute for 
      Biological Research, Ness-Ziona.
FAU - Aftalion, Moshe
AU  - Aftalion M
AD  - Department of Biochemistry and Molecular Genetics, Israel Institute for 
      Biological Research, Ness-Ziona.
FAU - Vagima, Yaron
AU  - Vagima Y
AD  - Department of Biochemistry and Molecular Genetics, Israel Institute for 
      Biological Research, Ness-Ziona.
FAU - Tidhar, Avital
AU  - Tidhar A
AD  - Department of Biochemistry and Molecular Genetics, Israel Institute for 
      Biological Research, Ness-Ziona.
FAU - Chitlaru, Theodor
AU  - Chitlaru T
AD  - Department of Biochemistry and Molecular Genetics, Israel Institute for 
      Biological Research, Ness-Ziona.
FAU - Mamroud, Emanuelle
AU  - Mamroud E
AD  - Department of Biochemistry and Molecular Genetics, Israel Institute for 
      Biological Research, Ness-Ziona.
LA  - eng
PT  - Journal Article
PT  - Research Support, Non-U.S. Gov't
PL  - United States
TA  - J Infect Dis
JT  - The Journal of infectious diseases
JID - 0413675
RN  - 0 (Anti-Bacterial Agents)
RN  - 0 (Bacterial Vaccines)
RN  - 0 (Haptoglobins)
RN  - 0 (Vaccines, Live, Unattenuated)
RN  - 75J73V1629 (Ceftriaxone)
RN  - 9013-71-2 (Hemopexin)
RN  - E1UOL152H7 (Iron)
SB  - IM
MH  - Animals
MH  - Anti-Bacterial Agents/*therapeutic use
MH  - Bacterial Vaccines/*therapeutic use
MH  - Ceftriaxone/*therapeutic use
MH  - Disease Models, Animal
MH  - Drug Synergism
MH  - Drug Therapy, Combination/methods
MH  - Female
MH  - Haptoglobins/analysis
MH  - Hemopexin/analysis
MH  - Iron/metabolism
MH  - Mice
MH  - Mice, Inbred C57BL
MH  - Plague/*drug therapy/microbiology/*prevention & control
MH  - Post-Exposure Prophylaxis/*methods
MH  - Treatment Outcome
MH  - Vaccines, Live, Unattenuated/immunology
MH  - Yersinia pestis/*immunology
OTO - NOTNLM
OT  - Y. pestis
OT  - EV76
OT  - antibiotic therapy
OT  - ceftriaxone
OT  - infection
OT  - plague
OT  - vaccine
EDAT- 2019/05/17 06:00
MHDA- 2020/05/28 06:00
CRDT- 2019/05/17 06:00
PHST- 2019/04/08 00:00 [received]
PHST- 2019/05/15 00:00 [accepted]
PHST- 2019/05/17 06:00 [pubmed]
PHST- 2020/05/28 06:00 [medline]
PHST- 2019/05/17 06:00 [entrez]
AID - 5490663 [pii]
AID - 10.1093/infdis/jiz260 [doi]
PST - ppublish
SO  - J Infect Dis. 2019 Aug 30;220(7):1147-1151. doi: 10.1093/infdis/jiz260.

PMID- 40795857
OWN - NLM
STAT- MEDLINE
DCOM- 20251003
LR  - 20251003
IS  - 1097-4172 (Electronic)
IS  - 0092-8674 (Linking)
VI  - 188
IP  - 20
DP  - 2025 Oct 2
[truncated: 16,698,210 more chars]
