# Supplementary material for: Evolutionary trends of plague research from 2016 to 2025: A bibliometric analysis
Source: PLoS Negl Trop Dis. 2026 May 13;20(5):e0014337. doi: 10.1371/journal.pntd.0014337 (PMC13186357; doi:10.1371/journal.pntd.0014337)
Supplement: S2 Data — (TXT) [file pntd.0014337.s008.txt]

FN Clarivate Analytics Web of Science
VR 1.0
PT J
AU Yaghnam, I
   Thomas, D
   Rosenblatt, P
   Chughtai, B
AF Yaghnam, Ibrahim
   Thomas, Dominique
   Rosenblatt, Peter
   Chughtai, Bilal
TI The feasibility of transvaginal robotic surgery in the repair of pelvic
   organ prolapse
SO INTERNATIONAL UROGYNECOLOGY JOURNAL
LA English
DT Article
DE Robotic transvaginal surgery; Cystocele; Rectocele; Pelvic organ
   prolapse
AB Introduction and hypothesis Pelvic organ prolapse (POP), the descent of one or more pelvic organs, occurs in an estimated 40 to 60% of parous women. Conventional transvaginal surgery for POP has been plagued with high failure rates. The purpose was to determine the safety and feasibility of robotic transvaginal POP surgery.
   Methods The da Vinci Surgical Robot, SI was used in the POP surgical procedures. There were two cadavers (aged 18 and 78 years of age; BMI 17.2 and 19.2 respectively). POP-Q scores before intervention were stage 1 for both cadavers.
   Results The visualization of anatomical landmarks and the placement of sutures at these locations were successful.
   Conclusion Robotic transvaginal POP is a feasible option for POP surgery. Further studies are warranted to determine the role of robotic transvaginal POP repair.
C1 [Yaghnam, Ibrahim; Thomas, Dominique; Chughtai, Bilal] Weill Cornell Med Coll New York Presbyterian, Dept Urol, 425 East 61st St,12th Floor, New York, NY 10056 USA.
   [Rosenblatt, Peter] Mt Auburn Hosp, Cambridge, MA 02138 USA.
C3 Cornell University; Weill Cornell Medicine; Harvard University; Harvard
   University Medical Affiliates; Mount Auburn Hospital
RP Chughtai, B (通讯作者)，Weill Cornell Med Coll New York Presbyterian, Dept Urol, 425 East 61st St,12th Floor, New York, NY 10056 USA.
EM bic9008@med.cornell.edu
OI Thomas, Dominique/0000-0002-0748-1746
NR 10
TC 1
Z9 1
U1 0
U2 3
JI Int. Urogynecol. J.
PD AUG
PY 2017
VL 28
IS 8
BP 1263
EP 1264
DI 10.1007/s00192-017-3269-8
PG 2
WC Obstetrics & Gynecology; Urology & Nephrology
WE Science Citation Index Expanded (SCI-EXPANDED)
SC Obstetrics & Gynecology; Urology & Nephrology
UT WOS:000405791100022
PM 28150031
ER

PT C
AU Peloso, P
   Bui, DT
   Boussard, M
AF Peloso, Pierre
   Dinh Thai Bui
   Boussard, Mathieu
GP IEEE
TI Enforcing Users' Constraints In Dynamic, Software-Defined Networks Of
   Devices
SO 2017 19TH ASIA-PACIFIC NETWORK OPERATIONS AND MANAGEMENT SYMPOSIUM
   (APNOMS 2017): MANAGING A WORLD OF THINGS
SE Asia-Pacific Network Operations and Management Symposium-APNOMS
LA English
DT Proceedings Paper
CT 19th Asia-Pacific Network Operations and Management Symposium (APNOMS) -
   Managing a World of Things
CY SEP 27-29, 2017
CL Seoul, SOUTH KOREA
SP IEEE ICM, IEEE, IEEE Commun Soc, ATTO Res, INSOFT, Chunghwa Telecom, BOSCO Technol
DE IoT; SDN; Multi-tenants; Sharing; Network Policy
AB To fulfill its promises, the Internet of Things needs to enable collaboration between multiple tenants, providing control of connectivity between devices that belong to different users across different network domains. In this paradigm, security issues that already plague the development of IoT become even more important, and users may have strict requirements on how and when their resources could be shared and in consequence connected with others'. In this paper, we propose an approach to enforce user constraints in dynamic, multi-tenant, software-defined networks of devices. Building on Policy-Based Network Management adapted to user needs, we propose a domain specific language to express policies on shared individual resources as well as shared collections of resources from multiple tenants. We also describe the associated distributed mechanisms to enforce such rules across domains, before showing through evaluation that the solution enforces properly the expressed constraints with minimal time footprint.
C1 [Peloso, Pierre; Dinh Thai Bui; Boussard, Mathieu] Ctr Paris Saclay, Nokia Bell Labs, Nozay, France.
C3 Nokia Corporation; Universite Paris Saclay
RP Peloso, P (通讯作者)，Ctr Paris Saclay, Nokia Bell Labs, Nozay, France.
NR 7
TC 4
Z9 4
U1 0
U2 2
BN 978-1-5386-1101-2
J9 ASIA-PAC NETW OPER M
PY 2017
BP 106
EP 111
PG 6
WC Engineering, Electrical & Electronic; Operations Research & Management
   Science
WE Conference Proceedings Citation Index - Science (CPCI-S)
SC Engineering; Operations Research & Management Science
UT WOS:000417431200019
ER

PT J
AU Hunter, MA
   Pattillo, M
   Robinson, ZF
   Taylor, KY
AF Hunter, Marcus Anthony
   Pattillo, Mary
   Robinson, Zandria F.
   Taylor, Keeanga-Yamahtta
TI Black Placemaking: Celebration, Play, and Poetry
SO THEORY CULTURE & SOCIETY
LA English
DT Article
DE African Americans; race; urban
ID IMPACT; SPACE
AB Using Chicago as our case, this article puts forth a notion of black placemaking that privileges the creative, celebratory, playful, pleasurable, and poetic experiences of being black and being around other black people in the city. Black placemaking refers to the ways that urban black Americans create sites of endurance, belonging, and resistance through social interaction. Our framework offers a corrective to existing accounts that depict urban blacks as bounded, plagued by violence, victims and perpetrators, unproductive, and isolated from one another and the city writ large. While ignoring neither the external assaults on black spaces nor the internal dangers that can make everyday life difficult, we highlight how black people make places in spite of those realities. Our four cases - the black digital commons, black public housing reunions, black lesbian and gay nightlife, and black Little League baseball - elucidate the matter of black lives across genders, sexualities, ages, classes, and politics.
C1 [Hunter, Marcus Anthony] Univ Calif Los Angeles, Sociol & African Amer Studies, Los Angeles, CA 90024 USA.
   [Pattillo, Mary] Northwestern Univ, Dept Sociol, Evanston, IL 60208 USA.
   [Pattillo, Mary] Northwestern Univ, African Amer Studies Dept, Evanston, IL 60208 USA.
   [Robinson, Zandria F.] Rhodes Coll, Anthropol & Sociol, Memphis, TN USA.
   [Taylor, Keeanga-Yamahtta] Princeton Univ, African Amer Studies, Princeton, NJ 08544 USA.
C3 University of California System; University of California Los Angeles;
   Northwestern University; Northwestern University; Princeton University
RP Pattillo, M (通讯作者)，Northwestern Univ, Dept Sociol, Evanston, IL 60208 USA.; Pattillo, M (通讯作者)，Northwestern Univ, African Amer Studies Dept, Evanston, IL 60208 USA.
EM m-pattillo@northwestern.edu
NR 77
TC 182
Z9 257
U1 0
U2 26
JI Theory Cult. Soc.
PD DEC
PY 2016
VL 33
IS 7-8
BP 31
EP 56
DI 10.1177/0263276416635259
PG 26
WC Cultural Studies
WE Social Science Citation Index (SSCI); Arts &amp; Humanities Citation Index (A&amp;HCI)
SC Cultural Studies
UT WOS:000390858300003
ER

PT J
AU de Passo, LASL
   Lobo, TN
AF de Passo, Leandra Alencar Soares Lima
   Lobo, Tayssa Nobre
TI MEMORY, ACTIVISM AND VISIBILITY: Rosely Roth's Legacy in the Brazilian
   Lesbian-Feminist Movement
SO HISTORIA E CULTURA
LA Portuguese
DT Article
DE Rosely Roth (1959-1990); Brazilian lesbian movement; Lesbian visibility;
   Memory
AB Activist Rosely Roth was a pioneering figure in the history of the Brazilian lesbian movement, especially during the military dictatorship, when the country was plagued by censorship, violence and deprivation of rights. In this sense, the aim is to recover Rosely Roth's legacy for the lesbian-feminist movement in Brazil, reflecting on her importance through records such as the ChanacomChana newsletter (1982-1987), from the perspective of academic studies and texts of other kinds that have portrayed issues of gender, sexuality, memory and lesbian and LGBTQIAP+ experiences at national level and through audiovisual materials. In this way, it was concluded that the research made it possible not only to highlight the life, voice and actions of a woman who contributed to lesbian visibility, but also aimed to provide debates about the political participation of women on the Brazilian scene.
C1 [de Passo, Leandra Alencar Soares Lima; Lobo, Tayssa Nobre] Univ Fed Ceara PPGCI UFC, Programa Posgrad Ciencia Informacao, Fortaleza, Brazil.
RP de Passo, LASL (通讯作者)，Univ Fed Ceara PPGCI UFC, Programa Posgrad Ciencia Informacao, Fortaleza, Brazil.
EM leandra.alencar.passo@gmail.com; leandra.alencar.passo@gmail.com
NR 39
TC 0
Z9 0
U1 0
U2 1
JI Hist. Cult.
PD DEC
PY 2024
VL 13
IS 2
BP 47
EP 73
PG 27
WC History
WE Emerging Sources Citation Index (ESCI)
SC History
UT WOS:001395109900004
ER

PT J
AU Grile, TM
   Bettinger, RA
   Kabban, CMS
AF Grile, Travis M.
   Bettinger, Robert A.
   Schubert Kabban, Christine M.
TI Statistical Reliability Estimation of Earth-Orbiting Satellites
   Operating from 1991 to 2020
SO JOURNAL OF SPACECRAFT AND ROCKETS
LA English
DT Article
AB Reliability analysis using satellite failure data for satellites launched in the years 1991-2020 is presented. The analysis is conducted using nonparametric as well as parametric methods. In order to derive a nonparametric reliability estimate from the raw failure data, the Kaplan-Meier estimator is utilized. In order to determine a correct distribution to parameterize the nonparametric estimate, a novel distribution identification framework is applied. The Weibull distribution is consistently identified as best and is then utilized to parameterize the behaviors seen in the nonparametric results. A novel robust regression parameterization method is also applied to improve the traditional regression methodology. Data are split into three decade-long groups with respect to launch dates to investigate time-based trends. Results from this analysis show the most recent decade (2011-2020) to be the worst performing in terms of reliability. This decade in particular is found to be plagued by early or failed reentry cases.
C1 [Grile, Travis M.; Bettinger, Robert A.] Air Force Inst Technol, Dept Aeronaut & Astronaut, Dayton, OH 45433 USA.
   [Schubert Kabban, Christine M.] Air Force Inst Technol, Dept Math & Stat, Dayton, OH 45433 USA.
C3 Air Force Institute of Technology (AFIT); Air Force Institute of
   Technology (AFIT)
RP Bettinger, RA (通讯作者)，Air Force Inst Technol, Dept Aeronaut & Astronaut, Dayton, OH 45433 USA.
EM travgrile@gmail.com; robert.bettinger@afit.edu;
   christine.schubert_kabban@us.af.mil
NR 33
TC 1
Z9 2
U1 0
U2 2
JI J. Spacecr. Rockets
PD MAY-JUN
PY 2025
VL 62
IS 3
BP 805
EP 826
DI 10.2514/1.A35971
EA OCT 2024
PG 22
WC Engineering, Aerospace
WE Science Citation Index Expanded (SCI-EXPANDED)
SC Engineering
UT WOS:001342391300001
ER

PT J
AU Aminu, A
   Yamusa, M
   Ibrahim, YM
   Abdullahi, M
   Ahmadu, HA
   Abdullahi, B
   Ibrahim, AD
   Bala, K
AF Aminu, Ahmed
   Yamusa, Muhammad
   Ibrahim, Yahaya Makarfi
   Abdullahi, Muhammad
   Ahmadu, Hassan Adaviriku
   Abdullahi, Bello
   Ibrahim, Ahmed Doko
   Bala, Kabir
TI Assessing E-Compliance Maturity of Public Procurement Processes in
SO INTERNATIONAL JOURNAL OF BUILT ENVIRONMENT AND SUSTAINABILITY
LA English
DT Article
DE Construction Project Management,; Construction Cost Management Rail;
   Projects Structural Equation Modelling.
ID MANAGEMENT; MODEL
AB The manual approach to public procurement is plagued with inefficiencies. To address these problems, efforts were made to digitize the processes in Nigeria. However, the e-compliance readiness of procurement processes is not known. This study attempts to assess e-compliance maturity of public procurement lifecycle in Nigeria. The study adopted a mixed research approach. A qualitative research method was used to establish criteria for evaluating the readiness of public procurement processes for digitization. Focus group interview with Six (6) automation and procurement professionals was conducted to arrive at the parameters used for the readiness assessment. Consequently, a questionnaire survey was administered on experienced public procurement professionals to evaluate the e-compliance readiness of some identified public procurement processes. Best to Worst Method (BWM) was used to evaluate e-compliance maturity level. The study shows that the processes are readily compliant for digitization.
C1 [Aminu, Ahmed] Ahmadu Bello Univ, Dept Quant Surveying, Zaria, Nigeria.
   [Yamusa, Muhammad; Ibrahim, Yahaya Makarfi; Abdullahi, Muhammad; Ahmadu, Hassan Adaviriku; Abdullahi, Bello; Ibrahim, Ahmed Doko; Bala, Kabir] Ahmadu Bello Univ, Dept Quant Surveying, Zaria, Nigeria.
C3 Ahmadu Bello University; Ahmadu Bello University
RP Yamusa, M (通讯作者)，Ahmadu Bello Univ, Dept Quant Surveying, Zaria, Nigeria.
EM mayamusa@abu.edu.ng
RI Yamusa, Muhammad/ADE-0762-2022; Ibrahim, Yahaya/NYS-4194-2025
OI Yamusa, Muhammad/0000-0002-0148-5439; Ibrahim, Yahaya
   Makarfi/0000-0002-9155-2905
FU Tertiary Education Trust Fund (TETFUND) under the National Research Fund
   (NRF)
FX The authors of this study would like to acknowledge and thank the
   Tertiary Education Trust Fund (TETFUND) under the National Research Fund
   (NRF) of 2019 for providing the grant under which this study was carried
   out.
NR 60
TC 0
Z9 0
U1 0
U2 1
JI Int. J. Built Environ. Sustain.
PY 2024
VL 11
IS 1
BP 85
EP 101
DI 10.11113/ijbes.v11.n1.1205
PG 17
WC Urban Studies
WE Emerging Sources Citation Index (ESCI)
SC Urban Studies
UT WOS:001134911800007
OA gold
ER

PT C
AU Baninajjar, A
   Rezine, A
   Aminifar, A
AF Baninajjar, Anahita
   Rezine, Ahmed
   Aminifar, Amir
BE Salakhutdinov, R
   Kolter, Z
   Heller, K
   Weller, A
   Oliver, N
   Scarlett, J
   Berkenkamp, F
TI VNN: Verification-Friendly Neural Networks with Hard Robustness
   Guarantees
SO INTERNATIONAL CONFERENCE ON MACHINE LEARNING
SE Proceedings of Machine Learning Research
LA English
DT Proceedings Paper
CT 41st International Conference on Machine Learning (ICML)
CY JUL 21-27, 2024
CL Vienna, AUSTRIA
AB Machine learning techniques often lack formal correctness guarantees, evidenced by the widespread adversarial examples that plague most deep-learning applications. This lack of formal guarantees resulted in several research efforts that aim at verifying Deep Neural Networks (DNNs), with a particular focus on safety-critical applications. However, formal verification techniques still face major scalability and precision challenges. The over-approximation introduced during the formal verification process to tackle the scalability challenge often results in inconclusive analysis. To address this challenge, we propose a novel framework to generate Verification-Friendly Neural Networks (VNNs). We present a post-training optimization framework to achieve a balance between preserving prediction performance and verification-friendliness. Our proposed framework results in VNNs that are comparable to the original DNNs in terms of prediction performance, while amenable to formal verification techniques. This essentially enables us to establish robustness for more VNNs than their DNN counterparts, in a time-efficient manner.
C1 [Baninajjar, Anahita; Aminifar, Amir] Lund Univ, Dept Elect & Informat Technol, Lund, Sweden.
   [Rezine, Ahmed] Linkoping Univ, Dept Comp & Informat Sci, Linkoping, Sweden.
C3 Lund University; Linkoping University
RP Baninajjar, A (通讯作者)，Lund Univ, Dept Elect & Informat Technol, Lund, Sweden.
EM anahita.baninajjar@eit.lth.se
RI Aminifar, Amir/AIF-4092-2022
FU Wallenberg AI, Autonomous Systems and Software Program (WASP) - Knut and
   Alice Wallenberg Foundation; European Union (EU) Interreg Program
FX This work is partially supported by the Wallenberg AI, Autonomous
   Systems and Software Program (WASP) funded by the Knut and Alice
   Wallenberg Foundation and by the European Union (EU) Interreg Program.
NR 32
TC 0
Z9 0
U1 0
U2 0
PY 2024
VL 235
PG 11
WC Computer Science, Artificial Intelligence; Computer Science, Theory &
   Methods
WE Conference Proceedings Citation Index - Science (CPCI-S)
SC Computer Science
UT WOS:001347135502038
ER

PT J
AU Howell-Moroney, M
AF Howell-Moroney, Michael
TI Inconvenient truths about logistic regression and the remedy of marginal
   effects
SO PUBLIC ADMINISTRATION REVIEW
LA English
DT Article
ID PREDICTED PROBABILITIES; LOGIT; CORRESPOND; FRAMEWORK
AB Logistic regression is a standard technique in public administration research. However, there are two inconvenient truths about logistic regression of which scholars should be aware. First, logistic regression results are difficult to interpret. Raw coefficients are expressed in an enigmatic log odds scale and odds ratios are regularly misinterpreted as risk ratios. Second, logistic regression results are non-collapsible, which renders model comparisons invalid. A review of recent public administration articles reveals that these inconvenient truths still plague the discipline. This paper advocates the use of average marginal effects to reckon with both inconvenient truths. Average marginal effects are easy to comprehend because they measure effect sizes on a probability scale. And average marginal effects are collapsible, and hence facilitate valid model comparisons. These concepts are illustrated using data simulations and data from the 2017 Current Population Survey. The paper concludes with suggestions for improved research practice.
C1 [Howell-Moroney, Michael] Univ Memphis, Sch Urban Affairs & Publ Policy, Dept Publ & Nonprofit Adm, 218 Browning Hall, Memphis, TN 38152 USA.
C3 University of Memphis
RP Howell-Moroney, M (通讯作者)，Univ Memphis, Sch Urban Affairs & Publ Policy, Dept Publ & Nonprofit Adm, 218 Browning Hall, Memphis, TN 38152 USA.
EM michael.hm@memphis.edu
NR 31
TC 12
Z9 12
U1 5
U2 25
JI Public Adm. Rev.
PD NOV
PY 2024
VL 84
IS 6
BP 1218
EP 1236
DI 10.1111/puar.13786
EA DEC 2023
PG 19
WC Public Administration
WE Social Science Citation Index (SSCI)
SC Public Administration
UT WOS:001125172700001
ER

PT J
AU Wunder, TA
AF Wunder, Timothy A.
TI Social Security Privatization: Zombies Never Die
SO JOURNAL OF ECONOMIC ISSUES
LA English
DT Article
DE Social Security; privatization; problematic industries
ID POVERTY
AB Institutional economists spend a great deal of time pointing out the unexplored problems existing within mainstream economic proposals. The privatization of Social Security (SS) is one such proposal and, like the locusts of old, this proposal will once again come to plague our political discourse. In a world facing existential threats from war, climate change, pandemic, and famine it is inevitable the right wing of the U.S. political system will once again turn to issues they really see as important: how to increase profit margins for international finance. Social Security privatization is a complex solution to a relatively minor problem. This essay will summarize the general shape of privatization schemes and explore two major problems they have as proposed. The essay will then offer a differing way to organize privatization that may call into question how well privatization would work.
C1 [Wunder, Timothy A.] Univ Texas Arlington, Arlington, TX 76019 USA.
C3 University of Texas System; University of Texas Arlington
RP Wunder, TA (通讯作者)，Univ Texas Arlington, Arlington, TX 76019 USA.
NR 22
TC 0
Z9 0
U1 6
U2 18
JI J. Econ. Issues
PD APR 3
PY 2023
VL 57
IS 2
BP 514
EP 521
DI 10.1080/00213624.2023.2201795
PG 8
WC Economics
WE Social Science Citation Index (SSCI)
SC Business & Economics
UT WOS:001000338200019
ER

PT J
AU Zheng, SB
   Shi, DJ
   Sun, TJ
   Zhang, LT
   Zhang, WJ
   Li, YX
   Guo, ZB
   Tao, ZL
   Chen, J
AF Zheng, Shibing
   Shi, Dongjie
   Sun, Tianjiang
   Zhang, Letian
   Zhang, Weijia
   Li, Yixin
   Guo, Zhenbo
   Tao, Zhanliang
   Chen, Jun
TI Hydrogen Bond Networks Stabilized High-Capacity Organic Cathode for
   Lithium-Ion Batteries
SO ANGEWANDTE CHEMIE-INTERNATIONAL EDITION
LA English
DT Article
DE High Capacity; Hydrogen Bond Networks; Intermolecular Hydrogen Bonds;
   Lithium Batteries; PTO-NH2
ID TEMPERATURE
AB High-capacity small organic materials are plagued by their high solubility. Here we proposed constructing hydrogen bond networks (HBN) via intermolecular hydrogen bonds to suppress the solubility of active material. The illustrated 2, 7- diamino-4, 5, 9, 10-tetraone (PTO-NH2) molecule with intermolecular hydrogen (H) bond between O in -C=O and H in -NH2, which make PTO-NH2 presents transverse two-dimensional extension and longitudinal pi-pi stacking structure. In situ Fourier transform infrared spectroscopy (FTIR) has tracked the reversible evolution of H-bonds, further confirming the existence of HBN structure can stabilize the intermediate 2-electron reaction state. Therefore, PTO-NH2 with HBN structure has higher active site utilization (95 %), better cycle stability and rate performance. This study uncovers the H-bond effect and evolution during the electrochemical process and provides a strategy for materials design.
C1 [Zheng, Shibing; Sun, Tianjiang; Zhang, Letian; Zhang, Weijia; Guo, Zhenbo; Tao, Zhanliang; Chen, Jun] Nankai University, Renewable Energy Convers & Storage Ctr RECAST, Coll Chem, Key Lab Adv Energy Mat Chem,Minist Educ,Haihe Lab, Tianjin 300071, Peoples R China.
   [Shi, Dongjie] Natl Supercomp Ctr Tianjin, Tianjin 300457, Peoples R China.
   [Li, Yixin] Cent South Univ, Coll Chem & Chem Engn, Changsha 410083, Peoples R China.
C3 Central South University
RP Tao, ZL (通讯作者)，Nankai University, Renewable Energy Convers & Storage Ctr RECAST, Coll Chem, Key Lab Adv Energy Mat Chem,Minist Educ,Haihe Lab, Tianjin 300071, Peoples R China.
EM taozhl@nankai.edu.cn
RI Li, yixin/AGY-6645-2022; Zhang, Letian/GMW-7982-2022; Sun,
   Tianjiang/ITT-8439-2023; Chen, Jun/D-4873-2016
FU National Natural Science Foundation of China [22279063, 51771094,
   21835004]; National Key R&D Program of China [2016YFB0901500]; Ministry
   of Education of China [B12015, IRT13R30]
FX Acknowledgments This study was supported by the National Natural Science
   Foundation of China (22279063, 51771094 and 21835004), the National Key
   R&D Program of China(2016YFB0901500); Ministry of Education of China
   (B12015 and IRT13R30). The work was carried out at National
   Supercomputer Center in Tianjin, and the calculations were performed on
   TianHe-1 (A).
NR 38
TC 82
Z9 90
U1 33
U2 280
JI Angew. Chem.-Int. Edit.
PD FEB 20
PY 2023
VL 62
IS 9
DI 10.1002/anie.202217710
EA JAN 2023
PG 6
WC Chemistry, Multidisciplinary
WE Science Citation Index Expanded (SCI-EXPANDED)
SC Chemistry
UT WOS:000917783300001
PM 36527307
ER

PT C
AU Kashera, V
   Jain, S
   Banerjee, A
   Purini, S
AF Kashera, Vaibhav
   Jain, Siddhant
   Banerjee, Abhishek
   Purini, Suresh
BE Mentens, N
   Sousa, L
   Trancoso, P
   Papadopoulou, N
   Sourdis, I
TI Building Low-Latency Order Books with Hybrid Binary-Linear Search Data
   Structures on FPGAs
SO 2023 33RD INTERNATIONAL CONFERENCE ON FIELD-PROGRAMMABLE LOGIC AND
   APPLICATIONS, FPL
SE International Conference on Field Programmable Logic and Applications
LA English
DT Proceedings Paper
CT 33rd International Conference on Field-Programmable Logic and
   Applications (FPL)
CY SEP 04-08, 2023
CL Gothenburg, SWEDEN
SP AMD, Frontgrade Gaisler, Intel, Zeropoint Technologies, Two Sigma
DE HFT; order book; FPGA
AB The popularity of High-Frequency Trading (HFT) or algorithmic trading has surged in the last ten years, largely due to the exponential increase in computing power. However, while software solutions for HFT have become increasingly optimized over time, they are still plagued by network stack, and kernel-user space separation overheads. Order book construction is a crucial step in any HFT system, as it provides a market snapshot on which trading decisions must be based and executed. This paper proposes a simple linear data structure for tracking the order book and a hybrid binary-linear search algorithm to maintain the top bid and ask offers corresponding to market depth, on FPGAs. Our approach takes into account that most trading activity occurs on the top of the bid and offer sides. Through design analysis and experimentation, we demonstrate that our simple approach is scalable and practical, outperforming previous methods.
C1 [Kashera, Vaibhav; Jain, Siddhant; Purini, Suresh] IIIT Hyderabad, Hyderabad, Telangana, India.
   [Banerjee, Abhishek] Lotusdew, Hyderabad, Telangana, India.
C3 International Institute of Information Technology Hyderabad
RP Kashera, V (通讯作者)，IIIT Hyderabad, Hyderabad, Telangana, India.
EM vaibhav.kashera@research.iiit.ac.in; siddhant.jain@research.iiit.ac.in;
   abhishek.banerjee@lotusdew.in; suresh.purini@iiit.ac.in
RI Purini, Suresh/JYP-0155-2024
NR 5
TC 1
Z9 1
U1 0
U2 4
BN 979-8-3503-4151-5
J9 I C FIELD PROG LOGIC
PY 2023
BP 299
EP 304
DI 10.1109/FPL60245.2023.00051
PG 6
WC Computer Science, Artificial Intelligence; Computer Science, Theory &
   Methods; Engineering, Electrical & Electronic
WE Conference Proceedings Citation Index - Science (CPCI-S)
SC Computer Science; Engineering
UT WOS:001096833600043
ER

PT J
AU Palkowitz, MD
   Laudadio, G
   Kolb, S
   Choi, J
   Oderinde, MS
   Ewing, TE
   Bolduc, PN
   Chen, TY
   Zhang, H
   Cheng, PTW
   Zhang, BX
   Mandler, MD
   Blasczak, VD
   Richter, JM
   Collins, MR
   Schioldager, RL
   Bravo, M
   Dhar, TGM
   Vokits, B
   Zhu, YH
   Echeverria, PG
   Poss, MA
   Shaw, SA
   Clementson, S
   Petersen, NN
   Mykhailiuk, PK
   Baran, PS
AF Palkowitz, Maximilian D.
   Laudadio, Gabriele
   Kolb, Simon
   Choi, Jin
   Oderinde, Martins S.
   Ewing, Tamara El-Hayek
   Bolduc, Philippe N.
   Chen, TeYu
   Zhang, Hao
   Cheng, Peter T. W.
   Zhang, Benxiang
   Mandler, Michael D.
   Blasczak, Vanna D.
   Richter, Jeremy M.
   Collins, Michael R.
   Schioldager, Ryan L.
   Bravo, Martin
   Dhar, T. G. Murali
   Vokits, Benjamin
   Zhu, Yeheng
   Echeverria, Pierre-Georges
   Poss, Michael A.
   Shaw, Scott A.
   Clementson, Sebastian
   Petersen, Nadia Nasser
   Mykhailiuk, Pavel K.
   Baran, Phil S.
TI Overcoming Limitations in Decarboxylative Arylation via Ag-Ni
   Electrocatalysis
SO JOURNAL OF THE AMERICAN CHEMICAL SOCIETY
LA English
DT Article; Early Access
ID ARYL HALIDES; ALKYL; CHEMISTRY; RADICALS; ESTERS
AB A useful protocol for achieving decarboxylative cross-coupling (DCC) of redox-active esters (RAE, isolated or generated in situ) and halo(hetero)arenes is reported. This pragmatically focused study employs a unique Ag-Ni electrocatalytic platform to overcome numerous limitations that have plagued this strategically powerful transformation. In its optimized form, coupling partners can be combined in a surprisingly simple way: open to the air, using technical-grade solvents, an inexpensive ligand and Ni source, and substoichiometric AgNO3, proceeding at room temperature with a simple commercial potentiostat. Most importantly, all of the results are placed into context by benchmarking with state-of-the-art methods. Applications are presented that simplify synthesis and rapidly enable access to challenging chemical space. Finally, adaptation to multiple scale regimes, ranging from parallel milligram-based synthesis to decagram recirculating flow is presented.
C1 [Palkowitz, Maximilian D.; Laudadio, Gabriele; Kolb, Simon; Choi, Jin; Ewing, Tamara El-Hayek; Zhang, Benxiang; Baran, Phil S.] Scripps Res, Dept Chem, La Jolla, CA 92037 USA.
   [Oderinde, Martins S.; Zhang, Hao; Cheng, Peter T. W.; Mandler, Michael D.; Richter, Jeremy M.; Dhar, T. G. Murali; Vokits, Benjamin; Zhu, Yeheng; Poss, Michael A.; Shaw, Scott A.] Bristol Myers Squibb Res & Dev, Princeton, NJ 08534 USA.
   [Bolduc, Philippe N.; Chen, TeYu; Blasczak, Vanna D.] Biogen Inc, Cambridge, MA 02142 USA.
   [Collins, Michael R.; Schioldager, Ryan L.; Bravo, Martin] Pfizer Pharmaceut Inc, Oncol Med Chem Dept, San Diego, CA 92121 USA.
   [Echeverria, Pierre-Georges] Minakem Rech, F-59310 Beuvry La Foret, France.
   [Clementson, Sebastian; Petersen, Nadia Nasser] LEO Pharm AS, Res & Early Dev, DK-2750 Ballerup, Denmark.
   [Mykhailiuk, Pavel K.] Enamine Ltd, UA-02094 Kiev, Ukraine.
C3 Scripps Research Institute; Bristol-Myers Squibb; Biogen; Pfizer; Pfizer
   USA; Enamine Ltd
RP Baran, PS (通讯作者)，Scripps Res, Dept Chem, La Jolla, CA 92037 USA.
EM pbaran@scripps.edu
RI Laudadio, Gabriele/V-4494-2019; Bravo, Martin/KEI-0729-2024; Mykhailiuk,
   Pavel/K-8262-2012; Mandler, Michael/K-3507-2014
OI Laudadio, Gabriele/0000-0002-2749-8393; El-Hayek Ewing,
   Tamara/0000-0001-8974-2462; Petersen, Nadia Nasser/0000-0002-8595-3497;
   Palkowitz, Maximilian/0000-0002-3651-5175; Kolb,
   Simon/0000-0001-6352-4619; Cheng, Peter/0000-0002-6289-8341; Bolduc,
   Philippe/0000-0001-8726-4364; Choi, Jin/0000-0001-5759-8419; 
FU NIH [MIRA GM-118176]; NSF Center for Synthetic Organic Electrochemistry
   [CHE-2002158]; Richard and Nicola Lerner for the Endowed Fellowship;
   BMS; George E. Hewitt Foundation; Vivozon, Inc.; National Institute of
   General Medical Sciences [R35GM118176] Funding Source: NIH RePORTER
FX Funding Financial support for this work was provided by the NIH (MIRA
   GM-118176) , NSF Center for Synthetic Organic Electrochemistry
   (CHE-2002158) . M.D.P. tha n k s Richard and Nicola Lerner for the
   Endowed Fellowship and BMS for the Graduate Research Fellowship. G.L.
   tha n k s the George E. Hewitt Foundation for the postdoctoral
   fellowship. J.C. tha n k s Vivozon, Inc. for the Young Scientist Grant
   and Postdoctoral Fellowship.
NR 67
TC 80
Z9 91
U1 7
U2 74
JI J. Am. Chem. Soc.
PD 2022 SEP 15
PY 2022
DI 10.1021/jacs.2c08006
EA SEP 2022
PG 12
WC Chemistry, Multidisciplinary
WE Science Citation Index Expanded (SCI-EXPANDED)
SC Chemistry
UT WOS:000874949100001
PM 36106767
OA Green Submitted
ER

PT J
AU Svensson, E
   Nilsson, S
   Pettersson, S
   Johansson, A
AF Svensson, Eva
   Nilsson, Stefan
   Pettersson, Susanne
   Johansson, Annie
TI Moving up the Hill? Peasant Strategies in Times of Plague and Climate
   Change
SO JOURNAL OF MIGRATION HISTORY
LA English
DT Article
DE Late Medieval Agrarian Crisis; climate change; rural settlements;
   adaptation strategies; micro-mobility
AB The Late Medieval Agrarian Crisis is associated with a desertion of rural settlements. Farmsteads in agriculturally-marginal locations are presumed to have been among the first to be deserted. In recent decades, interdisciplinary research has instead shown several examples of increased agrarian activity, including cereal cultivation, in the fourteenth and fifteenth centuries in forested upland areas of boreal inland Scandinavia. Farmsteads and hamlets established in forested upland areas in the fourteenth century have also been discovered. The recent excavation of one such farmstead, Ivarsbraten, shows that both settlement and agrarian production at the site had been adapted to the new climatic conditions of the Little Ice Age, which involved colder and wetter weather. It is here suggested that micro-mobility, moving out of a hamkt to an upland position, was a climate adaptation strategy pursued by a small number of peasants.
C1 [Svensson, Eva] Karlstad Univ, Dept Polit Hist Religious & Cultural Studies, Risk & Environm Studies, Karlstad, Sweden.
   [Nilsson, Stefan] Geograph Antikva, Lysvik, Sweden.
   [Pettersson, Susanne] Norwegian Museum Cultural Hist, Dept Norweigan Maritime Museums, Oslo, Norway.
   [Johansson, Annie] Cty Adm Board, Heritage Management, Karlstad, Sweden.
C3 Karlstad University
RP Svensson, E (通讯作者)，Karlstad Univ, Dept Polit Hist Religious & Cultural Studies, Risk & Environm Studies, Karlstad, Sweden.
EM Eva.Svensson@kau.se; Stefan.Nilsson@arstuga.se; Sussie-p@telia.com;
   Annie.Johansson@lansstyrelsen.se
RI Nilsson, Stefan/K-5555-2012
NR 38
TC 1
Z9 1
U1 0
U2 2
JI J. Migr. Hist.
PD JUN
PY 2022
VL 8
IS 2
SI SI
BP 313
EP 330
DI 10.1163/23519924-08020009
PG 18
WC Humanities, Multidisciplinary; History; Social Issues
WE Emerging Sources Citation Index (ESCI)
SC Arts & Humanities - Other Topics; History; Social Issues
UT WOS:001126011000006
ER

PT C
AU Ferrer, V
   Pradhananga, P
   Elzomor, M
AF Ferrer, Valentina
   Pradhananga, Piyush
   Elzomor, Mohamed
BE Jazizadeh, F
   Shealy, T
   Garvin, MJ
TI A Unified Tool to Foster Front-End Planning and Sustainability in
   Infrastructure Projects
SO CONSTRUCTION RESEARCH CONGRESS 2022: INFRASTRUCTURE, SUSTAINABILITY, AND
   RESILIENCE
LA English
DT Proceedings Paper
CT Construction Research Congress (CRC) on Project Management and Delivery,
   Contracts, and Design and Materials
CY MAR 09-12, 2022
CL Via Dept Civil & Environm Engn, Vecellio Construct Engn & Management
   Progr, Arlington, VA
SP Amer Soc Civil Engineers, Construct Inst, Virginia Polytechn Inst & State Univ, Construct Res Council
HO Via Dept Civil & Environm Engn, Vecellio Construct Engn & Management Progr
AB Sustainable infrastructure plays a critical role in improving the quality of life for the public, cultivating resilience against extreme weather and recurring disaster events, and ensuring sound economic development. However, to this end, many infrastructure projects fail to meet sustainability goals and are often plagued with schedule delays and cost overruns. This study aims to investigate existing synergies between six key elements from an FEP tool [i.e., Project Definition Rating Index (PDRI)] and 20 Envision credits to develop a reliable matrix that provides correlation and strategies to enhance project performance. To achieve this objective, this research surveyed 109 stakeholders of more than 45 Envision projects, representing more than 60% of the current Envision-certified projects in the US. The obtained data are analyzed using a threshold model and an ordered probit regression model to formulate a conceptual matrix that shows the correlation between Envision and the PDRI.
C1 [Ferrer, Valentina; Elzomor, Mohamed] Florida Int Univ, Moss Sch Construct Infrastruct & Sustainabil, Miami, FL 33199 USA.
   [Pradhananga, Piyush] Florida Int Univ, Dept Civil & Environm Engn, Miami, FL 33199 USA.
C3 State University System of Florida; Florida International University;
   State University System of Florida; Florida International University
RP Elzomor, M (通讯作者)，Florida Int Univ, Moss Sch Construct Infrastruct & Sustainabil, Miami, FL 33199 USA.
EM vferr035@fiu.edu; pprad013@fiu.edu; melzomor@fiu.edu
OI Pradhananga, Piyush/0000-0002-4560-6001
NR 27
TC 0
Z9 0
U1 0
U2 0
BN 978-0-7844-8395-4
PY 2022
BP 376
EP 385
PG 10
WC Engineering, Civil
WE Conference Proceedings Citation Index - Science (CPCI-S)
SC Engineering
UT WOS:000776637300039
ER

PT C
AU Hensley, D
   Elgazzar, H
AF Hensley, Dalton
   Elgazzar, Heba
GP IEEE
TI Classification of Stroke Victims through Supervised Machine Learning
   Algorithms and Ensemble Learning
SO 2022 IEEE 12TH ANNUAL COMPUTING AND COMMUNICATION WORKSHOP AND
   CONFERENCE (CCWC)
LA English
DT Proceedings Paper
CT IEEE 12th Annual Computing and Communication Workshop and Conference
   (CCWC)
CY JAN 26-29, 2022
CL ELECTR NETWORK
SP IEEE, IEEE USA, IEEE Reg 1, SMART, Inst Engn & Management, Univ Engn & Management
DE Supervised machine learning; ensemble learning; boosting; feature
   selection; CVA classification; voting classifier; XGBoost
AB Throughout the developed and developing world, a malady has plagued humanity since antiquity: stroke. This research project explores several methodologies within machine learning that enable the classification of two distinct classes: absence or presence of a history of stroke. This paper explores several contemporary methodologies for classifying stroke victims using an aggregate of ensemble learning and a myriad of other supervised learning strategies. To this end, the research presented in this paper makes explicit use of bagging and boosting techniques to strengthen classification efficacy. Several supervised learning algorithms are utilized to perform the classification process. Python programming language with the machine learning libraries were used to design classification models and generate illustrative graphics. The experimental results, as discussed in greater detail in this paper, show that conditions such as stroke can be effectively classified with considerable high accuracy and precision.
C1 [Hensley, Dalton; Elgazzar, Heba] Morehead State Univ, Sch Engn & Comp Sci, Morehead, KY 40351 USA.
C3 Morehead State University
RP Hensley, D (通讯作者)，Morehead State Univ, Sch Engn & Comp Sci, Morehead, KY 40351 USA.
EM dzhensley@moreheadstate.edu; h.elgazzar@moreheadstate.edu
RI Elgazzar, Heba/JVY-8433-2024
NR 20
TC 0
Z9 0
U1 3
U2 10
BN 978-1-6654-8303-2
PY 2022
BP 58
EP 64
DI 10.1109/CCWC54503.2022.9720853
PG 7
WC Computer Science, Software Engineering; Computer Science, Theory &
   Methods; Telecommunications
WE Conference Proceedings Citation Index - Science (CPCI-S)
SC Computer Science; Telecommunications
UT WOS:000800243200010
ER

PT J
AU Ludwig, A
AF Ludwig, Ariel
TI The Labor of Care in Carceral Spaces: The Work of Resistance in the New
   York City Jails
SO INTERNATIONAL LABOR AND WORKING-CLASS HISTORY
LA English
DT Article
ID JOB-SATISFACTION; BURNOUT; STRESS; HEALTH; STAFF
AB The carceral history of Rikers Island, which now houses nine of the New York City jails, begins with garbage and forced labor. The Municipal Farm on Rikers Island, operated by the Department of Public Charities and Correction, opened in 1884 and served as a "prison farm." Penal farms were common at that time, but what was not common was the simultaneous use of the island as a landfill. Most of the landmass that now comprises Rikers was formed from the refuse of New Yorkers. As the amount of garbage grew the initially productive farm became plagued by rats and other pests-not to mention fetid smells and poor air quality. This history is felt today on the island, as there are shunts into the earth that spew sickening steam, a constant reminder of its origins.
C1 [Ludwig, Ariel] Brandeis Univ, Machine Learning Law & Racial Justice, Waltham, MA 02254 USA.
C3 Brandeis University
RP Ludwig, A (通讯作者)，Brandeis Univ, Machine Learning Law & Racial Justice, Waltham, MA 02254 USA.
EM arielludwig@brandeis.edu
RI Ludwig, Ariel/JTV-6914-2023
NR 47
TC 2
Z9 2
U1 1
U2 8
JI Int. Lab. Work.-Class Hist.
PY 2022
VL 101
SI SI
BP 64
EP 76
AR PII S0147547922000114
DI 10.1017/S0147547922000114
PG 13
WC History; Industrial Relations & Labor
WE Social Science Citation Index (SSCI); Arts &amp; Humanities Citation Index (A&amp;HCI)
SC History; Business & Economics
UT WOS:000871532500006
OA hybrid
ER

PT J
AU Blum, J
AF Blum, Jason
TI Beyond Methodological Axioms
SO JOURNAL OF THE AMERICAN ACADEMY OF RELIGION
LA English
DT Article
ID PRAYER; PHENOMENOLOGY; AGNOSTICISM; RELIGION
AB Since nearly the field's birth, religious studies has been plagued by the question of how to deal with claims concerning the supernatural. Strategies for addressing the issue typically take the form of one or another methodological axiom, typically either methodological atheism or methodological agnosticism. Although each axiom answers legitimate concerns about how to address supernatural claims, each is also vulnerable to substantial objections. I therefore argue that these approaches to solving religious studies' central methodological dilemma is flawed. Eschewing the search for methodological axioms, I advocate that we return to a basic standard of academic work: public evidence. When paired with a distinction between the analytical tasks of interpretation and explanation, this approach resolves the central problems that have vexed both methodological atheism and methodological agnosticism, avoiding the theoretical pitfalls generated by each while providing the necessary guidance and discipline for research on religion.
C1 [Blum, Jason] Davidson Coll, Writing Program, Box 7052, Davidson, NC 28035 USA.
C3 Davidson College
RP Blum, J (通讯作者)，Davidson Coll, Writing Program, Box 7052, Davidson, NC 28035 USA.
EM jablum@davidson.edu
NR 42
TC 1
Z9 1
U1 0
U2 1
JI J. Am. Acad. Relig.
PD JUN
PY 2021
VL 89
IS 2
BP 437
EP 468
DI 10.1093/jaarel/lfab055
EA JUN 2021
PG 32
WC Religion
WE Arts &amp; Humanities Citation Index (A&amp;HCI)
SC Religion
UT WOS:000696479700002
ER

PT J
AU Romanowski, A
AF Romanowski, Arne
TI Therapeutic texts: anxiety, eating and substance abuse disorders as
   metaphors of healing in Dominican fiction
SO CANADIAN JOURNAL AMERICAN AND CARIBBEAN STUDIES
LA English
DT Article
DE Illness narrative; Dominican Republic; Rita Indiana; Alanna Lockward;
   belonging; identity; anxiety; healing
AB In literary analysis, discourses of degeneration and illness have often been used to "diagnose" the ills plaguing a nation. This study seeks to expand this traditional assumption, suggesting that the pathologies found in two recent Dominican novels are actually part of a therapeutic experience. In both Alanna Lockward's Marassa y la nada and Rita Indiana's Hecho en Saturno, existential anxieties are produced by a profound feeling of not belonging. These anxieties cause protagonists to engage in pathological behaviors related to addiction - self-starvation and substance abuse - to self-medicate painful affective states of isolation, disconnection and unhappiness. In both texts, the experience of these pathologies forms an inherent part of a therapeutic journey and works as a catalyst to discover a new way of thinking about nationhood, belonging and identity.
C1 [Romanowski, Arne] Univ Dayton, Dept Global Languages & Cultures, Dayton, OH 45469 USA.
C3 University System of Ohio; University of Dayton
RP Romanowski, A (通讯作者)，Univ Dayton, Dayton, OH 45469 USA.
EM aromanowski1@udayton.edu
NR 57
TC 0
Z9 0
U1 0
U2 2
JI Can. J. Lat. Am. Caribb. Stud.
PD JAN 2
PY 2021
VL 46
IS 1
BP 16
EP 37
DI 10.1080/08263663.2021.1855861
EA JAN 2021
PG 22
WC Humanities, Multidisciplinary
WE Emerging Sources Citation Index (ESCI)
SC Arts & Humanities - Other Topics
UT WOS:000607592600001
ER

PT J
AU Demir, F
   Ghosh, P
   Liu, ZX
AF Demir, Firat
   Ghosh, Pallab
   Liu, Zexuan
TI Effects of motherhood timing, breastmilk substitutes and education on
   the duration of breastfeeding: Evidence from Egypt
SO WORLD DEVELOPMENT
LA English
DT Article
DE Breastfeeding duration; Motherhood timing; Breastmilk substitutes;
   Education
ID COGNITIVE-DEVELOPMENT; MATERNAL EMPLOYMENT; NATURAL EXPERIMENT; 1ST
   BIRTH; FERTILITY; TECHNOLOGY; INITIATION; INCOME
AB Breastfeeding has significant health and human capital effects on both mothers and infants. However, breastfeeding rates vary significantly within and across countries as societal, political, economic and cultural factors along with individual choices shape the breastfeeding practices. Using data from the Egyptian Demographic and Health Surveys, this study examines the effects of first motherhood timing, availability of breastmilk substitutes, and mothers' education levels on breastfeeding duration in a major developing country, Egypt. The empirical analysis, which corrects for the estimation errors that plagued previous research, shows that delaying the first motherhood timing and increasing the availability of infant formulas have statistically significant negative effects on breastfeeding duration. Furthermore, breastfeeding duration is found to be decreasing in mothers' education levels. (C) 2020 Elsevier Ltd. All rights reserved.
C1 [Demir, Firat] Univ Oklahoma, Dept Econ, 308 Cate Ctr Dr,CCD1 Room 436, Norman, OK 73072 USA.
   [Ghosh, Pallab] Univ Oklahoma, Dept Econ, 308 Cate Ctr Dr,CCD1 Room 422, Norman, OK 73072 USA.
   [Liu, Zexuan] Nanjing Audit Univ, Inst Polit & Econ, Nanjing 211815, Jiangsu, Peoples R China.
C3 University of Oklahoma System; University of Oklahoma - Norman;
   University of Oklahoma System; University of Oklahoma - Norman; Nanjing
   Audit University
RP Liu, ZX (通讯作者)，Nanjing Audit Univ, Inst Polit & Econ, Nanjing 211815, Jiangsu, Peoples R China.
EM fdemir@ou.edu; pallab.ghosh@ou.edu; Zexuan.liu@alumni.ou.edu
OI Demir, Firat/0000-0002-5063-7670; Liu, Zexuan/0000-0001-6645-8274
NR 65
TC 6
Z9 7
U1 1
U2 22
JI World Dev.
PD SEP
PY 2020
VL 133
AR 105014
DI 10.1016/j.worlddev.2020.105014
PG 14
WC Development Studies; Economics
WE Social Science Citation Index (SSCI)
SC Development Studies; Business & Economics
UT WOS:000539160600013
ER

PT J
AU Gao, XL
   Li, CG
   Qiao, YH
AF Gao Xiaolong
   Li Chunguang
   Qiao Yunhong
TI Study on On-site Monitoring of Hydration Heat of Mass Concrete for
   Bridge Slab Based on Measured Data
SO INTELLIGENT AUTOMATION AND SOFT COMPUTING
LA English
DT Article
DE Concrete; hydration heat; pipe cooling; cracks; temperature field;
   temperature stress; heat conduction; monitoring; construction control;
   actual measurement; numerical simulation
ID DEFORMATION; PERFORMANCE; AGGREGATE; STRENGTH; CRACKING
AB Plagued by consistent temperature cracks caused by hydration heat of mass concrete construction, a lot of research on concrete DAMS and other large hydraulic concrete, the theory also more deeply, and for large span bridge foundation pile caps, corresponding much smaller size of mass concrete, the related research is less. This article obtains from the cooling water pipes "embedded" scheme optimization, based on the new Tianjin Haihe river bridge project as the engineering background, construction of the concrete hydration heat temperature rise theory model was set up, with the help of theory formula, the numerical simulation and field measurement, the hydration heat of concrete control method is founded by the test.
C1 [Gao Xiaolong] Tianjin Univ, Tianjin, Peoples R China.
   [Li Chunguang] CITIC IDE Beijing Water Technol Co Ltd, Beijing, Peoples R China.
   [Qiao Yunhong] Baotou City Drainage Ind Corp, Baotou City, Inner Mongolia, Peoples R China.
C3 Tianjin University
RP Gao, XL (通讯作者)，Tianjin Univ, Tianjin, Peoples R China.
EM adhi39@163.com; uqoo04@163.com; yphg55@163.com
NR 21
TC 5
Z9 7
U1 8
U2 108
JI Intell. Autom. Soft Comput.
PD DEC
PY 2019
VL 25
IS 4
BP 775
EP 783
DI 10.31209/2019.100000081
PG 9
WC Automation & Control Systems; Computer Science, Artificial Intelligence
WE Science Citation Index Expanded (SCI-EXPANDED)
SC Automation & Control Systems; Computer Science
UT WOS:000496777100014
ER

PT J
AU Hoots, AB
AF Hoots, Anna Belle
TI SEVERING THE CONNECTION BETWEEN SEX TRAFFICKING AND US MILITARY BASES
   OVERSEAS
SO FORDHAM LAW REVIEW
LA English
DT Article
AB The sex trafficking of women and girls by U.S. military men remains an issue plaguing U.S military bases overseas. While the U.S. government has offered several solutions to combat this specific niche of sex trafficking, the legislation and policy put forth are insufficient to eradicate the problem. After assessing the intersection of sex trafficking and overseas U.S. military bases, this Note both discusses why and proposes how, through the use of Status of Forces Agreements (SOFAs), all U.S. military bases abroad can and must commit to the prevention of this egregious human rights violation. Because SOFAs grant wide latitude to set terms and foster cooperation between the United States and a host country, this Note proposes a framework for utilizing SOFAs as a channel for stricter guidelines and greater enforceability of sex trafficking laws, specifically through the inclusion of a new sex trafficking provision.
C1 [Hoots, Anna Belle] Fordham Univ, Sch Law, Bronx, NY 10458 USA.
C3 Fordham University
RP Hoots, AB (通讯作者)，Fordham Univ, Sch Law, Bronx, NY 10458 USA.
NR 81
TC 0
Z9 1
U1 0
U2 1
JI Fordham Law Rev.
PD NOV
PY 2019
VL 88
IS 2
BP 733
EP 759
PG 27
WC Law
WE Social Science Citation Index (SSCI)
SC Government & Law
UT WOS:000493973500012
ER

PT J
AU Morris, DW
AF Morris, Douglas W.
TI A human tragedy? The pace of negative global change exceeds human
   progress
SO ANTHROPOCENE REVIEW
LA English
DT Article
DE biodiversity; energy consumption; global change; human population
   growth; pollution; tragedy of the commons
ID HABITAT SELECTION; ANTHROPOCENE; EVOLUTION; COMMONS
AB I analyze changes in the demographic profiles and urbanization rates of 201 countries, and assess 69 global indicators of the human condition, in order to evaluate whether the human population is endangering its persistence and future quality of human life (tragedy of the commons). Encouraging changes in age profiles signal a slowing down in human population growth during the Anthropocene while exponential increases in several economic, education, and health indicators support an optimistic outlook for the future of humanity. But rapid growth by a larger number of negative indicators foretell a global human tragedy plagued by long-term increases in pollution, global warming, waning food production and unparalleled declines in biodiversity. Urgent action is required to avoid further collapse of the Earth System.
C1 [Morris, Douglas W.] Lakehead Univ, Thunder Bay, ON, Canada.
C3 Lakehead University
RP Morris, DW (通讯作者)，Lakehead Univ, Dept Biol, Thunder Bay, ON P7B 5E1, Canada.
EM douglas.morris@lakeheadu.ca
RI ; Morris, David/AFO-9907-2022
OI Morris, Douglas/0000-0003-4515-9261; 
FU Canada's Natural Sciences and Engineering Research Council
FX I thank Helen Otterman and Paul Whipp whose search and organization of a
   preliminary list of lifetime indicators streamlined my assessments. I am
   especially grateful to two anonymous reviewers who helped me improve
   this contribution, and for Canada's Natural Sciences and Engineering
   Research Council's ongoing support of my research on global change and
   evolutionary ecology.
NR 43
TC 2
Z9 4
U1 0
U2 21
JI Anthr. Rev.
PD APR
PY 2019
VL 6
IS 1-2
BP 55
EP 70
DI 10.1177/2053019619848216
PG 16
WC Environmental Sciences; Environmental Studies; Geosciences,
   Multidisciplinary
WE Science Citation Index Expanded (SCI-EXPANDED); Social Science Citation Index (SSCI)
SC Environmental Sciences & Ecology; Geology
UT WOS:000474897200004
ER

PT J
AU Windeyer, RC
AF Windeyer, Richard C.
TI Petri Dish Deceptions: A Search for 100% Veracity in Rimini Protokoll's
   Statistical Portrait of Montreal
SO CANADIAN THEATRE REVIEW
LA English
DT Article
DE 100% Montreal; aesthetics of information design; census; documentary
   theatre; informatics; intermedial performance; participatory theatre;
   Rimini Protokoll; statistics
AB In the wake of 2016the year of post-truth' and fake facts'Rimini Protokoll's participatory theatre work, 100% Montreal, attempted to reveal what the city's census data had failed to capture about the lives of its citizens. This article examines how their theatrical juxtaposition of a city's demographic data with the onstage testimonies of 100 residents reveals important underlying factors that have plagued the pursuit of accuracy in census-taking throughout history. In doing so, 100% Montreal effectively stages the conditions under which contemporary definitions of truth' become increasingly mutable and elusive, while underscoring the extent to which the public disclosure of accurate and truthful testimony relies on a trustworthy culture of respect and privacy protection between the surveyors and the surveyed.
C1 [Windeyer, Richard C.] Univ Toronto, Ctr Drama Theatre & Performance Studies, Toronto, ON, Canada.
   [Windeyer, Richard C.] Wilfrid Laurier Univ, Mus Technol & Electroacoust Composit, Waterloo, ON, Canada.
C3 University of Toronto; Wilfrid Laurier University
RP Windeyer, RC (通讯作者)，Univ Toronto, Ctr Drama Theatre & Performance Studies, Toronto, ON, Canada.
NR 8
TC 0
Z9 1
U1 0
U2 1
JI Can. Theatre Rev.
PD SUM
PY 2018
VL 175
BP 29
EP 34
DI 10.3138/ctr.175.006
PG 6
WC Theater
WE Arts &amp; Humanities Citation Index (A&amp;HCI)
SC Theater
UT WOS:000436869200006
ER

PT J
AU Chen, IH
   Aguilar, HA
   Paez, JSP
   Wu, XF
   Pan, L
   Wendt, MK
   Iliuk, AB
   Zhang, Y
   Tao, WA
AF Chen, I-Hsuan
   Aguilar, Hilary Andaluz
   Paez, J. Sebastian Paez
   Wu, Xiaofeng
   Pan, Li
   Wendt, Michael K.
   Iliuk, Anton B.
   Zhang, Ying
   Tao, W. Andy
TI Analytical Pipeline for Discovery and Verification of Glycoproteins from
   Plasma-Derived Extracellular Vesicles as Breast Cancer Biomarkers
SO ANALYTICAL CHEMISTRY
LA English
DT Article
ID EXOSOMES; IDENTIFICATION; PROTEOMICS; PROTEINS; DISEASE; MARKERS
AB Glycoproteins comprise more than half of current FDA-approved protein cancer markers, but the development of new glycoproteins as disease biomarkers has been stagnant. Here we present a pipeline to develop glycoproteins from extracellular vesicles (EVs) through integrating quantitative glycoproteomics with a novel reverse phase glycoprotein array and then apply it to identify novel biomarkers for breast cancer. EV glycoproteomics show promise in circumventing the problems plaguing current serum/plasma glycoproteomics and allowed us to identify hundreds of glycoproteins that have not been identified in blood. We identified 1,453 unique glycopeptides representing 556 glycoproteins in EVs, among which 20 were verified significantly higher in individual breast cancer patients. We further applied a novel glyco-specific reverse phase protein array to quantify a subset of the candidates. Together, this study demonstrates the great potential of this integrated pipeline for biomarker discovery.
C1 [Chen, I-Hsuan; Paez, J. Sebastian Paez; Tao, W. Andy] Purdue Univ, Dept Biochem, W Lafayette, IN 47907 USA.
   [Aguilar, Hilary Andaluz; Wu, Xiaofeng; Tao, W. Andy] Purdue Univ, Dept Chem, W Lafayette, IN 47907 USA.
   [Pan, Li; Wendt, Michael K.; Tao, W. Andy] Purdue Univ, Dept Med Chem & Mol Pharmacol, W Lafayette, IN 47907 USA.
   [Iliuk, Anton B.] Tymora Analyt Operat, W Lafayette, IN 47906 USA.
   [Zhang, Ying] Fudan Univ, Shanghai Canc Ctr, Shanghai 200032, Peoples R China.
   [Zhang, Ying] Fudan Univ, Inst Biomed Sci, Shanghai 200032, Peoples R China.
   [Wendt, Michael K.] Purdue Univ, Purdue Ctr Canc Res, W Lafayette, IN 47907 USA.
C3 Purdue University System; Purdue University; Purdue University System;
   Purdue University; Purdue University System; Purdue University; Fudan
   University; Fudan University; Purdue University System; Purdue
   University
RP Tao, WA (通讯作者)，Purdue Univ, Dept Biochem, W Lafayette, IN 47907 USA.; Tao, WA (通讯作者)，Purdue Univ, Dept Chem, W Lafayette, IN 47907 USA.; Tao, WA (通讯作者)，Purdue Univ, Dept Med Chem & Mol Pharmacol, W Lafayette, IN 47907 USA.; Zhang, Y (通讯作者)，Fudan Univ, Shanghai Canc Ctr, Shanghai 200032, Peoples R China.; Zhang, Y (通讯作者)，Fudan Univ, Inst Biomed Sci, Shanghai 200032, Peoples R China.
EM ying@fudan.edu.cn; watao@purdue.edu
RI ; Wu, Xiaofeng/GWU-9867-2022; pan, li/LCE-3452-2024; Tao,
   Andy/N-1290-2019; zhang, yanling/GRJ-9862-2022
OI Tao, Weiguo/0000-0002-5535-5517; Wu, Xiaofeng/0000-0002-8961-2163;
   Iliuk, Anton/0000-0002-2914-1363; Paez, J Sebastian/0000-0002-0065-1474;
   Wendt, Mike/0000-0002-3665-7413; 
FU NIH [5R01GM088317, 1R0IGM111788, S10 RR025044]; NSF [1506752]; Purdue
   University Center for Cancer Research [P30 CA023168]; Direct For
   Mathematical & Physical Scien; Division Of Chemistry [1506752] Funding
   Source: National Science Foundation
FX This project has been funded by NIH Grants 5R01GM088317, 1R0IGM111788,
   and S10 RR025044 and NSF Grant 1506752. Additional support was provided
   by the Purdue University Center for Cancer Research (Grant P30
   CA023168).
NR 28
TC 55
Z9 58
U1 1
U2 112
JI Anal. Chem.
PD MAY 15
PY 2018
VL 90
IS 10
BP 6307
EP 6313
DI 10.1021/acs.analchem.8b01090
PG 7
WC Chemistry, Analytical
WE Science Citation Index Expanded (SCI-EXPANDED)
SC Chemistry
UT WOS:000432478600047
PM 29629753
ER

PT J
AU Razzoli, E
   Zwartsenberg, B
   Michiardi, M
   Boschini, F
   Day, RP
   Elfimov, IS
   Denlinger, JD
   Süss, V
   Felser, C
   Damascelli, A
AF Razzoli, E.
   Zwartsenberg, B.
   Michiardi, M.
   Boschini, F.
   Day, R. P.
   Elfimov, I. S.
   Denlinger, J. D.
   Suess, V.
   Felser, C.
   Damascelli, A.
TI Stable Weyl points, trivial surface states, and particle-hole
   compensation in WP2
SO PHYSICAL REVIEW B
LA English
DT Article
ID MAGNETORESISTANCE
AB A possible connection between extremely large magnetoresistance and the presence of Weyl points has garnered much attention in the study of topological semimetals. Exploration of these concepts in transition-metal diphosphides WP2 has been complicated by conflicting experimental reports. Here we combine angle-resolved photoemission spectroscopy (ARPES) and density functional theory (DFT) calculations to disentangle surface and bulk contributions to the ARPES intensity, the superposition of which has plagued the determination of the band structure in WP2. Our results showthat while the hole- and electronlike Fermi surface sheets originating from surface states have different areas, the bulk-band structure of WP2 is electron-hole compensated in agreement with DFT. Furthermore, the ARPES band structure is compatible with the presence of at least four temperature-independent Weyl points, confirming the topological nature of WP2 and its stability against lattice distortions.
C1 [Razzoli, E.; Zwartsenberg, B.; Michiardi, M.; Boschini, F.; Day, R. P.; Elfimov, I. S.; Damascelli, A.] Univ British Columbia, Quantum Matter Inst, Vancouver, BC V6T 1Z4, Canada.
   [Razzoli, E.; Zwartsenberg, B.; Michiardi, M.; Boschini, F.; Day, R. P.; Elfimov, I. S.; Damascelli, A.] Univ British Columbia, Dept Phys & Astron, Vancouver, BC V6T 1Z1, Canada.
   [Michiardi, M.; Suess, V.; Felser, C.] Max Planck Inst Chem Phys Solids, D-01187 Dresden, Germany.
   [Denlinger, J. D.] Lawrence Berkeley Natl Lab, Adv Light Source, Berkeley, CA 94720 USA.
C3 University of British Columbia; University of British Columbia; Max
   Planck Society; United States Department of Energy (DOE); Lawrence
   Berkeley National Laboratory
RP Razzoli, E (通讯作者)，Univ British Columbia, Quantum Matter Inst, Vancouver, BC V6T 1Z4, Canada.; Razzoli, E (通讯作者)，Univ British Columbia, Dept Phys & Astron, Vancouver, BC V6T 1Z1, Canada.
EM razzoli@physics.ubc.ca; damascelli@physics.ubc.ca
RI BOSCHINI, FABIO/ABB-2022-2020; Felser, Claudia/A-5779-2009; BOSCHINI,
   FABIO/A-8362-2018; damascelli, andrea/P-6329-2014
OI Felser, Claudia/0000-0002-8200-2063; BOSCHINI,
   FABIO/0000-0003-3503-9389; 
FU Max Planck-UBC-UTokyo Centre for Quantum Materials; Canada First
   Research Excellence Fund; Quantum Materials; Future Technologies
   Program; Killam; Alfred P. Sloan; Natural Sciences and Engineering
   Research Council of Canada (NSERC); Alexander von Humboldt Fellowship;
   Canada Research Chairs Program; NSERC; Canada Foundation for Innovation
   (CFI); CIFARQuantum Materials Program; Swiss National Science Foundation
   (SNSF) [P300P2_164649]; Swiss National Science Foundation (SNF)
   [P300P2_164649] Funding Source: Swiss National Science Foundation (SNF)
FX This research was undertaken thanks in part to funding from the Max
   Planck-UBC-UTokyo Centre for Quantum Materials and the Canada First
   Research Excellence Fund, Quantum Materials and Future Technologies
   Program. The work at UBC was supported by the Killam, Alfred P. Sloan,
   and Natural Sciences and Engineering Research Council of Canada (NSERC)
   Steacie Memorial Fellowships (A.D.), the Alexander von Humboldt
   Fellowship (A.D.), the Canada Research Chairs Program (A.D.), NSERC,
   Canada Foundation for Innovation (CFI), and CIFARQuantum Materials
   Program. E.R. acknowledges support from the Swiss National Science
   Foundation (SNSF) under Grant No. P300P2_164649.
NR 27
TC 26
Z9 26
U1 2
U2 46
JI Phys. Rev. B
PD MAY 4
PY 2018
VL 97
IS 20
AR 201103
DI 10.1103/PhysRevB.97.201103
PG 5
WC Materials Science, Multidisciplinary; Physics, Applied; Physics,
   Condensed Matter
WE Science Citation Index Expanded (SCI-EXPANDED)
SC Materials Science; Physics
UT WOS:000431992200001
OA Green Submitted
ER

PT C
AU Mermoud, A
   Keupp, MM
   Ghernaouti, S
   David, DP
AF Mermoud, Alain
   Keupp, Marcus Matthias
   Ghernaouti, Solange
   David, Dimitri Percia
BE Havarneanu, G
   Setola, R
   Nassopoulos, H
   Wolthusen, S
TI Using Incentives to Foster Security Information Sharing and Cooperation:
   A General Theory and Application to Critical Infrastructure Protection
SO CRITICAL INFORMATION INFRASTRUCTURES SECURITY (CRITIS 2016)
SE Lecture Notes in Computer Science
LA English
DT Proceedings Paper
CT 11th International Conference on Critical Information Infrastructures
   Security (CRITIS)
CY OCT 10-12, 2016
CL Paris, FRANCE
SP Int Union Railways
ID COLLECTIVE INNOVATION MODEL; OPEN SOURCE SOFTWARE; ISSUES
AB Various measures have been proposed to mitigate the underinvestment problem in cybersecurity. Investment models have theoretically demonstrated the potential application of security information sharing (SIS) to Critical Infrastructure Protection (CIP). However, the free rider problem remains a major pitfall, preventing the full potential benefits of SIS from being realised. This paper closes an important research gap by providing a theoretical framework linking incentives and voluntary SIS. This framework was applied to CIP through a case study of the Swiss Reporting and Analysis Centre for Information Security. The SIS model was used to analyse the incentive mechanisms that most effectively support SIS for CIP. Our work contribute to an understanding of the free rider problem that plagues the provision of the public good that is cybersecurity, and offer clues to its mitigation.
C1 [Mermoud, Alain; Ghernaouti, Solange; David, Dimitri Percia] Univ Lausanne, Swiss Cybersecur Advisory & Res Grp SCARG, CH-1015 Lausanne, Switzerland.
   [Mermoud, Alain; Keupp, Marcus Matthias; David, Dimitri Percia] Swiss Fed Inst Technol, Dept Def Management, Mil Acad, CH-8903 Birmensdorf, Switzerland.
   [Keupp, Marcus Matthias] Univ St Gallen, Inst Technol Management, Dufourstr 40a, CH-9000 St Gallen, Switzerland.
C3 University of Lausanne; University of St Gallen
RP Mermoud, A (通讯作者)，Univ Lausanne, Swiss Cybersecur Advisory & Res Grp SCARG, CH-1015 Lausanne, Switzerland.; Mermoud, A (通讯作者)，Swiss Fed Inst Technol, Dept Def Management, Mil Acad, CH-8903 Birmensdorf, Switzerland.
EM alain.mermoud@unil.ch
RI ; Alain, Mermoud/KIH-3437-2024
OI Percia David, Dimitri/0000-0002-9393-1490; Mermoud,
   Alain/0000-0001-6471-772X; 
NR 37
TC 0
Z9 0
U1 0
U2 2
BN 978-3-319-71368-7; 978-3-319-71367-0
J9 LECT NOTES COMPUT SC
PY 2018
VL 10242
BP 150
EP 162
DI 10.1007/978-3-319-71368-7_13
PG 13
WC Computer Science, Information Systems; Computer Science, Theory &
   Methods; Telecommunications
WE Conference Proceedings Citation Index - Science (CPCI-S)
SC Computer Science; Telecommunications
UT WOS:000546258900013
ER

PT C
AU Wang, H
   Zhou, M
   Chen, X
   Chen, G
   Gu, M
AF Wang, Han
   Zhou, Min
   Chen, Xi
   Chen, Guang
   Gu, Ming
BE Bu, L
   Xiong, Y
TI Which Defect Should Be Fixed First? Semantic Prioritization of Static
   Analysis Report
SO SOFTWARE ANALYSIS, TESTING, AND EVOLUTION, SATE 2018
SE Lecture Notes in Computer Science
LA English
DT Proceedings Paper
CT 8th Annual International Conference on Software Analysis, Testing, and
   Evolution (SATE)
CY NOV 23-24, 2018
CL Shenzhen, PEOPLES R CHINA
SP Tech Comm Software Engn, Tech Comm Syst Software, Tech Comm Informat Syst, China Comp Federat
DE Defect prioritization; Static analysis; Defect propagation analysis
AB The usability of static analyzers is plagued by excessive false alarms. It is laborious yet error-prone to manually examine the spuriousness of defect reports. Moreover, the inability to preclude overwhelming false alarms deters user's confidence on such tools and severely limits their adoption in development cycles. In this paper, we propose a semantic approach for prioritizing defect reports emitted by static analysis. Our approach evaluates the importance of defect reports by their fatality and priorities defects by their affection to critical functions. Compared to the existing approaches that prioritize defect reports by analyzing external attributes, ours substantially utilizes semantic information derived by static analysis to measure the severity of defect reports more precisely. We have implemented a prototype which is evaluated to real-world code bases, and the results show that our approach can effectively evaluate the severity of defects.
C1 [Wang, Han; Zhou, Min; Chen, Xi; Chen, Guang; Gu, Ming] Tsinghua Univ, Sch Software, Beijing, Peoples R China.
C3 Tsinghua University
RP Wang, H (通讯作者)，Tsinghua Univ, Sch Software, Beijing, Peoples R China.
EM h-wang16@mails.tsinghua.edu.cn
RI Chen, Yen-Chun/HZM-3955-2023
NR 15
TC 10
Z9 11
U1 0
U2 0
BN 978-3-030-04272-1; 978-3-030-04271-4
J9 LECT NOTES COMPUT SC
PY 2018
VL 11293
BP 3
EP 19
DI 10.1007/978-3-030-04272-1_1
PG 17
WC Computer Science, Software Engineering; Computer Science, Theory &
   Methods
WE Conference Proceedings Citation Index - Science (CPCI-S)
SC Computer Science
UT WOS:000865924900001
ER

PT J
AU Njikam, O
   Alhadji, HA
AF Njikam, Ousmanou
   Alhadji, Hamidou Azi
TI Technical Efficiency among Smallholder Rice Farmers: A Comparative
   Analysis of Three Agro-ecological Zones in Cameroon
SO AFRICAN DEVELOPMENT REVIEW-REVUE AFRICAINE DE DEVELOPPEMENT
LA English
DT Article
ID DETERMINANTS
AB Rice production in Cameroon is characterized by smallholder type of production, disease-plagued farms, huge inefficiency, and largely depends on agro-ecological conditions. So, the country imports most of its domestic consumption needs of rice. Using survey data from 1,141 Cameroonian smallholder rice farmers, their scores of technical efficiency, determinants and the extent of their variability across three agro-ecological zones are analyzed. The results suggest significant room for improvement in the farmers' technical efficiency which varies largely across and within agro-ecological zones. Correlates of technical efficiency differentials among the farmers differ across agro-ecological zones, ranging from the age and experience of farmer and land ownership in the Sahel,age of farmer, land ownership and distance village-farm in the western highland, to agricultural training in the bimodal humid rain forest zone.
C1 [Njikam, Ousmanou; Alhadji, Hamidou Azi] Univ Yaounde II, Fac Econ & Management, POB 31739, Yaounde, Cameroon.
RP Njikam, O (通讯作者)，Univ Yaounde II, Fac Econ & Management, POB 31739, Yaounde, Cameroon.
EM onjikam2002@yahoo.fr; halhadjiazi@yahoo.com
NR 25
TC 12
Z9 14
U1 0
U2 9
JI Afr. Dev. Rev.
PD MAR
PY 2017
VL 29
IS 1
BP 28
EP 43
DI 10.1111/1467-8268.12236
PG 16
WC Development Studies
WE Social Science Citation Index (SSCI)
SC Development Studies
UT WOS:000397204200003
ER

PT C
AU Guan, HN
   Chen, LY
   Li, X
   Zhu, BP
   He, JP
AF Guan, Hainan
   Chen, Luyao
   Li, Xiao
   Zhu, Benpeng
   He, Jiping
GP Destech Publicat Inc
TI A Flexible Microelectrode Array for Recording Signals of Culturing DRG
   Explants
SO 2016 2ND INTERNATIONAL CONFERENCE ON MECHANICAL, ELECTRONIC AND
   INFORMATION TECHNOLOGY ENGINEERING (ICMITE 2016)
LA English
DT Proceedings Paper
CT 2nd International Conference on Mechanical, Electronic and Information
   Technology Engineering (ICMITE)
CY MAY 21-22, 2016
CL Chongqing, PEOPLES R CHINA
DE MEMS; neural interface; microelectrode arrays; DRG
ID IN-VITRO; SU-8
AB Owning to the advanced technology of microelectromechanical systems (MEMS), more and more precise microelectrode arrays are used to serve as neural prosthesis. Peripheral nerve injury and amputation have plagued neurosurgeons and patients. Neural interface have been served as a bridge between peripheral nerves and prosthetic limbs. In this study, to characterize the signals of culturing dorsal root ganglion (DRG) explants, a flexible electronic microelectrode arrays using SU-8 was designed to serve as neural interface to record neural signals of culturing DRG explants. The arrays are composed of thin gold electrode on a flexible material called SU-8, The materials and methods will play an important role in recording neural signals of culturing DRG explants. The goal of this study is to design an artificial limb that the amputees could control as if it was a natural extension of their own body.
C1 [Guan, Hainan; Chen, Luyao; Li, Xiao; He, Jiping] Huazhong Univ Sci & Technol, Sch Opt & Elect Informat, Neural Interface & Rehabil Technol Res Ctr, 1037 Luoyu Rd, Wuhan, Peoples R China.
C3 Huazhong University of Science & Technology
EM benpengzhu@hust.edu.cn; jiping.he@asu.edu
RI xiao, li/LRV-1500-2024
NR 11
TC 0
Z9 0
U1 0
U2 4
BN 978-1-60595-340-3
PY 2016
BP 56
EP 59
PG 4
WC Engineering, Multidisciplinary
WE Conference Proceedings Citation Index - Science (CPCI-S)
SC Engineering
UT WOS:000389904400012
ER

PT C
AU Lemettais, M
AF Lemettais, Michele
BE Espina, Y
TI Claire Of The Sea Light Edwidge Danticat's Haunting Tale of
   Borders Tanscended and Shattered
SO IMAGES OF EUROPE PAST, PRESENT, FUTURE (ISSEI 2014)
LA English
DT Proceedings Paper
CT 14th International Conference of the
   International-Society-for-the-Study-of-European-Ideas (ISSEI) - Images
   of Europe - Past, Present, Future
CY AUG 04-08, 2014
CL Cathol Unive Portugal, Porto, PORTUGAL
SP Int Soc Study European Ideas
HO Cathol Unive Portugal
DE Minority Culture; Language; Identity; Border Crossing
AB For those of us who love to devour literature to later on ponder on what we missed, Danticat's dense and seemingly simple novel is a gift as it is so easy to jump over the titles of chapters, trying to follow Claire's simple story. But, when the eponymous little girl vanishes from the narration as her story disappears in the past and fuses into that of other characters, one is left to wonder about the transcendence of time and space in a culture whose identity is made up of dislocations, migrations, diaspora and so many crossed and shattered borders. Danticat's latest novel is yet another beautiful and loving rendering of the Haitian ethos as the nation struggles to transcend the cycle of natural and human disasters that has been plaguing it for too long.
C1 [Lemettais, Michele] 222 Edgewater Dr, Framingham, MA 01702 USA.
RP Lemettais, M (通讯作者)，222 Edgewater Dr, Framingham, MA 01702 USA.
EM Lemettais9@gmail.com
NR 2
TC 0
Z9 0
U1 0
U2 0
BN 978-989-8366-82-5
PY 2016
BP 657
EP 664
PG 8
WC History
WE Conference Proceedings Citation Index - Social Science &amp; Humanities (CPCI-SSH)
SC History
UT WOS:000598365000079
ER

PT J
AU Wang, MW
   Du, ZM
   Peng, XL
   Sun, CB
   Wu, X
AF Wang, Mingwei
   Du, Zhimin
   Peng, Xiaolong
   Sun, Chongbing
   Wu, Xiang
TI ANALYSIS ON OUTPUT STAGE AND PROCESS OF COAL POWDER IN COALBED METHANE
   WELL
SO OXIDATION COMMUNICATIONS
LA English
DT Article
DE coal bed methane; coal powder; coal powder production stage; coal powder
   production procedure
AB The coal powder production is one of the most significant phenomenon in coal bed methane exploitation. Its generation, immigration and production in reservoir severely plague the success of efficient exploitation of coal bed methane. Recently, there is few literature or further study researching the production stage, physical procedure and mechanism of coal powder production. However, these studies are important for the establishment gas-liquid-solid flow model with coal powder immigration and the quantitative analysis of coal powder influence on gas well. Therefore, the powder coal from the Qinshui Basin is researched in this paper. Finally, based on the gas well production stage, the coal powder type and production procedure is divided by the rock stress-strain theory. Meantime, each coal powder production stage is analysed with core displacement experiment.
C1 [Wang, Mingwei; Du, Zhimin; Peng, Xiaolong; Sun, Chongbing] Southwest Petr Univ, State Key Lab Oil & Gas Reservoir Geol & Exploita, SPE, Chengdu, Peoples R China.
   [Wu, Xiang] China United Coalbed Methane Corp Ltd, Chengdu, Peoples R China.
C3 Southwest Petroleum University
RP Wang, MW (通讯作者)，Southwest Petr Univ, State Key Lab Oil & Gas Reservoir Geol & Exploita, SPE, Chengdu, Peoples R China.
EM swpuwmw@126.com
OI Peng, Xiaolong/0000-0001-8163-4459
FU National Science and Technology Major Project of the Ministry of Science
   and Technology of China [2011ZX05060-004, 2011ZX05014-004-004HZ];
   Natural Science Foundation of China [51474179]
FX This work was supported by the National Science and Technology Major
   Project of the Ministry of Science and Technology of China
   2011ZX05060-004 and 2011ZX05014-004-004HZ. This thesis was also
   sponsored by Natural Science Foundation of China No 51474179.
NR 17
TC 1
Z9 1
U1 0
U2 11
JI Oxid. Commun.
PY 2016
VL 39
IS 1A
SI SI
BP 1079
EP 1090
PG 12
WC Chemistry, Multidisciplinary
WE Science Citation Index Expanded (SCI-EXPANDED)
SC Chemistry
UT WOS:000378014600024
ER

PT J
AU Gonatidis, Y
   Pappa, M
   Papastefanaki, L
AF Gonatidis, Yannis
   Pappa, Maria
   Papastefanaki, Leda
TI Preventing Epidemics at the Borders: The Public Health Policy of the
   Greek State (1821-1909)
SO SOCIAL HISTORY OF MEDICINE
LA English
DT Article; Early Access
DE Epidemics; Quarantine; Lazarettos; nineteenth century; Greece
AB The paper traces the evolution of the public health measures taken by the Greek state for its protection from the spread of epidemic diseases, particularly plague and cholera, from abroad, and the development of the network of health authorities during the nineteenth century. In the article, use is made for the first time of the whole of the public health legislation of the Greek state during the period 1821-1909 (more than 1,700 laws, decrees, and circulars) on its protection from the spread of epidemic diseases. In contrast with the meagre accounts in the international bibliography, which represents the public health policy of the Greek state as having been fixed, unchanging, and centred simply on the use of quarantine as a protective measure, this study draws attention to the active, constantly changing, and dynamic policy which was followed during the nineteenth century.
C1 [Gonatidis, Yannis] Univ Crete, Dept Hist & Archaeol, Rethimnon, Greece.
   [Pappa, Maria] Univ Ioannina, Dept Hist & Archaeol, Ioannina, Greece.
   [Papastefanaki, Leda] Fdn Res & Technol, Inst Mediterranean Studies, Rethimnon, Greece.
C3 University of Crete; University of Ioannina
RP Gonatidis, Y (通讯作者)，Univ Crete, Dept Hist & Archaeol, Rethimnon, Greece.
EM gonatidis@gmail.com; marpappa@gmail.com; lpapast@uoi.gr
RI ; Papastefanaki, Leda/NXC-1823-2025
OI Pappa, Maria/0009-0006-8673-2211; Gonatidis, Yannis/0009-0005-5524-2685;
   Papastefanaki, Leda/0000-0003-0857-2807
FU Greece; European Union (European Social Fund-ESF) [MIS 5050159];
   HEAL-Link
FX This research is co-financed by Greece and the European Union (European
   Social Fund-ESF) through the Operational Programme << Human Resources
   Development, Education and Lifelong Learning 2014-2020 >> in the context
   of the project "Geography of Surveillance. Lazarettos and Quarantine
   Services in the Greek State, 1821-1923" (MIS 5050159)."
   [https://www.ims.forth.gr/en/project/view?id=201]. The publication of
   the article in OA mode was financially supported by HEAL-Link.
NR 97
TC 0
Z9 0
U1 0
U2 0
JI Soc. Hist. Med.
PD 2025 JUL 15
PY 2025
DI 10.1093/shm/hkaf036
EA JUL 2025
PG 23
WC History; History & Philosophy Of Science
WE Science Citation Index Expanded (SCI-EXPANDED); Social Science Citation Index (SSCI); Arts &amp; Humanities Citation Index (A&amp;HCI)
SC History; History & Philosophy of Science
UT WOS:001528644400001
OA hybrid
ER

PT J
AU Reyes, RSM
AF Reyes, Raniel S. M.
TI A GENEALOGY OF THE CONTEMPORARY UNDEAD LIFE THROUGH BYUNG-CHUL HAN
SO PHILOSOPHIA-INTERNATIONAL JOURNAL OF PHILOSOPHY
LA English
DT Article
DE neoliberal capitalism; positivity; transparency; undead life
AB In this article, I reconstruct Byung-Chul Han's diagnosis of neoliberal capitalism through a genealogy of his notion of the 'undead life' & horbar; a life that is "too alive to die, and too dead to live." I argue that this intervention is necessary to profoundly understand his critique of the desecrated existence, atomized community, and debased politics plaguing contemporary society. Thanks to the cult of positivity, the heart of the neoliberal dispositive, living today is devoid of endurance, vigor, and depth. A further immersion into the neoliberal abyss leads to a disquisition of corollary predicaments, such as depression, pornography, and psychopolitical domination. In the concluding section, I raise some issues found in Han's appraisal of neoliberal capitalism and the digital regime. More importantly, I present some images of resistance and hope from his writings and diagram some ways to creatively and critically survive in the present.
C1 [Reyes, Raniel S. M.] Univ Santo Tomas, Manila, Philippines.
C3 University of Santo Tomas
RP Reyes, RSM (通讯作者)，Univ Santo Tomas, Manila, Philippines.
NR 35
TC 0
Z9 0
U1 0
U2 0
JI Philos.-Int. J. Philos.
PD JUN
PY 2025
VL 26
IS 2
BP 236
EP 257
PG 22
WC Philosophy
WE Arts &amp; Humanities Citation Index (A&amp;HCI)
SC Philosophy
UT WOS:001543245600005
ER

PT J
AU De Felice, A
   Larrouturou, F
AF De Felice, Antonio
   Larrouturou, Francois
TI Gauss-Bonnet dynamical compactification scenarios and their ghosts in
   the tensor sectors
SO JOURNAL OF COSMOLOGY AND ASTROPARTICLE PHYSICS
LA English
DT Article
DE cosmological applications of theories with extra dimensions;
   Cosmological perturbation theory in GR and beyond; dark energy theory;
   modified gravity
AB In a cosmological context, the Einstein-Gauss-Bonnet theory contains, in d + 4 dimensions, a dynamical compactification scenario in which the additional dimensions settle down to a configuration with a constant radion/scale factor. Sadly however this work demonstrates that such a quite appealing framework is plagued by instabilities, either from the background configuration's unsteadiness or the ghostly behaviors of the tensorial perturbations. New and stable solutions are found by relaxing one of the hypotheses defining the original compactification scenario. However, such configurations do not respect the current bounds on the speed of propagation of gravitational waves, and thus have to be discarded. Those results thus advocate for a comprehensive study of compactification scenarios in the Gauss-Bonnet framework, their stability, and the effects of matter inclusion.
C1 [De Felice, Antonio] Kyoto Univ, Yukawa Inst Theoret Phys, Ctr Gravitat Phys & Quantum Informat, Kyoto 6068502, Japan.
   [Larrouturou, Francois] Sorbonne Univ, Univ PSL, CNRS, Observ Paris,SYRTE,LNE, 61 Ave Observ, F-75014 Paris, France.
C3 Kyoto University; Centre National de la Recherche Scientifique (CNRS);
   Sorbonne Universite; Universite PSL; Observatoire de Paris; heSam
   Universite; Conservatoire National Arts & Metiers (CNAM)
RP De Felice, A (通讯作者)，Kyoto Univ, Yukawa Inst Theoret Phys, Ctr Gravitat Phys & Quantum Informat, Kyoto 6068502, Japan.
EM antonio.defelice@yukawa.kyoto-u.ac.jp; francois.larrouturou@obspm.fr
RI De Felice, Antonio/ABG-9435-2020
FU JSPS [20K03969]
FX The authors would like to express their gratitude to A.V. Toporensky for
   illuminating discussions and questions, as well as to A. Giacomini for
   an interesting exchange at an early stage of the project. The work of
   ADF was supported by the JSPS Grants-in-Aid for Scientific Research No.
   20K03969.
NR 15
TC 0
Z9 0
U1 0
U2 0
JI J. Cosmol. Astropart. Phys.
PD APR
PY 2025
IS 4
AR 001
DI 10.1088/1475-7516/2025/04/001
PG 26
WC Astronomy & Astrophysics; Physics, Particles & Fields
WE Science Citation Index Expanded (SCI-EXPANDED)
SC Astronomy & Astrophysics; Physics
UT WOS:001459669600003
ER

PT J
AU Farca, PA
AF Farca, Paula Anca
TI Young People Theatre: From Mental Illness to Gender and Race
   Discrimination
SO CONTEMPORARY THEATRE REVIEW
LA English
DT Article
DE young adults; gender discrimination; race discrimination; mental
   illness; contemporary plays
AB In girl. (2008) and Pipeline (2018), Megan Mostyn-Brown and Dominique Morisseau raise awareness about mental illness, gender, and race issues and create empathy through their effective use of interior monologues, simultaneous monologues, literary allusions, minimal stage directions, and lyrical descriptions. Setting their stories in schools, campuses, and single-parent households and engaging in conversations on parenting and education, these two rising playwrights appeal to young generations and older audiences and break down color and class lines. While presenting characters with compassion, Mostyn-Brown and Morisseau describe situations realistically and urge readers and audiences to pay attention to problems that plague our youth because they can lead to tragic outcomes. The authors ultimately carve spaces in our society and public discourse and foreground urgent issues of American young adults that require awareness, communication, transparency, dialogue, support, and constructive legal, social, emotional, and educational solutions.
C1 [Farca, Paula Anca] Colorado Sch Mines, Golden, CO 80401 USA.
C3 Colorado School of Mines
RP Farca, PA (通讯作者)，Colorado Sch Mines, Golden, CO 80401 USA.
NR 10
TC 0
Z9 0
U1 0
U2 0
JI Contemp. Theatre Rev.
PD JAN 2
PY 2025
VL 35
IS 1
BP 4
EP 16
DI 10.1080/10486801.2025.2486943
PG 13
WC Theater
WE Arts &amp; Humanities Citation Index (A&amp;HCI)
SC Theater
UT WOS:001561124000001
ER

PT J
AU Roulo, N
AF Roulo, Nikki
TI 'A Chancellor's Foot': Certifying Justice with Fools' Ballads in
   Seventeenth-Century England
SO SHAKESPEARE
LA English
DT Article; Early Access
DE The Winter's Tale; ballads; legal discourse
AB In the seventeenth century, issues of jurisprudence and legal consciousness plagued pamphlets and debates at the Inns of Court. John Selden and other lawyers sought to define justice. However, while we would expect to find such debates in legal writing and pamphlets, this article demonstrates that such debates can be found in other popular genres more accessible to the public: ballads. The article uses Autolycus from The Winter's Tale as a case study to show how later Royalists balladeers and songwriters, including Alexander Brome, used the ballad genre to critique public opinion as a legitimate form of legal conscience and adjudicate the new forms of English government during the Interregnum. In doing so, the article underscores the importance of ballads for Interregnum writers and the public to counterbalance the varying legal conscience and equity in seventeenth-century England.
C1 [Roulo, Nikki] Univ Michigan, Program Environm, Ann Arbor, MI 48109 USA.
C3 University of Michigan System; University of Michigan
RP Roulo, N (通讯作者)，Univ Michigan, Program Environm, Ann Arbor, MI 48109 USA.
EM nroulo@umich.edu
NR 27
TC 0
Z9 0
U1 0
U2 1
JI Shakespeare
PD 2024 OCT 8
PY 2024
DI 10.1080/17450918.2024.2410351
EA OCT 2024
PG 19
WC Literature, British Isles; Theater
WE Arts &amp; Humanities Citation Index (A&amp;HCI)
SC Literature; Theater
UT WOS:001337263800001
ER

PT J
AU Mishra, S
   Pal, S
   Srivastav, A
   Tripathi, A
AF Mishra, Shubham
   Pal, Sourav
   Srivastav, Aditya
   Tripathi, Anurag
TI Multiparton Cwebs at five loops
SO JOURNAL OF HIGH ENERGY PHYSICS
LA English
DT Article
DE Higher-Order Perturbative Calculations; Resummation
ID SUDAKOV FORM-FACTOR; ASYMPTOTIC-BEHAVIOR; RADIATION
AB Scattering amplitudes involving multiple partons are plagued with infrared singularities. The soft singularities of the amplitude are captured by the soft function which is defined as the vacuum expectation value of Wilson line correlators. Renormalization properties of soft function allows us to write it as an exponential of the finite soft anomalous dimension. An efficient way to study the soft function is through a set of Feynman diagrams known as Cwebs (webs). We present the mixing matrices and exponentiated colour factors (ECFs) for the Cwebs at five loops that connect six Wilson lines, except those that are related by relabeling of Wilson lines. Further, we express these ECFs in terms of 29 basis colour factors. We also find that this basis can be categorized into two colour structures. Our results are the first key ingredients for the calculation of the soft anomalous dimension at five loops.
C1 [Mishra, Shubham; Srivastav, Aditya; Tripathi, Anurag] Indian Inst Technol Hyderabad, Dept Phys, Kandi, Sangareddy 502284, Telangana, India.
   [Pal, Sourav] Div Theoret Phys, Phys Res Lab, Ahmadabad 380009, Gujarat, India.
C3 Indian Institute of Technology System (IIT System); Indian Institute of
   Technology (IIT) - Hyderabad; Department of Space (DoS), Government of
   India; Physical Research Laboratory - India
RP Mishra, S (通讯作者)，Indian Inst Technol Hyderabad, Dept Phys, Kandi, Sangareddy 502284, Telangana, India.
EM shubhamhere82@gmail.com; sourav@prl.res.in; shrivastavadi333@gmail.com;
   tripathi@phy.iith.ac.in
RI Pal, Sourav/JYP-9180-2024
OI Tripathi, Anurag/0000-0002-9563-9725; Mishra,
   Shubham/0000-0003-2952-5831; Srivastav, Aditya/0000-0002-7430-8089; Pal,
   Sourav/0000-0002-8900-8310
FU CSIR, Govt. of India [09/1001(0052)/2019-EMR-I,
   09/1001(0075)/2020-EMR-I]
FX SM would like to thank CSIR, Govt. of India, for an SRF fellowship
   (09/1001(0052)/2019-EMR-I). SP and AT would like to thank Neelima
   Agarwal, and Lorenzo Magnea for collaboration on the related earlier
   projects. SP would like to thank Physical Research Laboratory (PRL),
   Department of Space, Govt. of India, for a PDF fellowship. AS would like
   to thank CSIR, Govt. of India, for an SRF fellowship
   (09/1001(0075)/2020-EMR-I).
NR 93
TC 3
Z9 3
U1 0
U2 0
JI J. High Energy Phys.
PD JUL 9
PY 2024
IS 7
AR 78
DI 10.1007/JHEP07(2024)078
PG 54
WC Physics, Particles & Fields
WE Science Citation Index Expanded (SCI-EXPANDED)
SC Physics
UT WOS:001266053500003
OA gold
ER

PT J
AU Qi, L
   Hang, T
   Jiang, WJ
   Li, SN
   Zhang, H
   Liang, X
   Lei, L
   Bi, QQ
   Jiang, H
   Li, YX
AF Qi, Lin
   Hang, Teng
   Jiang, Weijie
   Li, Sinong
   Zhang, Hui
   Liang, Xiang
   Lei, Le
   Bi, Qiangqiang
   Jiang, Hang
   Li, Yunxing
TI Proteinaceous Microsphere-Based Water-in-Oil Pickering Emulsions for
   Preservation of Chlorella Cells
SO POLYMERS
LA English
DT Article
DE microalgae; Pickering emulsion; zein; Chlorella cells;
   high-internal-phase emulsions
ID CELLULOSE NANOCRYSTALS; PARTICLES; BACTERIA; STIMULI
AB Microalgae are highly regarded as ideal materials for the creation of liquid biofuels and have substantial potential for growth and utilization. However, traditional storage and culture methods for microalgae are plagued by challenges such as uncontrolled growth, bacterial contamination, and self-shading among algae. These issues severely impede the photosynthetic process and the efficient extraction of biomass energy. This study tackles these problems by utilizing magnetic hydrophobic protein particles to stabilize water-in-oil Pickering emulsions. This allows for the micro-compartment storage and magnetic transfer of algae. Additionally, the successful encapsulation of Chlorella cells in high-internal-phase water-in-oil Pickering emulsions effectively mitigates the settling problem of Chlorella cells in the liquid phase, thereby enabling the potential use of Pickering emulsions for the confined cultivation of microalgae.
C1 [Jiang, Hang; Li, Yunxing] Jiangnan Univ, Key Lab Synthet & Biol Colloids, Minist Educ, Wuxi 214122, Peoples R China.
   Jiangnan Univ, Sch Chem & Mat Engn, Wuxi, Peoples R China.
C3 Jiangnan University; Jiangnan University
RP Jiang, H; Li, YX (通讯作者)，Jiangnan Univ, Key Lab Synthet & Biol Colloids, Minist Educ, Wuxi 214122, Peoples R China.
EM hangjiang@jiangnan.edu.cn; yunxingli@jiangnan.edu.cn
RI Jiang, Weijie/AAG-9986-2020; Jiang, Hang/KCL-4999-2024
OI Hang, Jiang/0000-0002-6697-409X; 
FU Natural Science Foundation of Jiangsu Province
FX No Statement Available
NR 66
TC 3
Z9 3
U1 6
U2 37
JI Polymers
PD MAR
PY 2024
VL 16
IS 5
AR 647
DI 10.3390/polym16050647
PG 13
WC Polymer Science
WE Science Citation Index Expanded (SCI-EXPANDED)
SC Polymer Science
UT WOS:001182991800001
PM 38475330
OA Green Submitted, gold
ER

PT J
AU Lashyn, S
   Leshchyshyn, A
   Popova, M
AF Lashyn, Serhii
   Leshchyshyn, Anastasia
   Popova, Maria
TI Civil Society as an Informal Institution in Ukraine's Judicial Reform
   Process
SO GERMAN LAW JOURNAL
LA English
DT Article
DE Judiciary; Ukraine; civil society; reform; Constitutional Court
ID CONSTITUTIONAL COURTS
AB Since the Revolution of Dignity, civil society has become a major stakeholder in Ukraine's multiple reform processes. Judicial reform has been particularly salient as it aims to transform the country's judiciary, long plagued by interrelated problems of political dependence, oligarchic capture, and internal corruption, into an autonomous guarantor of the rule of law. This Article examines how Ukrainian civil society has developed into an informal institution in Ukraine's judicial reform. Building upon an overview of judicial reform efforts in Ukraine and a general theoretical framework of informality, this contribution studies how Ukrainian civil society influences the reform process, using the example of the country's Constitutional Court. We argue that civil society has become an influential informal institution which plays an increasingly important role in judicial reform in Ukraine.
C1 [Lashyn, Serhii] Univ Hamburg, Hamburg, Germany.
   [Leshchyshyn, Anastasia; Popova, Maria] McGill Univ, Montreal, PQ, Canada.
C3 University of Hamburg; McGill University
RP Lashyn, S (通讯作者)，Univ Hamburg, Hamburg, Germany.
EM serhii.lashyn@outlook.com
OI Lashyn, Serhii/0000-0001-9172-9531; Leshchyshyn,
   Anastasia/0009-0003-3428-9252; Popova, Maria/0000-0001-7351-9442
FU European Research Council (ERC) under European Union [101002660]
FX The research leading to this article received funding from the European
   Research Council (ERC) under the European Union's Horizon 2020 research
   and innovation program (INFINITY, grant no. 101002660).
NR 81
TC 1
Z9 1
U1 0
U2 2
JI German Law J.
PD NOV
PY 2023
VL 24
IS 8
SI SI
BP 1488
EP 1502
DI 10.1017/glj.2023.87
PG 15
WC Law
WE Emerging Sources Citation Index (ESCI)
SC Government & Law
UT WOS:001193351300015
OA gold
ER

PT J
AU Mattar, VT
   Chaves, DSD
   Hollmann, A
   Rodriguez, SA
AF Mattar, Valeria Tapia
   Chaves, Douglas Siqueira de Almeida
   Hollmann, Axel
   Rodriguez, Sergio A.
TI Toxicity and Repellency of the Volatile Oils from Aloysia
   polystachya Against Rhipibruchus picturatus (Coleoptera:
   Bruchinae)
SO REVISTA BRASILEIRA DE FARMACOGNOSIA-BRAZILIAN JOURNAL OF PHARMACOGNOSY
LA English
DT Article
DE Botanical insecticide; Bruchid plague; Eco-friendly insecticide; Insect
   repellency; Monoterpenoid; Non-competitive inhibition
ID ACETYLCHOLINESTERASE; PHENYLPROPANOIDS; MONOTERPENOIDS; VERBENACEAE
AB The seed beetle Rhipibruchus picturatus (Coleoptera: Bruchinae) causes substantial losses during the storage of seedpods from Prosopis alba Griseb., Fabaceae. The use of volatile oils is a key strategy to develop new pest control management programs because they are efficient, less toxic, and less persistent in the environment than synthetic pesticides. In this sense, the volatile oils from leaves of Aloysia polystachya (Griseb.) Moldenke, Verbenaceae, were studied in the present work. Carvone and limonene were their main constituents. The volatile oil, carvone, and limonene exhibited potent insecticidal activity against R. picturatus. Additionally, the pure compounds and the volatile oils produced repellent behavior in insects and inhibited acetylcholinesterase in vitro assays. The data obtained demonstrate the potential of volatile oils from A. polystachya for the future development of new storage pest control strategies.
C1 [Mattar, Valeria Tapia; Rodriguez, Sergio A.] Univ Nacl Santiago Estero, Fac Agron & Agroind, CONICET, Buenos Aires, Argentina.
   [Chaves, Douglas Siqueira de Almeida] Univ Fed Rural Rio de Janeiro, Dept Ciencias Farmaceut, Inst Ciencias Biol & Saude, Seropedica, RJ, Brazil.
   [Hollmann, Axel] Univ Nacl Santiago Estero, Ctr Invest Biofis Aplicada & Alimentos, CONICET, Lab Comp Bioact, Buenos Aires, Argentina.
C3 Consejo Nacional de Investigaciones Cientificas y Tecnicas (CONICET);
   Universidade Federal Rural do Rio de Janeiro (UFRRJ); Consejo Nacional
   de Investigaciones Cientificas y Tecnicas (CONICET)
RP Rodriguez, SA (通讯作者)，Univ Nacl Santiago Estero, Fac Agron & Agroind, CONICET, Buenos Aires, Argentina.
EM sergior@fcq.unc.edu.ar
RI ; de Almeida Chaves, Douglas/R-4023-2019; Hollmann, Axel/J-4931-2013;
   Chaves, Douglas/H-2319-2012
OI Tapia Mattar, Valeria/0009-0001-5288-9935; Hollmann,
   Axel/0000-0002-8060-2997; Chaves, Douglas/0000-0002-0571-9538
FU Ministerio de Ciencia, Tecnologia e Innovacion, MINCYT [PICT 20170327];
   Universidad Nacional de Santiago del Estero, UNSE [PI-UNSE 23/A273,
   PI-UNSE 23A/249]
FX This research was supported by Ministerio de Ciencia, Tecnologia e
   Innovacion, MINCYT (PICT 2017-0327), Universidad Nacional de Santiago
   del Estero, UNSE (PI-UNSE 23/A273, and PI-UNSE 23A/249).
NR 22
TC 4
Z9 4
U1 1
U2 3
JI Rev. Bras. Farmacogn.-Braz. J. Pharmacogn.
PD AUG
PY 2023
VL 33
IS 4
BP 870
EP 874
DI 10.1007/s43450-023-00400-y
EA MAY 2023
PG 5
WC Chemistry, Medicinal; Pharmacology & Pharmacy
WE Science Citation Index Expanded (SCI-EXPANDED)
SC Pharmacology & Pharmacy
UT WOS:000988191400004
ER

PT J
AU Hoggett, P
AF Hoggett, Paul
TI Reactionary States of Mind as the Holocene Ends
SO PSYCHOANALYTIC INQUIRY
LA English
DT Article
DE Ressentiment; modernity; uncertainty; climate crisis; nationalism;
   political reaction
ID RESSENTIMENT
AB Modernity's foundational belief in progress is periodically shaken by crises for which there seem to be no obvious solution. In such times of profound uncertainty, society may be subject to a veritable plague of toxic feelings and fantasies which fuel various forms of political reaction. In their attempts to understand this phenomenon, scholars have been drawn to an examination of ressentiment. This refers to a complex of feelings revolving around suppressed grievance which was first identified over a century ago by Frederick Nietzsche and Max Scheler. This article draws on both psychoanalysis and social theory to deepen our understanding of ressentiment. In highlighting some important differences between the authoritarian and totalitarian state of mind, it situates the recent return of the former in the context of the deepening climate crisis and the ecological austerity that is following in its wake.
C1 [Hoggett, Paul] 1 Pitchcombe Gardens, Bristol BS9 2RH, England.
RP Hoggett, P (通讯作者)，1 Pitchcombe Gardens, Bristol BS9 2RH, England.
EM paul.hoggett@uwe.ac.uk
NR 47
TC 1
Z9 1
U1 2
U2 6
JI Psychoanal. Inq.
PD FEB 17
PY 2023
VL 43
IS 2
SI SI
BP 119
EP 129
DI 10.1080/07351690.2023.2163149
PG 11
WC Psychology, Psychoanalysis
WE Social Science Citation Index (SSCI)
SC Psychology
UT WOS:000937037200006
ER

PT C
AU Lu, RM
   Xu, EC
   Zhang, YM
   Zhu, FY
   Zhu, ZS
   Wang, MT
   Zhu, ZP
   Xue, GT
   Shu, JW
   Li, ML
   Wu, JS
AF Lu, Ruiming
   Xu, Erci
   Zhang, Yiming
   Zhu, Fengyi
   Zhu, Zhaosheng
   Wang, Mengtian
   Zhu, Zongpeng
   Xue, Guangtao
   Shu, Jiwu
   Li, Minglu
   Wu, Jiesheng
GP USENIX Association
TI PERSEUS: A Fail-Slow Detection Framework for Cloud Storage Systems
SO PROCEEDINGS OF THE 21ST USENIX CONFERENCE ON FILE AND STORAGE
   TECHNOLOGIES, FAST 2023
LA English
DT Proceedings Paper
CT 21st USENIX Conference on File and Storage Technologies (FAST)
CY FEB 21-23, 2023
CL Santa Clara, CA
SP USENIX, Amazon, Futurewei Technologies, Google, IBM, Meta, Samsung, SNIA, NetApp, ACM SIGOPS
ID ERRORS
AB The newly-emerging "fail-slow" failures plague both software and hardware where the victim components are still functioning yet with degraded performance. To address this problem, this paper presents PERSEUS, a practical fail-slow detection framework for storage devices. PERSEUS leverages a light regression-based model to fast pinpoint and analyze fail-slow failures at the granularity of drives. Within a 10-month close monitoring on 248K drives, PERSEUS managed to find 304 fail-slow cases. Isolating them can reduce the (node-level) 99.99th tail latency by 48%. We assemble a large-scale fail-slow dataset (including 41K normal drives and 315 verified fail-slow drives) from our production traces, based on which we provide root cause analysis on fail-slow drives covering a variety of ill-implemented scheduling, hardware defects, and environmental factors. We have released the dataset to the public for fail-slow study.
C1 [Lu, Ruiming; Xu, Erci; Xue, Guangtao; Li, Minglu] Shanghai Jiao Tong Univ, Shanghai, Peoples R China.
   [Zhang, Yiming; Shu, Jiwu] Xiamen Univ, Xiamen, Peoples R China.
   [Zhu, Fengyi; Zhu, Zhaosheng; Wang, Mengtian; Zhu, Zongpeng; Wu, Jiesheng] Alibaba Inc, Hangzhou, Peoples R China.
   [Li, Minglu] Zhejiang Normal Univ, Hangzhou, Peoples R China.
C3 Shanghai Jiao Tong University; Xiamen University; Alibaba Group;
   Zhejiang Normal University
RP Xue, GT (通讯作者)，Shanghai Jiao Tong Univ, Shanghai, Peoples R China.; Zhang, YM (通讯作者)，Xiamen Univ, Xiamen, Peoples R China.
RI yiming, zhang/IXN-8360-2023
FU NSFC [62102424, 62072306]; Alibaba Innovation Research (AIR) program,
   National Key R&D Program of China [2022YFB4500302]; Program of Hunan
   Postdoc Innovation [2021RC2069]; Program of Shanghai Academic Research
   Leader [20XD1402100]
FX We would like to thank our shepherd Sangyeun Cho, and the anonymous
   reviewers for their insightful comments and suggestions. This research
   was supported by NSFC (62102424, 62072306), the Alibaba Innovation
   Research (AIR) program, National Key R&D Program of China
   (2022YFB4500302), Program of Hunan Postdoc Innovation (2021RC2069), and
   Program of Shanghai Academic Research Leader (20XD1402100). The authors
   would also like to thank Amber Bi and Shiming Wang for their feedbacks
   on early versions of this paper.
NR 50
TC 16
Z9 18
U1 5
U2 6
BN 978-1-939133-32-8
PY 2023
BP 49
EP 63
PG 15
WC Computer Science, Hardware & Architecture; Computer Science, Theory &
   Methods
WE Conference Proceedings Citation Index - Science (CPCI-S)
SC Computer Science
UT WOS:001066452100004
ER

PT C
AU Mammen, R
   Pawar, A
AF Mammen, Rea
   Pawar, Arti
BE Chokkadi, S
   Bandyopadhyay, R
TI Heart Disease Prediction Using Machine Learning Algorithms
SO SMART SENSORS MEASUREMENT AND INSTRUMENTATION, CISCON 2021
SE Lecture Notes in Electrical Engineering
LA English
DT Proceedings Paper
CT 18th Control Instrumentation System Conference (CISCON)
CY NOV 26-27, 2021
CL ELECTR NETWORK
SP Manipal Inst Technol, Dept Instrumentat & Control Engn, Def Res & Dev Org, Board Res Nucl Sci, Indian Space Res Org, Council Sci & Ind Res
DE Machine learning algorithms; Coronary artery disease; Logistic
   regression; SVM; Decision tree; Naive Bayes
AB Heart disease is synonymous with heart attacks and strokes. But, cardiovascular disease also includes maladies like coronary artery disease (CAD), heart arrhythmias, hypertension, congenital heart disease, etc. Heart disease plagues a majority of the population today and is the leading cause of death globally. Efficient prediction systems to diagnose heart diseases are a must in the health care industry. Such systems are already in use but there is scope for improvement and with technological advancement over the years, the accuracy of disease prediction has been improved. Machine learning is a branch of artificial intelligence that predicts several naturally occurring events by training a model with some data and then using unseen data to test it. This paper seeks to analyze a few machine learning algorithms and tests their accuracy in predicting heart diseases.
C1 [Mammen, Rea; Pawar, Arti] Manipal Acad Higher Educ, ICAS, Manipal 576104, India.
C3 Manipal Academy of Higher Education (MAHE)
RP Pawar, A (通讯作者)，Manipal Acad Higher Educ, ICAS, Manipal 576104, India.
EM rea.mammen@learner.manipal.edu; arti.pawar@manipal.edu
RI Pawar, Arti/KUD-1872-2024
NR 20
TC 0
Z9 1
U1 0
U2 12
BN 978-981-19-6915-7; 978-981-19-6913-3; 978-981-19-6912-6
J9 LECT NOTES ELECTR EN
PY 2023
VL 957
BP 239
EP 253
DI 10.1007/978-981-19-6913-3_16
PG 15
WC Automation & Control Systems; Computer Science, Interdisciplinary
   Applications; Instruments & Instrumentation
WE Conference Proceedings Citation Index - Science (CPCI-S)
SC Automation & Control Systems; Computer Science; Instruments &
   Instrumentation
UT WOS:001004093000016
ER

PT J
AU Liu, N
   Bao, GX
   Wu, SL
AF Liu, Ning
   Bao, Guoxian
   Wu, Shaolong
TI Social implications of Covid-19: Its impact on general trust, political
   trust, and trust in physicians in China
SO SOCIAL SCIENCE & MEDICINE
LA English
DT Article
DE Covid-19; General trust; Political trust; Trust in physicians; China
ID ORIGINS; PLAGUE; POLICY
AB Motivated by current debates over the relationship between epidemic and trust, this paper estimates the short-term effects of the Covid-19 pandemic on general trust, political trust, and trust in physicians in China. Using an individual-level national longitude dataset, results from the Difference-in-Difference estimation show that greater exposure to Covid-19 risks significantly decreased general and political trust among the Chinese popu-lation, except for the younger generation (age 8-22). Higher exposure to Covid-19 in malleable ages of trust formation (age 8-22) may worsen individuals' general trust but improve their trust in local officials and phy-sicians. Results from heterogeneity tests reveal that Covid-19 exacerbated general trust among the vulnerable groups, whereas their political trust was stable.
C1 [Liu, Ning; Bao, Guoxian] Lanzhou Univ, Sch Management, Lanzhou 730000, Peoples R China.
   [Liu, Ning; Bao, Guoxian] Lanzhou Univ, China Res Ctr Govt Performance Management, Lanzhou 730000, Peoples R China.
   [Wu, Shaolong] Sun Yat Sen Univ, Sch Govt, Guangzhou 510275, Peoples R China.
   [Liu, Ning] 222 Tianshui South Rd, Lanzhou 730000, Gansu, Peoples R China.
C3 Lanzhou University; Lanzhou University; Sun Yat Sen University
RP Liu, N (通讯作者)，222 Tianshui South Rd, Lanzhou 730000, Gansu, Peoples R China.
EM liun15@lzu.edu.cn
RI Liu, Ning/H-7705-2017
FU Humanities and Social Science Foundation of Ministry of Education in
   China [21YJC630082]; Key Research and Development Plan of Gansu
   Province, China [20YF8GA068]; Fundamental Research Funds for the Central
   Universities, China [21lzujbkydx030]
FX This work was supported by Humanities and Social Science Foundation of
   Ministry of Education in China [21YJC630082] , Key Research and
   Development Plan of Gansu Province, China [20YF8GA068] , and the
   Fundamental Research Funds for the Central Universities, China
   [21lzujbkydx030] .
NR 81
TC 16
Z9 19
U1 2
U2 87
JI Soc. Sci. Med.
PD JAN
PY 2023
VL 317
AR 115629
DI 10.1016/j.socscimed.2022.115629
EA DEC 2022
PG 10
WC Public, Environmental & Occupational Health; Social Sciences, Biomedical
WE Science Citation Index Expanded (SCI-EXPANDED); Social Science Citation Index (SSCI)
SC Public, Environmental & Occupational Health; Biomedical Social Sciences
UT WOS:000917340600001
PM 36580860
OA Green Submitted
ER

PT J
AU Shabi, J
   Reich, Y
   Robinzon, R
   Mirer, T
AF Shabi, Jacob
   Reich, Yoram
   Robinzon, Roni
   Mirer, Tania
TI A decision support model to manage overspecification in system
   development projects
SO JOURNAL OF ENGINEERING DESIGN
LA English
DT Article
DE Decision support; overspecification; cost effective; value to customer
AB Good quality products are developed to satisfy the needs of their customers and gain their satisfaction. This could be attained by delivering products embedding only features that really meet customer's needs and reduce cost. Unfortunately, many products are plagued with overspecification that lead to complicating the design and marketing of products with characteristics or functions neither really necessary nor desired by customers or the market and are unnecessarily expensive. This paper presents a model to identify and manage overspecification in system development projects. It mainly focuses on large-scale systems development, specified by the customer, rather than the design of consumer goods that follow market research. First, an optimisation problem with project constraints to mitigate the impacts of overspecification is formalised and subsequently, a practical model to manage overspecification in projects is presented and demonstrated on a case study.
C1 [Shabi, Jacob; Reich, Yoram] Tel Aviv Univ, Syst Engn Res Initiat TAU SERI, Tel Aviv, Israel.
   [Shabi, Jacob; Reich, Yoram] Tel Aviv Univ, Sch Mech Engn, Tel Aviv, Israel.
   [Robinzon, Roni] Israel Minist Def, Tel Aviv, Israel.
   [Mirer, Tania] RAFAEL, Adv Def Syst, Hafia, Israel.
C3 Tel Aviv University; Tel Aviv University; RAFAEL ADVANCED DEFENSE
   SYSTEMS
RP Reich, Y (通讯作者)，Tel Aviv Univ, Fac Engn, IL-69978 Tel Aviv, Israel.
EM yoramr@tauex.tau.ac.il
RI ; Reich, Yoram/G-4894-2010
OI Reich, Yoram/0000-0002-0922-8381; 
NR 56
TC 6
Z9 9
U1 0
U2 5
JI J. Eng. Des.
PD JUL 3
PY 2021
VL 32
IS 7
BP 323
EP 345
DI 10.1080/09544828.2021.1908970
EA APR 2021
PG 23
WC Engineering, Multidisciplinary
WE Science Citation Index Expanded (SCI-EXPANDED)
SC Engineering
UT WOS:000638584400001
ER

PT J
AU Agarwala, A
   Juricic, V
   Roy, B
AF Agarwala, Adhip
   Juricic, Vladimir
   Roy, Bitan
TI Higher-order topological insulators in amorphous solids
SO PHYSICAL REVIEW RESEARCH
LA English
DT Article
AB We identify the possibility of realizing higher order topological (HOT) phases in noncrystalline or amorphous materials. Starting from two- and three-dimensional crystalline HOT insulators, accommodating topological corner states, we gradually enhance structural randomness in the system. Within a parameter regime, as long as amorphousness is confined by an outer crystalline boundary, the system continues to host corner states, yielding amorphous HOT insulators. However, as structural disorder percolates to the edges, corner states start to dissolve into amorphous bulk, and ultimately the system becomes a trivial insulator when amorphousness plagues the entire system. These outcomes are further substantiated by computing the quadrupolar (octupolar) moment in two (three) dimensions. Therefore, HOT phases can be realized in amorphous solids, when wrapped by a thin (lithographically grown, for example) crystalline layer. Our findings suggest that crystalline topological phases can be realized even in the absence of local crystalline symmetry.
C1 [Agarwala, Adhip] Tata Inst Fundamental Res, Int Ctr Theoret Sci, Bengaluru 560089, India.
   [Agarwala, Adhip; Roy, Bitan] Max Planck Inst Phys Komplexer Syst, Nothnitzer Str 38, D-01187 Dresden, Germany.
   [Juricic, Vladimir] KTH Royal Inst Technol, NORDITA, Roslagstullsbacken 23, S-10691 Stockholm, Sweden.
   [Juricic, Vladimir] Stockholm Univ, Roslagstullsbacken 23, S-10691 Stockholm, Sweden.
   [Roy, Bitan] Lehigh Univ, Dept Phys, Bethlehem, PA 18015 USA.
C3 Tata Institute of Fundamental Research (TIFR); International Centre for
   Theoretical Sciences, Bengaluru; Max Planck Society; Royal Institute of
   Technology; Nordic Institute for Theoretical Physics; Stockholm
   University; Lehigh University
RP Agarwala, A (通讯作者)，Tata Inst Fundamental Res, Int Ctr Theoret Sci, Bengaluru 560089, India.; Agarwala, A (通讯作者)，Max Planck Inst Phys Komplexer Syst, Nothnitzer Str 38, D-01187 Dresden, Germany.
EM adhip.agarwala@icts.res.in; vladimir.juricic@nordita.org;
   bitan.roy@lehigh.edu
RI Roy, Bitan/O-1784-2018; Juricic, Vladimir/G-6704-2011; Juričić,
   Vladimir/G-6704-2011
OI Roy, Bitan/0000-0001-9330-1192; Juričić, Vladimir/0000-0002-3000-5393;
   Agarwala, Adhip/0000-0003-1880-3429
FU Max Planck Partner group on strongly correlated systems at ICTS; Swedish
   Research Council [VR 2019-04735]; Lehigh University; Vinnova
   [2019-04735] Funding Source: Vinnova; Swedish Research Council
   [2019-04735] Funding Source: Swedish Research Council
FX A.A. acknowledges many enlightening discussions and related
   collaborations with Vijay B. Shenoy and Subhro Bhattacharjee. A.A.
   thanks Gil Young Cho for discussions. A.A. acknowledges MPG for funding
   through the Max Planck Partner group on strongly correlated systems at
   ICTS. The numerical calculations were done on the cluster Tetris at
   ICTS. V.J. acknowledges the support of the Swedish Research Council
   (Grant No. VR 2019-04735). B.R. was partially supported by the startup
   grant from Lehigh University.
NR 52
TC 91
Z9 95
U1 1
U2 13
JI Phys. Rev. Res.
PD MAR 17
PY 2020
VL 2
IS 1
AR 012067
DI 10.1103/PhysRevResearch.2.012067
PG 6
WC Physics, Multidisciplinary
WE Emerging Sources Citation Index (ESCI)
SC Physics
UT WOS:000602698100002
OA Green Published, gold
ER

PT C
AU Chen, SY
   Zhu, Y
   Niu, XG
   Hu, ZY
AF Chen, Siyu
   Zhu, Yu
   Niu, Xiaoguang
   Hu, Zhiyong
GP IEEE
TI Improved Window Segmentation for Deep Learning Based Inertial Odometry
SO 2020 IEEE 39TH INTERNATIONAL PERFORMANCE COMPUTING AND COMMUNICATIONS
   CONFERENCE (IPCCC)
SE IEEE International Performance Computing and Communications Conference
   (IPCCC)
LA English
DT Proceedings Paper
CT 39th IEEE International Performance Computing and Communications
   Conference (IPCCC)
CY NOV 06-08, 2020
CL ELECTR NETWORK
SP IEEE
DE inertial odometry; deep learning; window segmentation
AB The variety of sensors embedded in smartphones makes it possible to develop indoor navigation and localization systems on mobile terminals. However, these cheap sensors are plagued by bias and noise, leading to unbounded system drifts. Inspired by Expectation-Maximization algorithm, this paper proposes to combine zero-velocity detection with gated recurrent unit (GRU) neural networks, make full use of pedestrian motion characteristics, and naturally and accurately split the raw measurements into multiple weakly correlated windows step by step. The GRU is used to exploit dynamic context and predict the polar vector of each window. Several experiments were conducted to test the performance of proposed model, and IONet, a deep learning based inertial odometry model using fixed-size sliding window, was taken as a reference. The results show that the proposed model is able to generate smooth trajectories with high precision. Compared with IONet, the performance of proposed model in turning is better.
C1 [Chen, Siyu] Wuhan Res Inst Posts & Telecommun, Wuhan, Peoples R China.
   [Chen, Siyu; Zhu, Yu; Niu, Xiaoguang] Wuhan Univ, Sch Comp Sci, Wuhan, Hubei, Peoples R China.
   [Hu, Zhiyong] Hongxin Tech Serv Co Ltd, Chengdu, Peoples R China.
C3 Wuhan Research Institute of Post & Telecommunications; Wuhan University
RP Niu, XG (通讯作者)，Wuhan Univ, Sch Comp Sci, Wuhan, Hubei, Peoples R China.
EM 2013301500007@whu.edu.cn; zhuyu2017@whu.edu.cn; xgniu@whu.edu.cn;
   huzhiyong@hxct.com
RI hu, zhiyong/JAO-5510-2023
FU National Key Research Development Program of China [2016YFB0502201];
   National Natural Science Foundation of China NSFC [61872431, 41874031];
   Natural Science Fund of Hubei Province [2018CFA007]; Technology
   Innovation Project of Hubei Province [2018AAA046]
FX This work was supported in part by the National Key Research Development
   Program of China (2016YFB0502201), the National Natural Science
   Foundation of China NSFC (61872431, 41874031), the Natural Science Fund
   of Hubei Province (2018CFA007), the Technology Innovation Project of
   Hubei Province (2018AAA046).
NR 30
TC 0
Z9 0
U1 0
U2 6
BN 978-1-7281-9829-3
J9 IEEE IPCCC
PY 2020
DI 10.1109/IPCCC50635.2020.9391535
PG 7
WC Computer Science, Hardware & Architecture; Computer Science, Software
   Engineering; Engineering, Electrical & Electronic; Telecommunications
WE Conference Proceedings Citation Index - Science (CPCI-S)
SC Computer Science; Engineering; Telecommunications
UT WOS:000682777500021
ER

PT C
AU Rahman, O
   Quraishi, MAG
   Lung, CH
AF Rahman, Obaid
   Quraishi, Mohammad Ali Gauhar
   Lung, Chung-Horng
BE Chang, CK
   Chen, P
   Goul, M
   Oyama, K
   ReiffMarganiec, S
   Sun, Y
   Wang, S
   Wang, Z
TI DDoS Attacks Detection and Mitigation in SDN using Machine Learning
SO 2019 IEEE WORLD CONGRESS ON SERVICES (IEEE SERVICES 2019)
SE IEEE World Congress on Services
LA English
DT Proceedings Paper
CT IEEE World Congress on Services (IEEE SERVICES)
CY JUL 08-13, 2019
CL Milan, ITALY
SP IEEE, IEEE Comp Soc, CCF, TCSC
DE SDN; DDoS; Machine Learning; J48; Weka
AB Software Defined Networking (SDN) is very popular due to the benefits it provides such as scalability, flexibility, monitoring, and ease of innovation. However, it needs to be properly protected from security threats. One major attack that plagues the SDN network is the distributed denial-of-service (DDoS) attack. There are several approaches to prevent the DDoS attack in an SDN network. We have evaluated a few machine learning techniques, i.e., J48, Random Forest (RI), Support Vector Machine (SVM), and K-Nearest Neighbors (K-NN), to detect and block the DDoS attack in an SDN network. The evaluation process involved training and selecting the best model for the proposed network and applying it in a mitigation and prevention script to detect and mitigate attacks. The results showed that J48 performs better than the other evaluated algorithms, especially in terms of training and testing time.
C1 [Rahman, Obaid; Lung, Chung-Horng] Carleton Univ, Dept Syst & Comp Engn, Ottawa, ON, Canada.
   [Quraishi, Mohammad Ali Gauhar] Univ Ottawa, Dept Elect & Comp Engn, Ottawa, ON, Canada.
C3 Carleton University; University of Ottawa
RP Rahman, O (通讯作者)，Carleton Univ, Dept Syst & Comp Engn, Ottawa, ON, Canada.
EM obaidrahman@cmail.carleton.ca; mqura082@uottawa.ca;
   chlung@sce.carleton.ca
RI RAHMAN, SYED/T-1447-2018
NR 11
TC 59
Z9 66
U1 0
U2 9
BN 978-1-7281-3851-0
J9 IEEE WORLD CONGR SER
PY 2019
BP 184
EP 189
DI 10.1109/SERVICES.2019.00051
PG 6
WC Computer Science, Information Systems; Computer Science, Theory &
   Methods
WE Conference Proceedings Citation Index - Science (CPCI-S)
SC Computer Science
UT WOS:000556201200030
ER

PT C
AU Shehadeh, H
AF Shehadeh, Haseeb
BE Dusek, J
TI One Fifth of the Tiny Samaritan Community in Nablus Died in the Epidemic
   of 1786
SO SAMARITANS IN HISTORICAL, CULTURAL AND LINGUISTIC PERSPECTIVES
SE Studia Judaica
LA English
DT Proceedings Paper
CT 9th International Congress of the Societe-dEtudes-Samaritaines
CY JUL 31-AUG 05, 2016
CL Charles Univ, Protestant Theol Fac, Ctr Bibl Studies, Prague, CZECH
   REPUBLIC
SP Soc Etudes Samaritaines
HO Charles Univ, Protestant Theol Fac, Ctr Bibl Studies
DE BL MS Or. 2691; Nablus epidemic; Samaritans in 1786; El-'Ayyeh;
   Palestinian Arabic
AB This is a publication, an English translation and clarification of a three-page narrative of an epidemic that raged in Nablus in 1786 and its tragic consequences for the Samaritan community. This Middle Arabic manuscript is preserved today in the British Library, MS Or. 2691. This epidemic (possibly the plague or cholera) took the lives of approximately four thousand people. Of these, about twenty were Samaritan men, women and children - one fifth of the city's Samaritan population. The writer and scribe of the narrative was the well-known Samaritan poet, Torah commentator, grammarian, philanthropist, and historian Ibrahim b. Ya'qub b. Murgan b. Ibrahim b. Ismail al-Danafi (1719-1786), famous by his nickname El-'Ayyeh, meaning "the pleader" or "the stammerer". This manuscript is the only written source concerning El-'Ayyeh's years of birth, 1719.
NR 37
TC 1
Z9 1
U1 0
U2 1
BN 978-3-11-061730-6; 978-3-11-061610-1
J9 STUD JUDAICA
PY 2018
VL 110
BP 200
EP +
DI 10.1515/9783110617306-010
PG 15
WC Religion
WE Conference Proceedings Citation Index - Social Science &amp; Humanities (CPCI-SSH)
SC Religion
UT WOS:000462671500010
ER

PT J
AU Horvath, S
   Schreiber, CA
AF Horvath, Sarah
   Schreiber, Courtney A.
TI Unintended Pregnancy, Induced Abortion, and Mental Health
SO CURRENT PSYCHIATRY REPORTS
LA English
DT Review
DE Abortion; Depression; Anxiety; Substance abuse; Postpartumdepression;
   Post-abortion syndrome
ID TERMINATION; DEPRESSION; COHORT
AB Purpose of Review The early medical literature on mental health outcomes following abortion is fraught with methodological flaws that can improperly influence clinical practice. Our goal is to review the current medical literature on depression and other mental health outcomes for women obtaining abortions.
   Recent Findings The Turnaway Study prospectively enrolled 956 women seeking abortion in the USA and followed their mental health outcomes for 5 years. The control group was comprised of women denied abortions based on gestational age limits, thereby circumventing the major methodological flaw that had plagued earlier studies on the topic.
   Summary Rates of depression are not significantly different between women obtaining abortion and those denied abortion. Rates of anxiety are initially higher in women denied abortion care. Counseling on decision-making for women with unintended pregnancies should reflect these findings.
C1 [Horvath, Sarah; Schreiber, Courtney A.] Hosp Univ Penn, Family Planning, 3400 Spruce St,1000 Courtyard, Philadelphia, PA 19104 USA.
   [Schreiber, Courtney A.] Univ Penn, Perelman Sch Med, Family Planning, Philadelphia, PA 19104 USA.
C3 University of Pennsylvania; University of Pennsylvania
RP Horvath, S (通讯作者)，Hosp Univ Penn, Family Planning, 3400 Spruce St,1000 Courtyard, Philadelphia, PA 19104 USA.
EM Sarah.horvath@uphs.upenn.edu
RI Horvath, Sarah/ABX-5468-2022
NR 23
TC 35
Z9 53
U1 1
U2 69
JI Curr. Psychiatry Rep.
PD NOV
PY 2017
VL 19
IS 11
AR 77
DI 10.1007/s11920-017-0832-4
PG 6
WC Psychiatry
WE Science Citation Index Expanded (SCI-EXPANDED); Social Science Citation Index (SSCI)
SC Psychiatry
UT WOS:000411163000001
PM 28905259
ER

PT J
AU Grossman, G
   Michelitch, K
   Santamaria, M
AF Grossman, Guy
   Michelitch, Kristin
   Santamaria, Marta
TI Texting Complaints to Politicians: Name Personalization and Politicians'
   Encouragement in Citizen Mobilization
SO COMPARATIVE POLITICAL STUDIES
LA English
DT Article
DE African politics; experimental research; political economy;
   representation and electoral systems
ID FIELD EXPERIMENT; PARTICIPATION; EDUCATION; EFFICACY; ACCOUNTABILITY;
   EXPECTATIONS; DEMOCRACY; AFRICA; GENDER
AB Poor public service provision and government accountability is commonplace in low-income countries. Although mobile phone-based platforms have emerged to allow constituents to report service deficiencies to government officials, they have been plagued by low citizen participation. We question whether low participation may root in low political efficacy to politically participate. In the context of a text message-reporting platform in Uganda, we investigate the impact of adding efficacy-boosting language to mobilization texts(a) citizen name personalization and (b) politician encouragementon citizens' willingness to report service deficiencies to politicians via text messages. Both treatments, designed to increase internal and external efficacy, respectively, have a large, positive effect on participation. The results are driven by traditionally less internally efficacious constituents (females) and less externally efficacious constituents (those represented by opposition party members), respectively.
C1 [Grossman, Guy] Univ Penn, Dept Polit Sci, Stiteler Hall,208 S 37th St, Philadelphia, PA 19104 USA.
   [Michelitch, Kristin] Vanderbilt Univ, Dept Polit Sci, 221 Kirkland Hall, Nashville, TN 37235 USA.
   [Santamaria, Marta] Univ Pompeu Fabra, Dept Econ & Business, Barcelona, Spain.
C3 University of Pennsylvania; Vanderbilt University; Pompeu Fabra
   University
RP Grossman, G (通讯作者)，Univ Penn, Dept Polit Sci, Stiteler Hall,208 S 37th St, Philadelphia, PA 19104 USA.
EM ggros@sas.upenn.edu
RI Grossman, Guy/AAF-3940-2019
OI Grossman, Guy/0000-0002-6980-6390
NR 66
TC 23
Z9 28
U1 0
U2 17
JI Comp. Polit. Stud.
PD SEP
PY 2017
VL 50
IS 10
BP 1325
EP 1357
DI 10.1177/0010414016666862
PG 33
WC Political Science
WE Social Science Citation Index (SSCI)
SC Government & Law
UT WOS:000407057600002
ER

PT J
AU Spivak, ES
   Cosgrove, SE
   Srinivasan, A
AF Spivak, Emily S.
   Cosgrove, Sara E.
   Srinivasan, Arjun
TI Measuring Appropriate Antimicrobial Use: Attempts at Opening the Black
   Box
SO CLINICAL INFECTIOUS DISEASES
LA English
DT Article
DE antibiotic; quality; antimicrobial stewardship; drug resistance;
   utilization
ID POINT-PREVALENCE SURVEY; ANTIBIOTIC USE; NURSING-HOMES; THERAPY;
   HOSPITALS; IMPACT; SURVEILLANCE; MORTALITY; INFECTION; DURATION
AB Indiscriminate antimicrobial use has plagued medicine since antibiotics were first introduced into clinical practice >70 years ago. Infectious diseases physicians and public health officials have advocated for preservation of these life-saving drugs for many years. With rising burden of antimicrobial-resistant organisms and Clostridium difficile infections, halting unnecessary antimicrobial use has become one of the largest public health concerns of our time. Inappropriate antimicrobial use has been quantified in various settings using numerous definitions; however, no established reference standard exists. With mounting national efforts to improve antimicrobial use, a consensus definition and standard method of measuring appropriate antimicrobial use is imperative. We review existing literature on systematic approaches to define and measure appropriate antimicrobial use, and describe a collaborative effort at developing standardized audit tools for assessing the quality of antimicrobial prescribing.
C1 [Spivak, Emily S.] Univ Utah, Sch Med, Dept Med, Div Infect Dis, Salt Lake City, UT USA.
   [Cosgrove, Sara E.] Johns Hopkins Univ, Sch Med, Dept Med, Div Infect Dis, Baltimore, MD 21205 USA.
   [Srinivasan, Arjun] Ctr Dis Control & Prevent, Div Healthcare Qual Promot, Atlanta, GA USA.
C3 Utah System of Higher Education; University of Utah; Johns Hopkins
   University; Centers for Disease Control & Prevention - USA
RP Spivak, ES (通讯作者)，Univ Utah, Sch Med, Antimicrobial Stewardship Program, Div Infect Dis,VA Salt Lake City Hlth Care Syst, 30 N 1900 E,Rm 4B319, Salt Lake City, UT 84132 USA.
EM emily.spivak@hsc.utah.edu
FU Intramural CDC HHS [CC999999] Funding Source: Medline
NR 40
TC 141
Z9 152
U1 1
U2 23
JI Clin. Infect. Dis.
PD DEC 15
PY 2016
VL 63
IS 12
BP 1639
EP 1644
DI 10.1093/cid/ciw658
PG 6
WC Immunology; Infectious Diseases; Microbiology
WE Science Citation Index Expanded (SCI-EXPANDED)
SC Immunology; Infectious Diseases; Microbiology
UT WOS:000392716100019
PM 27682070
OA Green Submitted, Bronze
ER

PT J
AU Zhang, JD
   Sha, SC
   Bellomo, A
   Trongsiriwat, N
   Gao, F
   Tomson, NC
   Walsh, PJ
AF Zhang, Jiadi
   Sha, Sheng-Chun
   Bellomo, Ana
   Trongsiriwat, Nisalak
   Gao, Feng
   Tomson, Neil C.
   Walsh, Patrick J.
TI Positional Selectivity in C-H Functionalizations of 2-Benzylfurans with
   Bimetallic Catalysts
SO JOURNAL OF THE AMERICAN CHEMICAL SOCIETY
LA English
DT Article
ID ACTIVATION; ARYLATION; BONDS; C(SP(3))-H; COMPLEXES; COUPLINGS
AB Metal-catalyzed carbon-carbon bond-forming reactions are a mainstay in the synthesis of pharmaceutical agents. A long-standing problem plaguing the field of transition metal catalyzed C-H functionalization chemistry is control of selectivity among inequivalent C-H bonds in organic,reactants. Herein we advance an approach to direct site selectivity in the arylation of 2-benzylfurans founded on the idea that modulation of cooperativity in bimetallic catalysts can enable navigation of selectivity. The bimetallic catalysts introduced herein exert a high degree of control, leading to divergent site-selective arylation reactions of both sp(2) and sp(3) C-H bonds of 2-benzylfurans. It is proposed that the selectivity is governed by cation-pi interactions, which can be modulated by choice of base and accompanying additives [MiN(SiMe3)(2), M = K or Li-12-crown-4].
C1 [Zhang, Jiadi; Sha, Sheng-Chun; Bellomo, Ana; Trongsiriwat, Nisalak; Gao, Feng; Tomson, Neil C.; Walsh, Patrick J.] Univ Penn, Dept Chem, Penn Merck Lab High Throughput Experimentat, Roy & Diana Vagelos Labs, 231 Southh 34th St, Philadelphia, PA 19104 USA.
C3 University of Pennsylvania
RP Tomson, NC; Walsh, PJ (通讯作者)，Univ Penn, Dept Chem, Penn Merck Lab High Throughput Experimentat, Roy & Diana Vagelos Labs, 231 Southh 34th St, Philadelphia, PA 19104 USA.
EM tomson@sas.upenn.edu; pwalsh@sas.upenn.edu
RI Toon, Neil/R-6686-2016
OI Toon, Neil/0000-0001-9131-1039; Zhang, JiaDi/0000-0003-4065-1134
FU NIH/NIGMS [GM 104349]; University of Pennsylvania; Mahidol University
   (Thailand); China Scholarship Counsel
FX Financial support for this work was provided by NIH/NIGMS (GM 104349)
   and the University of Pennsylvania. N.T. acknowledges Mahidol University
   (Thailand), and F.G. thanks the China Scholarship Counsel for
   fellowships.
NR 34
TC 57
Z9 63
U1 6
U2 107
JI J. Am. Chem. Soc.
PD MAR 30
PY 2016
VL 138
IS 12
BP 4260
EP 4266
DI 10.1021/jacs.6b01578
PG 7
WC Chemistry, Multidisciplinary
WE Science Citation Index Expanded (SCI-EXPANDED); Index Chemicus (IC); Current Chemical Reactions (CCR-EXPANDED)
SC Chemistry
UT WOS:000373518800047
PM 26937718
OA Green Submitted
ER

PT J
AU Ferreira, D
AF Ferreira, Daniel
TI The Myths of Blockchain Governance
SO CORPORATE GOVERNANCE-AN INTERNATIONAL REVIEW
LA English
DT Editorial Material; Early Access
DE blockchain; corporate governance; crypto; governance
AB Research Question/Issue: Blockchain technology promises to revolutionize governance through strong commitments, trustlessness, and transparency. This paper examines how these promises have failed to materialize in practice. Research Findings/Insights: Drawing on case evidence from major blockchains, including Bitcoin and Ethereum, I argue that blockchains have evolved into technocracies where developers, foundations, and companies exercise disproportionate control. Rather than being exceptional, blockchain governance suffers from the same coordination problems, collective action failures, and centralization tendencies that plague traditional governance systems. Theoretical/Academic Implications: The paper concludes that while blockchains offer valuable experiments in governance design, their alleged advantages over traditional institutions remain largely mythical. Practitioner/Policy Implications: Blockchain organizations should acknowledge their reliance on off-chain coordination and informal authority. Investors must understand that blockchain governance depends on trusting technical elites, while regulators should recognize that decentralization claims often mask concentrated power structures requiring traditional oversight.
C1 [Ferreira, Daniel] London Sch Econ, London, England.
   [Ferreira, Daniel] CEPR, London, England.
   [Ferreira, Daniel] ECGI, Brussels, Belgium.
C3 University of London; London School Economics & Political Science;
   Centre for Economic Policy Research - UK; European Corporate Governance
   Institute
RP Ferreira, D (通讯作者)，London Sch Econ, London, England.; Ferreira, D (通讯作者)，CEPR, London, England.; Ferreira, D (通讯作者)，ECGI, Brussels, Belgium.
EM d.ferreira@lse.ac.uk
NR 15
TC 0
Z9 0
U1 0
U2 0
JI Corp. Gov.
PD 2025 OCT 28
PY 2025
DI 10.1111/corg.70008
EA OCT 2025
PG 9
WC Business; Business, Finance; Management
WE Social Science Citation Index (SSCI)
SC Business & Economics
UT WOS:001603441100001
OA hybrid
ER

PT J
AU Hooker, LV
   Bandar, JS
AF Hooker, Leidy V.
   Bandar, Jeffrey S.
TI Capturing Unstable Carbanionic Intermediates via Halogen Transfer:
   Base-Promoted Oxidative Coupling Reactions of α,α-Difluoromethylarenes
SO ANGEWANDTE CHEMIE-INTERNATIONAL EDITION
LA English
DT Article
DE Anions; C & horbar;H activation; Ethers; Halogenation; Oxidation
ID ALPHA-FLUORINATED ETHERS; C-H ETHERIFICATION; GRIGNARD-REAGENTS;
   LIQUID-CRYSTALS; SUBSTITUTION; PHENYLFLUOROCARBENE; METALATION;
   REACTIVITY; THIOETHERS; ACIDITIES
AB We describe how the merger of deprotonation, halogenation, and substitution into compatible processes enables the productive functionalization of traditionally unstable carbanionic intermediates. This strategy enables the first oxidative coupling protocol of alpha,alpha-difluorobenzylic C & horbar;H bonds with heteronucleophiles. Here, transiently generated alpha,alpha-difluorobenzylic carbanionic intermediates undergo halogen transfer from 2-bromothiophenes to form electrophilic ArCF2Br compounds for in situ nucleophilic substitution, thereby avoiding alpha-fluoride elimination pathways that typically plague alpha-fluorocarbanions. This method streamlines the modular synthesis of alpha,alpha-difluorobenzyl(thio)ethers and led to the broader realization that halogen transfer to unstable carbanions is an enabling principle across diverse C(sp2)& horbar;H and C(sp3)& horbar;H systems.
C1 [Hooker, Leidy V.; Bandar, Jeffrey S.] Colorado State Univ, Dept Chem, Ft Collins, CO 80523 USA.
C3 Colorado State University System; Colorado State University Fort Collins
RP Bandar, JS (通讯作者)，Colorado State Univ, Dept Chem, Ft Collins, CO 80523 USA.
EM Jeff.Bandar@colostate.edu
OI Hooker, Leidy/0000-0001-9723-8514
FU National Institute of General Medical Sciences [R35GM138350]; National
   Institute of General Medical Sciences of the National Institutes of
   Health [1840343, RRID: SCR_021758]; U.S. National Science Foundation
FX Research reported in this publication was supported by the National
   Institute of General Medical Sciences of the National Institutes of
   Health under award number R35GM138350. The content is solely the
   responsibility of the authors and does not necessarily reflect the
   official views of the National Institutes of Health. L.V.H. thanks the
   U.S. National Science Foundation for a Graduate Research Fellowship
   (#1840343). The authors thank the Analytical Resources Core (ARC, RRID:
   SCR_021758) at Colorado State University (CSU) for instrument access,
   training, and assistance with sample analysis. The authors thank Mr.
   Nicholas Coradi for performing several control experiments described in
   the Supporting Information.
NR 104
TC 0
Z9 0
U1 11
U2 13
JI Angew. Chem.-Int. Edit.
PD MAY
PY 2025
VL 64
IS 21
DI 10.1002/anie.202502894
EA APR 2025
PG 8
WC Chemistry, Multidisciplinary
WE Science Citation Index Expanded (SCI-EXPANDED)
SC Chemistry
UT WOS:001465530800001
PM 40098196
OA Bronze
ER

PT J
AU Wei, P
   Chen, K
   Chen, JH
AF Wei, Ping
   Chen, Kai
   Chen, Jinghua
TI Engineering an Ultrasound-Responsive Glycopolymersome for
   Hepatocyte-Specific Gene Delivery
SO BIOMACROMOLECULES
LA English
DT Article
ID NANOPARTICLES; POLYMERSOMES; THERAPY; BINDING
AB The ability to design liver-targeted gene delivery vectors is plagued with difficulties ranging from carrier-mediated cellular toxicity to challenges in encapsulating sensitive nucleic acids. Herein, we present an ultrasound-responsive glycopolymersome strategy for in situ loading of nucleic acids and achieving hepatocyte-specific gene delivery. This glycopolymersome is self-assembled from a block copolymer, N-acetylgalactosamine-grafted poly(glutamic acid)-block-poly(epsilon-caprolactone) (PGAGalNAc-b-PCL). GalNAc is introduced to afford liver targeting through the selective binding to the asialoglycoprotein receptor overexpressed on hepatocytes. External ultrasound is utilized to assist in encapsulating nucleic acids within the hydrophilic lumen of glycopolymersomes by exploiting their ultrasound responsiveness nature. Biological studies confirmed the successful encapsulation of plasmid DNA (pDNA) and small interfering RNA (siRNA), rapid nuclear internalization, and efficient gene transfection. These findings collectively demonstrated that this ultrasound-responsive glycopolymersome could be exploited as a novel safe and efficient gene vector targeting hepatocytes.
C1 [Wei, Ping; Chen, Kai; Chen, Jinghua] Jiangnan Univ, Sch Life Sci & Hlth Engn, Wuxi 214122, Peoples R China.
C3 Jiangnan University
RP Wei, P; Chen, JH (通讯作者)，Jiangnan Univ, Sch Life Sci & Hlth Engn, Wuxi 214122, Peoples R China.
EM weiping@jiangnan.edu.cn; chenjinghua@jiangnan.edu.cn
OI Wei, Ping/0000-0003-3867-0141
FU National Natural Science Foundation of China [22305102]; National
   Natural Science Foundation of China [BK20221097]; Natural Science
   Foundation of Jiangsu Province [JUSRP123042]; Fundamental Research Funds
   for the Central Universities
FX This project was supported by National Natural Science Foundation of
   China (22305102), Natural Science Foundation of Jiangsu Province
   (BK20221097), and the Fundamental Research Funds for the Central
   Universities (JUSRP123042).
NR 46
TC 2
Z9 2
U1 6
U2 19
JI Biomacromolecules
PD NOV 8
PY 2024
VL 25
IS 12
BP 7838
EP 7849
DI 10.1021/acs.biomac.4c01128
EA NOV 2024
PG 12
WC Biochemistry & Molecular Biology; Chemistry, Organic; Polymer Science
WE Science Citation Index Expanded (SCI-EXPANDED)
SC Biochemistry & Molecular Biology; Chemistry; Polymer Science
UT WOS:001351707200001
PM 39514216
ER

PT J
AU Xie, XM
AF Xie, Xuming
TI Steady solution and its stability of a mathematical model of diabetic
   atherosclerosis
SO JOURNAL OF BIOLOGICAL DYNAMICS
LA English
DT Article
DE Atherosclerosis; diabetes; free boundary problem; steady solution;
   stability
ID PLAQUE-FORMATION; INSULIN; VASODILATION; PATHOGENESIS; SIMULATION;
   SYSTEM
AB Atherosclerosis is a leading cause of death worldwide. Making matters worse, nearly 463 million people have diabetes, which increases atherosclerosis-related inflammation. Diabetic patients are twice as likely to have a heart attack or stroke. In this paper, we consider a simplified mathematical model for diabetic atherosclerosis involving LDL, HDL, glucose, insulin, free radicals (ROS), & beta; cells, macrophages and foam cells, which satisfy a system of partial differential equations with a free boundary, the interface between the blood flow and the plaque. We establish the existence of small radially symmetric stationary solutions to the model and study their stability. Our analysis shows that the plague will persist due to hyperglycemia even when LDL and HDL are in normal range, hence confirms that diabetes increase the risk of atherosclerosis.
C1 [Xie, Xuming] Morgan State Univ, Dept Math, Baltimore, MD 21251 USA.
C3 Morgan State University
RP Xie, XM (通讯作者)，Morgan State Univ, Dept Math, Baltimore, MD 21251 USA.
EM xuming.xie@morgan.edu
FU National Institute of General Medical Sciences of the National
   Institutes of Health [UL1GM118973]; National Institute of General
   Medical Sciences of the National Institutes of Health [UL1GM118973]
FX Research reported in this paper was supported by National Institute of
   General Medical Sciences ofthe National Institutes of Health under Award
   Number UL1GM118973
NR 41
TC 3
Z9 4
U1 2
U2 12
JI J. Biol. Dyn.
PD DEC 31
PY 2023
VL 17
IS 1
AR 2257734
DI 10.1080/17513758.2023.2257734
PG 21
WC Ecology; Mathematical & Computational Biology
WE Science Citation Index Expanded (SCI-EXPANDED)
SC Environmental Sciences & Ecology; Mathematical & Computational Biology
UT WOS:001066620300001
PM 37711027
OA Green Submitted, gold
ER

PT J
AU Rydenfelt, H
AF Rydenfelt, Henrik
TI Promises and pitfalls of environmental pragmatism
SO ENVIRONMENTAL VALUES
LA English
DT Article
DE Pragmatism; environmental pragmatism; justification; pluralism; climate
   change
ID INTRINSIC VALUE; ETHICS; PLURALISM; PHILOSOPHY; MANAGEMENT; DEMOCRACY;
   VALUES; IDEA
AB Environmental pragmatism has faced numerous criticisms for relativism and crude instrumentalism as well as for sidestepping the fundamental concerns of environmental ethics. Recently, Andre Santos Campos and Sofia Guedes Vaz have proposed a new 'method' of environmental pragmatism, justificatory moral pluralism, with the aim of overcoming these criticisms. It is argued that this new approach is plagued by the traditional concerns. Instead, the pitfalls of pragmatism can be avoided by adopting the central insight of the classical pragmatists that values may be revised in light of experience in a process that resembles scientific inquiry. The resulting view may not be satisfying for those who expect pragmatism to live up to its periodic promise of immediate and concrete results. Nevertheless, pragmatism presents the environmental ethicist with a range of promising tasks.
C1 [Rydenfelt, Henrik] Univ Helsinki, media & Commun studies, Helsinki, Finland.
   [Rydenfelt, Henrik] Univ Helsinki, POB 54, Helsinki 00014, Finland.
C3 University of Helsinki; University of Helsinki
RP Rydenfelt, H (通讯作者)，Univ Helsinki, POB 54, Helsinki 00014, Finland.
EM henrik.rydenfelt@helsinki.fi
RI Rydenfelt, Henrik/OIS-6842-2025
FU Maj and Tor Nessling Foundation; Jenny and Antti Wihuri Foundation
FX The author disclosed receipt of the following financial support for the
   research, authorship, and/or publication of this article: This research
   has been supported by the Maj and Tor Nessling Foundation and the Jenny
   and Antti Wihuri Foundation.
NR 49
TC 3
Z9 4
U1 1
U2 3
JI Environ. Values
PD AUG
PY 2024
VL 33
IS 4
BP 380
EP 393
DI 10.1177/09632719231196542
EA DEC 2023
PG 14
WC Ethics; Environmental Studies
WE Social Science Citation Index (SSCI)
SC Social Sciences - Other Topics; Environmental Sciences & Ecology
UT WOS:001206786600001
ER

PT J
AU Ding, X
   Zhang, J
   Li, YG
AF Ding, Xue
   Zhang, Jie
   Li, Yanguang
TI CO electroreduction: What can we learn from its parent reaction, CO2
   electroreduction?
SO ESCIENCE
LA English
DT Article
DE CO electroreduction; CO 2 electroreduction; Catalysts; Devices
ID CARBON-MONOXIDE; ELECTROCHEMICAL REDUCTION; ELECTROCATALYTIC CONVERSION;
   ELECTROLYSIS; PRODUCTS; ETHYLENE; DIOXIDE; SELECTIVITY; SITES; FUEL
AB The CO electroreduction reaction (CORR) represents an important piece of the decarbonization puzzle and is heavily inspired by research on the CO2 electroreduction reaction (CO2RR). Compared to its parent reaction, CORR circumvents the (bi)carbonate issue that plagues CO2RR, potentially enabling greater stability and selectivity toward C2+ products, particularly oxygenates. Despite its unique potential, CORR still suffers from unsatisfactory performance. In this perspective article, we aim to provide a concise and informative overview of CORR and its close connection with CO2RR. We start by briefly presenting the two reactions' similarities and differences, then discussing several catalyst design strategies. This is followed by highlights of the latest results on device integration and engineering. Finally, we offer our thoughts about possible future research opportunities that could render this technology a practical reality.
C1 [Ding, Xue; Zhang, Jie; Li, Yanguang] Soochow Univ, Inst Funct Nano & Soft Mat FUNSOM, Suzhou 215123, Peoples R China.
   [Ding, Xue; Zhang, Jie; Li, Yanguang] Soochow Univ, Jiangsu Key Lab Adv Negat Carbon Technol, Suzhou 215123, Peoples R China.
   [Li, Yanguang] Macau Univ Sci & Technol, Macao Inst Mat Sci & Engn MIMSE, SUDA Joint Res Ctr Adv Funct Mat, MUST, Macau 999078, Peoples R China.
C3 Soochow University - China; Soochow University - China; Macau University
   of Science & Technology
RP Li, YG (通讯作者)，Soochow Univ, Inst Funct Nano & Soft Mat FUNSOM, Suzhou 215123, Peoples R China.; Li, YG (通讯作者)，Soochow Univ, Jiangsu Key Lab Adv Negat Carbon Technol, Suzhou 215123, Peoples R China.; Li, YG (通讯作者)，Macau Univ Sci & Technol, Macao Inst Mat Sci & Engn MIMSE, SUDA Joint Res Ctr Adv Funct Mat, MUST, Macau 999078, Peoples R China.
EM xding@stu.suda.edu.cn; jzhang006@stu.suda.edu.cn; yanguang@suda.edu.cn
RI Li, Yanguang/A-2319-2014
OI Li, Yanguang/0000-0003-0506-0451
FU National Natural Science Foundation of China [U2002213, 52161160331];
   Science and Technology Development Fund Macau SAR [0077/2021/A2];
   Natural Science Foundation of Jiangsu Province of China [BK20220027];
   Collaborative Innovation Center of Suzhou Nano Science and Technology;
   The 111 Project; Joint International Research Laboratory of Carbon-Based
   Functional Materials and Devices
FX We acknowledge the financial support from the National Natural Science
   Foundation of China (U2002213 and 52161160331), the Science and
   Technology Development Fund Macau SAR (0077/2021/A2), the Natural
   Science Foundation of Jiangsu Province of China (BK20220027), the
   Collaborative Innovation Center of Suzhou Nano Science and Technology,
   the 111 Project and Joint International Research Laboratory of
   Carbon-Based Functional Materials and Devices.
NR 59
TC 31
Z9 33
U1 12
U2 35
JI eScience
PD DEC
PY 2023
VL 3
IS 6
AR 100137
DI 10.1016/j.esci.2023.100137
PG 8
WC Electrochemistry; Materials Science, Multidisciplinary
WE Science Citation Index Expanded (SCI-EXPANDED)
SC Electrochemistry; Materials Science
UT WOS:001124697700001
OA gold
ER

PT J
AU Lorente, LML
   Rodríguez, ML
AF Lorente, Luis-Miguel Lazaro
   Rodriguez, Miriam Lorente
TI Violence and the Right to Education in the Northern Triangle of Central
   America
SO JOURNAL OF NEW APPROACHES IN EDUCATIONAL RESEARCH
LA English
DT Article
DE RIGHT TO EDUCATION; VIOLENCE; EL SALVADOR; GUATEMALA; HONDURAS
ID INEQUALITY
AB Based on a human rights and development approach, this article aims to study the influence and impact of structural violence in the Northern Triangle of Central America on children's right to education. First, it analyses the context of poverty, inequality and generalised violence that plagues the sub-region under study. Secondly, a diagnosis is made of the situation regarding the right to education through indicators of educational completion and efficiency, including critical moments in the transition through the education system, as well as the phenomenon of school dropout. The article then analyses a series of determining factors in the violation of the right to education, insofar as they are linked to the situation of generalised structural violence. Finally, a series of conclusions are offered in order to guide debate and reflection on possible solutions to the problem studied.
C1 [Lorente, Luis-Miguel Lazaro; Rodriguez, Miriam Lorente] Univ Valencia, Dept Comparat Educ & Hist Educ, Valencia, Spain.
   [Lorente, Luis-Miguel Lazaro] Ave Blasco Ibanez,30-3, Valencia 46010, Spain.
C3 University of Valencia
RP Lorente, LML (通讯作者)，Ave Blasco Ibanez,30-3, Valencia 46010, Spain.
EM Luis.lazaro@uv.es
RI Lázaro Lorente, Luis-Miguel/B-1687-2018; LORENTE RODRÍGUEZ,
   MIRIAM/I-1890-2015; Lázaro Lorente, Luis Miguel/B-1687-2018; RODRIGUEZ,
   MIRIAM/I-1890-2015
OI LORENTE RODRÍGUEZ, MIRIAM/0000-0002-9309-1831; Lázaro Lorente, Luis
   Miguel/0000-0003-3090-146X; 
NR 84
TC 2
Z9 3
U1 3
U2 7
JI J. New Approaches Educ. Res.
PD JUL
PY 2023
VL 12
IS 2
BP 225
EP 241
DI 10.7821/naer.2023.7.1322
PG 17
WC Education & Educational Research
WE Emerging Sources Citation Index (ESCI)
SC Education & Educational Research
UT WOS:001033612700002
OA Green Submitted, gold
ER

PT J
AU Leoni, I
AF Leoni, Iacopo
TI An irretrievable past, a bleak present, an abolished future. Paradigms
   of mediocrity in Le Pion sur l'échiquier by Irène Némirovsky
SO REVUE ITALIENNE D'ETUDES FRANCAISES
LA English
DT Article
DE Nemirovsky (Irene); mediocrity; malaise; father; suicide; failure; Pion
   sur l'echiquier (Le)
AB Although Le Pion sur l'echiquier (1934) was greeted by critics as a generally unsuccessful book, Nemirovsky developed a thematic and formal network in this novel that was likely to lead to a generational meditation on the malaise of the post-war period. The story of Christophe Bohun, an anonymous clerk who hates his ordinary life, departs from the Russian-Jewish vein that had dominated Nemirovsky's novels up to that point and focuses instead on a French petty-bourgeoisie plagued by social and existential unhappiness. In this way, the hero's bleak inner landscape blends seamlessly into the picture of an age tormented by the assertion of a civilisation so intrusive that it disrupts the relationship between the subject and the world.
NR 18
TC 0
Z9 0
U1 0
U2 1
JI Rev. Ital. Etudes Fr.
PY 2023
IS 13
AR 11100
DI 10.4000/rief.11100
PG 12
WC Literature, Romance
WE Emerging Sources Citation Index (ESCI)
SC Literature
UT WOS:001113071300001
OA Green Submitted, gold
ER

PT J
AU Stanton, M
AF Stanton, Michael
TI Uncertain Waters: Beyond a Metropolitan Sublime
SO RA-REVISTA DE ARQUITECTURA
LA English
DT Article
DE Sublime; Tower; Sea; Late-Capitalism; Monument
AB The demise of the World Trade Towers grotesquely inflated the sublime! Edmund Burke's inclusion of fear and awe as elements of aesthetics has come to dominate representational canons, but the extreme effect of the 9/11 attacks rendered the concept intolerable while subsequent architectural work seems to have reacted with the proliferation of extreme and often unsettling contortions, vertiginous cantilevers and unbalanced profiles! Standing for the machinations of the previous millennium, upon their extirpation these minimal monoliths became the most potent auspices for the next. Before falling they were extraordinarily blank formally while provoking sectarian rage toward the institutions they stood for -New York, the U.S. and multinational commerce. An improbable history of the violent demise of his buildings plagued their designer as well! Collapse made them true monuments in the funereal sense of the word and profoundly significant as the globe drifts toward dystopia, advantaging plutocracy and distilling resentment in many cultures.
C1 [Stanton, Michael] Maryland Inst Coll Art, Baltimore, MD 21201 USA.
RP Stanton, M (通讯作者)，Maryland Inst Coll Art, Baltimore, MD 21201 USA.
EM michaelstanton22@gmail.com
NR 32
TC 0
Z9 0
U1 0
U2 0
JI Ra-Rev. Arquit.
PY 2023
IS 25
BP 190
EP 203
DI 10.15581/014.25.190-203
PG 14
WC Architecture
WE Arts &amp; Humanities Citation Index (A&amp;HCI)
SC Architecture
UT WOS:001134362900007
OA gold
ER

PT J
AU Doval, DC
   Tayal, J
   Choudhary, KD
   Goyal, P
   Gupta, G
   Pasricha, S
AF Doval, Dinesh Chandra
   Tayal, Juhi
   Choudhary, Kumardeep Dutta
   Goyal, Pankaj
   Gupta, Gurudutt
   Pasricha, Sunil
TI Treatment conundrums in osteosarcoma of the breast: Case report of two
   cases from a tertiary care cancer center in India
SO TURKISH JOURNAL OF SURGERY
LA English
DT Article
DE Extraosseous; breast carcinoma; osteosarcoma; chemotherapy; sarcomas;
   mesenchymal
AB Extraosseous sarcoma of the breast is an infrequent entity and a harbinger of poor prognosis. Histogenesis of this tumor is uncertain, and it can arise both in denovo and metastatic settings. Morphologically, it is indistinguishable from its skeletal counterpart and clinically, it presents like any other subtype of breast cancer. Tumor recurrence with a propensity for hematogenous rather than lymphatic spread plagues with this malicious disease. Treatment guidelines are mainly extrapolations from those of treatment of other extra-skeletal sarcomas as literature is limited in this context. In this study, it was aimed to present two clinical cases with similar clinical profiles and different treatment outcomes. The intent of this case report is to contribute to the limited database available for management of this rare disease.
C1 [Doval, Dinesh Chandra; Choudhary, Kumardeep Dutta; Goyal, Pankaj] Ctr Rajiv Gandhi Canc Inst & Res, Dept Med Oncol, Delhi, India.
   [Tayal, Juhi] Ctr Rajiv Gandhi Canc Inst & Res, Dept Res, Delhi, India.
   [Gupta, Gurudutt; Pasricha, Sunil] Ctr Rajiv Gandhi Canc Inst & Res, Dept Lab Serv, Delhi, India.
RP Doval, DC (通讯作者)，Ctr Rajiv Gandhi Canc Inst & Res, Dept Med Oncol, Delhi, India.
EM ddoval07@gmail.com
OI Tayal, Juhi/0000-0002-0615-9894; Doval, Dinesh
   Chana/0000-0002-6191-563X; goyal, pankaj/0000-0002-9737-3764; Gupta,
   Gurudutt/0000-0002-4757-8884
NR 8
TC 0
Z9 0
U1 0
U2 0
JI Turk. J. Surg.
PD DEC
PY 2022
VL 38
IS 4
BP 409
EP 412
DI 10.47717/turkjsurg.2022.4075
PG 4
WC Surgery
WE Emerging Sources Citation Index (ESCI)
SC Surgery
UT WOS:000946255400013
PM 36875268
OA Green Submitted, gold
ER

PT J
AU Wang, MT
   Henry, D
   Del Toro, J
AF Wang, Ming-Te
   Henry, Daphne
   Del Toro, Juan
TI Do Black and White Students Benefit From Racial Socialization? School
   Racial Socialization, School Climate, and Youth Academic Performance
   During Early Adolescence
SO AMERICAN EDUCATIONAL RESEARCH JOURNAL
LA English
DT Article
DE school climate; diversity; racial disparity; racial socialization;
   racial equity
ID AFRICAN-AMERICAN; ETHNIC SOCIALIZATION; CULTURAL-PLURALISM; MIDDLE;
   ENGAGEMENT; IDENTITY; PERCEPTIONS; TRAJECTORIES; ACHIEVEMENT;
   DISCRIMINATION
AB With racial inequalities plaguing the U.S. school system, educators have recognized the importance of establishing inclusive, equitable, and diverse school environments where students from different ethnic-racial backgrounds can feel respected and supported. This study examined the longitudinal links between adolescents' experiences of school racial socialization, school climate perceptions, and academic performance and tested whether these links varied by race (n = 941; 54% boys; 63% Black, 37% White). Results revealed that adolescents' experience of school racial socialization practices (i.e., cultural socialization and promotion of cultural competence) predicted positive changes in their perceptions of school climate and, in turn, promoted better academic performance. School racial socialization was linked to positive school experiences and achievement for both Black and White adolescents.
C1 [Wang, Ming-Te] Univ Pittsburgh, Learning Res & Dev Ctr, 5319 Wesley W Posvar Hall,230 South Bouquet St, Pittsburgh, PA 15260 USA.
   [Henry, Daphne] Univ Pittsburgh, Learning Res & Dev Ctr, Pittsburgh, PA USA.
   [Del Toro, Juan] Univ Minnesota, Psychol, Minneapolis, MN USA.
C3 Pennsylvania Commonwealth System of Higher Education (PCSHE); University
   of Pittsburgh; Pennsylvania Commonwealth System of Higher Education
   (PCSHE); University of Pittsburgh; University of Minnesota System;
   University of Minnesota Twin Cities
RP Wang, MT (通讯作者)，Univ Pittsburgh, Learning Res & Dev Ctr, 5319 Wesley W Posvar Hall,230 South Bouquet St, Pittsburgh, PA 15260 USA.
EM halustayan@gmail.com; dah280@pitt.edu; jdeltoro@umn.edu
RI Wang, Ming-Te/MVU-3892-2025
NR 94
TC 16
Z9 19
U1 1
U2 17
JI Am. Educ. Res. J.
PD APR
PY 2023
VL 60
IS 2
BP 405
EP 444
DI 10.3102/00028312221134771
EA NOV 2022
PG 40
WC Education & Educational Research
WE Social Science Citation Index (SSCI)
SC Education & Educational Research
UT WOS:000890504900001
ER

PT J
AU Brown, ZJ
   Ruff, SM
   Cloyd, JM
AF Brown, Zachary J.
   Ruff, Samantha M.
   Cloyd, Jordan M.
TI Routine neoadjuvant chemotherapy for all patients with resectable
   pancreatic ductal adenocarcinoma? A review of the evidence
SO CURRENT OPINION IN PHARMACOLOGY
LA English
DT Article
ID ADJUVANT CHEMOTHERAPY; PREOPERATIVE THERAPY; CURATIVE RESECTION;
   IMMEDIATE SURGERY; CONTROLLED-TRIAL; OPEN-LABEL; CANCER; GEMCITABINE;
   CHEMORADIATION; TUMOR
AB Pancreatic ductal adenocarcinoma is an aggressive malig-nancy that carries a poor prognosis because the majority of patients present with locally advanced or metastatic disease. However, even patients who are fortunate enough to present with resectable disease are often plagued by high recurrence rates. While adjuvant chemotherapy has been shown to decrease the risk of recurrence after surgery, post operative complications and poor performance status after surgery pre-vent up to 50% of patients from receiving it. Given the benefits of neoadjuvant therapy in patients with borderline resectable disease, it is understandable that neoadjuvant therapy has been steadily increasing in patients with resectable cancers as well. In this review paper, we highlight the rational and existing evidence of using neoadjuvant therapy in all patients with resectable pancreatic adenocarcinoma.
C1 [Brown, Zachary J.; Ruff, Samantha M.; Cloyd, Jordan M.] Ohio State Univ, Dept Surg, Wexner Med Ctr, Columbus, OH 43210 USA.
C3 University System of Ohio; Ohio State University
RP Cloyd, JM (通讯作者)，Ohio State Univ, Dept Surg, Wexner Med Ctr, Columbus, OH 43210 USA.
EM jordan.cloyd@osumc.edu
NR 67
TC 1
Z9 2
U1 0
U2 2
JI Curr. Opin. Pharmacol.
PD DEC
PY 2022
VL 67
AR 102305
DI 10.1016/j.coph.2022.102305
EA OCT 2022
PG 8
WC Pharmacology & Pharmacy
WE Science Citation Index Expanded (SCI-EXPANDED)
SC Pharmacology & Pharmacy
UT WOS:000870021000004
PM 36223686
ER

PT J
AU Paizen, GA
AF Paizen, Grace Anne
TI The Digitized Museum and the Troubling Reliance on Technology to Manage
   Knowledge in E. M. Forster's The Machine Stops
SO CONFIGURATIONS
LA English
DT Article
AB This paper explores the digitized museum in E. M. Forster's science fiction novella The Machine Stops (1909). Forster replaces the physical space of museums with a digitized platform, complete with information censorship and broadcast through the technological home of humanity, the Machine. In examining Forster's warning of tasking a machine to manage knowledge, this paper considers the real-life technological progress of digitizing archives and how this current practice is posited as a positive regardless of its causing digital amnesia. By analyzing how early science fiction exposes subjective biases in traditional museum practice, paired with the airbrushing of knowledge through digitized museum platforms, this paper posits that the museum in science fiction challenges views of how knowledge comes to be narrativized and disseminated, with a focus on the digitized museum as a failed memory institution plagued by subjectivity.
C1 [Paizen, Grace Anne] Univ Manitoba, Winnipeg, MB, Canada.
C3 University of Manitoba
RP Paizen, GA (通讯作者)，Univ Manitoba, Winnipeg, MB, Canada.
NR 21
TC 0
Z9 0
U1 0
U2 3
JI Configurations
PD SUM
PY 2022
VL 30
IS 3
BP 357
EP 366
PG 11
WC History & Philosophy Of Science; Literature
WE Arts &amp; Humanities Citation Index (A&amp;HCI)
SC History & Philosophy of Science; Literature
UT WOS:000865334900007
ER

PT J
AU Tsutsui, H
   Sawada, Y
   Onuma, K
   Ito, H
   Koike, T
AF Tsutsui, Hiroyuki
   Sawada, Yohei
   Onuma, Katsuhiro
   Ito, Hiroyuki
   Koike, Toshio
TI Drought Monitoring over West Africa Based on an Ecohydrological
   Simulation (2003-2018)
SO HYDROLOGY
LA English
DT Article
DE drought; West Africa; ecohydrology; data assimilation; microwave remote
   sensing; vegetation water content; soil moisture; locust plague
ID SOIL-MOISTURE; MODEL; EMISSION; SYSTEM
AB In Africa, droughts are causing significant damage to human health and the economy. In West Africa, a severe decline in food production due to agricultural droughts has been reported in recent years. In this study, we simulated ecohydrological variables using the Coupled Land and Vegetation Data Assimilation System, which can effectively evaluate the hydrological water cycle and provide a dynamic evaluation of terrestrial biomass. Using ecohydrological variables (e.g., soil moisture content, leaf area index and vegetation water content) as a drought indicator, we analyzed agricultural droughts in the Sahel-inland region of West Africa during 2003-2018. Results revealed reasonable agreement between the simulated values and the pearl millet yield, and produced a successful quantification of severe droughts in the Sahel-inland region.
C1 [Tsutsui, Hiroyuki; Onuma, Katsuhiro; Ito, Hiroyuki; Koike, Toshio] Publ Works Res Inst PWRI, Int Ctr Water Hazard & Risk Management ICHARM, 1-6 Minamihara, Tsukuba, Ibaraki 3058516, Japan.
   [Sawada, Yohei] Univ Tokyo, Inst Engn Innovat, Tokyo 1138656, Japan.
C3 PWRI: Public Works Research Institute; University of Tokyo
RP Tsutsui, H (通讯作者)，Publ Works Res Inst PWRI, Int Ctr Water Hazard & Risk Management ICHARM, 1-6 Minamihara, Tsukuba, Ibaraki 3058516, Japan.
EM t-tsutsui55@pwri.go.jp; yohei.sawada@sogo.t.u-tokyo.ac.jp;
   oonuma-k573ck@pwri.go.jp; h-itou@pwri.go.jp; koike@icharm.org
RI ; Sawada, Yohei/F-2189-2016
OI Tsutsui, Hiroyuki/0000-0003-1000-1237; 
FU International Centre for Water Hazard and Risk Management; Data
   Integration and Analysis System project (DIAS-P) - Ministry of
   Education, Culture, Sports, Science and Technology of Japan; JSPS
   KAKENHI [JP17K18352, 21H01430]; JAXA [ER2GWF102]; Grants-in-Aid for
   Scientific Research [21H01430, 23K20967] Funding Source: KAKEN
FX This research was funded in part by the International Centre for Water
   Hazard and Risk Management (ICHARM)/Public Works Research Institute
   (PWRI),and the Data Integration and Analysis System project (DIAS-P)
   supported by the Ministry of Education, Culture, Sports, Science and
   Technology of Japan. JSPS KAKENHI grant JP17K18352 and 21H01430, and
   JAXA grant ER2GWF102.
NR 25
TC 3
Z9 3
U1 1
U2 15
JI Hydrology
PD DEC
PY 2021
VL 8
IS 4
AR 155
DI 10.3390/hydrology8040155
PG 16
WC Water Resources
WE Emerging Sources Citation Index (ESCI)
SC Water Resources
UT WOS:000737193100001
OA Green Submitted, gold
ER

PT J
AU Wang, Y
   Yuan, H
   Huang, JM
   Li, CH
AF Wang, Ying
   Yuan, Hao
   Huang, Junman
   Li, Chenhong
TI Inline index helped in cleaning up data contamination generated during
   library preparation and the subsequent steps
SO MOLECULAR BIOLOGY REPORTS
LA English
DT Article
DE Contamination; Cross-contamination; Indexing; Next-generation
   sequencing; Environmental DNA; Phylogenomics; Meta genomics; Multiplexed
   sequencing
ID ENVIRONMENTAL DNA
AB Background High-throughput sequencing involves library preparation and amplification steps, which may induce contamination across samples or between samples and the environment. Methods We tested the effect of applying an inline-index strategy, in which DNA indices of 6 bp were added to both ends of the inserts at the ligation step of library prep for resolving the data contamination problem. Results Our results showed that the contamination ranged from 0.29 to 1.25% in one experiment and from 0.83 to 27.01% in the other. We also found that contamination could be environmental or from reagents besides cross-contamination between samples. Conclusions Inline-index method is a useful experimental design to clean up the data and address the contamination problem which has been plaguing high-throughput sequencing data in many applications.
C1 [Wang, Ying; Yuan, Hao; Huang, Junman; Li, Chenhong] Shanghai Ocean Univ, Shanghai Univ Key Lab Marine Anim Taxon & Evolut, Shanghai 201306, Peoples R China.
   [Wang, Ying; Yuan, Hao; Huang, Junman; Li, Chenhong] Shanghai Ocean Univ, Shanghai Collaborat Innovat Aquat Anim Genet & Br, Shanghai 201306, Peoples R China.
C3 Shanghai Ocean University; Shanghai Ocean University
RP Li, CH (通讯作者)，Shanghai Ocean Univ, Shanghai Univ Key Lab Marine Anim Taxon & Evolut, Shanghai 201306, Peoples R China.; Li, CH (通讯作者)，Shanghai Ocean Univ, Shanghai Collaborat Innovat Aquat Anim Genet & Br, Shanghai 201306, Peoples R China.
EM chli@shou.edu.cn
OI Yuan, Hao/0000-0002-8848-1595; Wang, Ying/0000-0002-0183-7211; Li,
   Chenhong/0000-0003-3075-1756
FU Science and Technology Commission of Shanghai Municipality
   [19050501900]; Shanghai Academy of Environmental Sciences
FX This work was supported by "Science and Technology Commission of
   Shanghai Municipality (19050501900)" and " Shanghai Academy of
   Environmental Sciences".
NR 28
TC 9
Z9 12
U1 1
U2 10
JI Mol. Biol. Rep.
PD JAN
PY 2022
VL 49
IS 1
BP 385
EP 392
DI 10.1007/s11033-021-06884-y
EA OCT 2021
PG 8
WC Biochemistry & Molecular Biology
WE Science Citation Index Expanded (SCI-EXPANDED)
SC Biochemistry & Molecular Biology
UT WOS:000712734300005
PM 34716505
ER

PT J
AU Kaul, P
   Kumar, R
   Singh, MP
   Garg, PK
AF Kaul, Pallvi
   Kumar, Rahul
   Singh, Mahendra Pal
   Garg, Pankaj Kumar
TI Social taboos: a formidable challenge in cancer care
SO BMJ CASE REPORTS
LA English
DT Article
DE surgical oncology; head and neck cancer
ID TUMORS
AB Taboo surrounding cancer has continued to be a stubborn and refractory public health issue especially in South Asian countries. Disparities in cancer care remain ubiquitous. Differences in the manner in which cancer is perceived, addressed, and treated might partly be a result of varying cultural influences. This case report highlights the clinical course of a female patient with neurofibromatosis who later developed a large facial malignant peripheral nerve sheath tumour. The case particularly addresses the catastrophic impact of the 'cancer-related social taboos' on various dimensions of cancer care ranging from primary and secondary prevention to definitive management. The financial issues in low-income to medium-income groups as potential deterrents to optimum treatment have also been highlighted. Approach to the common challenges faced by an oncologist practising in a society plagued by misconceptions about health and disease and potential remedial measures to debunk these myths have also been discussed.
C1 [Kaul, Pallvi; Kumar, Rahul; Singh, Mahendra Pal; Garg, Pankaj Kumar] All India Inst Med Sci, Dept Surg Oncol, Rishikesh, Uttarakhand, India.
C3 All India Institute of Medical Sciences (AIIMS) Rishikesh
RP Garg, PK (通讯作者)，All India Inst Med Sci, Dept Surg Oncol, Rishikesh, Uttarakhand, India.
EM dr.pankajgarg@gmail.com
RI Garg, Pankaj Kumar/E-8218-2011; Garg, Pankaj/E-8218-2011; Singh,
   Mahendra/J-8391-2019
OI Garg, Pankaj Kumar/0000-0001-9760-5484; kumar,
   Rahul/0000-0001-9122-4103; 
NR 13
TC 9
Z9 11
U1 0
U2 5
JI BMJ Case Rep.
PD JAN
PY 2021
VL 14
IS 1
AR e236095
DI 10.1136/bcr-2020-236095
PG 3
WC Medicine, General & Internal
WE Emerging Sources Citation Index (ESCI)
SC General & Internal Medicine
UT WOS:000661574500040
PM 33431441
OA Green Submitted
ER

PT C
AU Thakkar, N
   Farid, H
AF Thakkar, Neerja
   Farid, Hany
GP IEEE Comp Soc
TI On the Feasibility of 3D Model-Based Forensic Height and Weight
   Estimation
SO 2021 IEEE/CVF CONFERENCE ON COMPUTER VISION AND PATTERN RECOGNITION
   WORKSHOPS, CVPRW 2021
SE IEEE Computer Society Conference on Computer Vision and Pattern
   Recognition Workshops
LA English
DT Proceedings Paper
CT IEEE/CVF Conference on Computer Vision and Pattern Recognition (CVPR)
CY JUN 19-25, 2021
CL ELECTR NETWORK
SP IEEE, IEEE Comp Soc, CVF
AB Forensic DNA analysis has been critical in prosecuting crimes and overturning wrongful convictions. At the same time, other physical and digital forensic identification techniques-used to link a suspect to a crime scene-are plagued with problems of accuracy, reliability, and reproducibility. Flawed forensic science can have devastating consequences - the National Registry of Exonerations identified that flawed forensic techniques contribute to almost a quarter of wrongful convictions in the United States. Even some of the most basic, general-purpose forensic techniques for measuring a person's height and weight are unreliable. We propose using recent advances in 3D body-pose estimation to estimate height and weight from a single, unconstrained image. The reliability of this method is assessed using large-scale simulations and an in-the-wild dataset, bounding the expected accuracy with which height and weight can be estimated, and providing a road map for further improvements.
C1 [Thakkar, Neerja; Farid, Hany] Univ Calif Berkeley, Berkeley, CA 94720 USA.
C3 University of California System; University of California Berkeley
RP Thakkar, N (通讯作者)，Univ Calif Berkeley, Berkeley, CA 94720 USA.
EM nthakkar@berkeley.edu; hfarid@berkeley.edu
NR 26
TC 14
Z9 14
U1 0
U2 1
BN 978-1-6654-4899-4
J9 IEEE COMPUT SOC CONF
PY 2021
BP 953
EP 961
DI 10.1109/CVPRW53098.2021.00106
PG 9
WC Computer Science, Artificial Intelligence
WE Conference Proceedings Citation Index - Science (CPCI-S)
SC Computer Science
UT WOS:000705890201005
ER

PT J
AU Olshinka, A
   Maricevich, R
   Shay, T
   Cohen, AA
   Ad-El, D
   Ali, K
AF Olshinka, Asaf
   Maricevich, Renata
   Shay, Tamir
   Cohen, Avi A.
   Ad-El, Dean
   Ali, Kausar
TI Algorithm for Temple Reconstruction With Consideration of Anatomic and
   Defect Characteristics
SO JOURNAL OF CRANIOFACIAL SURGERY
LA English
DT Article
DE Algorithm; anatomic borders; flap; temple defect; temple reconstruction
ID MOHS DEFECTS; FOREHEAD; FLAP; SCALP; EXCISION; REPAIR; CHEEK; HEAD
AB The temple is an intriguing region of the face with unique anatomic features, such as the temporal hairline, concave contour, and close proximity to vital structures like the frontal branch of the facial nerve. However, cancerous skin lesions can plague this sun-exposed region and, when excised, it can result in large and significant defects. Reconstruction in this area is a formidable challenge for surgeons, as it requires comprehensive knowledge of temple morphology and the use of creative techniques in order to minimize disruption of surrounding functional and aesthetic structures. In this study, we describe our experience with temple reconstruction in patients of varying defect size and depth. Based on these defect characteristics, anatomic and aesthetic principles of the temple, we propose a surgical algorithm for temple reconstruction to aid surgeons in achieving optimal results.
C1 [Olshinka, Asaf; Maricevich, Renata; Ali, Kausar] Baylor Coll Med, Div Plast Surg, Houston, TX 77030 USA.
   [Olshinka, Asaf; Shay, Tamir; Cohen, Avi A.; Ad-El, Dean] Rabin Med Ctr, Dept Plast Surg & Burns, Petah Tiqwa, Israel.
   [Olshinka, Asaf; Shay, Tamir; Cohen, Avi A.; Ad-El, Dean] Tel Aviv Univ, Sch Med, Tel Aviv, Israel.
C3 Baylor College of Medicine; Rabin Medical Center; Tel Aviv University;
   Tel Aviv University
RP Cohen, AA (通讯作者)，Beilinson Med Ctr, Rabin Med Ctr, Dept Plast & Reconstruct Surg, 39 Jabotinski St, Petah Tiqwa, Israel.
EM avi.a.c.md@gmail.com
RI Olshinka, Asaf/ACI-1329-2022
OI Ad El, Dean/0000-0003-1052-6586
NR 28
TC 2
Z9 2
U1 0
U2 2
JI J. Craniofac. Surg.
PD JUL-AUG
PY 2020
VL 31
IS 5
BP 1261
EP 1265
DI 10.1097/SCS.0000000000006434
PG 5
WC Surgery
WE Science Citation Index Expanded (SCI-EXPANDED)
SC Surgery
UT WOS:000600784100057
PM 32282483
ER

PT J
AU Kuanr, N
   Tomkovic, T
   Gilmour, DJ
   Perry, MR
   Hsiang, SJ
   van Ruymbeke, E
   Hatzikiriakos, SG
   Schafer, LL
AF Kuanr, Nirmalendu
   Tomkovic, Tanja
   Gilmour, Damon J.
   Perry, Mitchell R.
   Hsiang, Shou-Jen
   van Ruymbeke, Evelyne
   Hatzikiriakos, Savvas G.
   Schafer, Laurel L.
TI Dynamic Cross-Linking of Catalytically Synthesized
   Poly(Aminonorbornenes)
SO MACROMOLECULES
LA English
DT Article
ID OPENING METATHESIS POLYMERIZATION; FUNCTIONAL-GROUP-TOLERANT;
   VISCOELASTIC PROPERTIES; TANTALUM COMPLEXES; ROMP POLYMERS;
   HYDROAMINOALKYLATION; RHEOLOGY; POLYNORBORNENE; INITIATORS; GELATION
AB Amine-functionalized polymeric materials have a wide variety of applications; however, the preparation of these materials is often plagued by laborious, multistep synthetic routes. Herein, a modified and improved synthetic protocol utilizes the hydroaminoalkylation reaction to catalytically assemble amine-functionalized monomers on a gram scale with 100% atom economy. Combined with ring-opening metathesis polymerization (ROMP), amine-functionalized polymers with varying electronic properties have been synthesized. Extensive theological characterizations show that modification of the electronic properties of the amine substituent influences the bulk material properties through modification of hydrogen bonding and pi-stacking interactions to afford dynamic cross-linking within the polymeric material. Tertiary amine-containing polymers display distinct rheological properties that differ from those of polymers with pendant hydrogen-bond-donating secondary amines. The profound viscoelastic effects that result from the incorporation of tunable dynamic interactions are presented.
C1 [Tomkovic, Tanja; Hatzikiriakos, Savvas G.] Univ British Columbia, Dept Chem & Biol Engn, Vancouver, BC V6T 1Z3, Canada.
   [Kuanr, Nirmalendu; Gilmour, Damon J.; Perry, Mitchell R.; Hsiang, Shou-Jen; Schafer, Laurel L.] Univ British Columbia, Dept Chem, Vancouver, BC V6T 1Z4, Canada.
   [van Ruymbeke, Evelyne] Catholic Univ Louvain, Inst Condensed Matter & Nanosci IMCN, Bio & Soft Div BSMA, B-1348 Louvain La Neuve, Belgium.
C3 University of British Columbia; University of British Columbia;
   Universite Catholique Louvain
RP Hatzikiriakos, SG (通讯作者)，Univ British Columbia, Dept Chem & Biol Engn, Vancouver, BC V6T 1Z3, Canada.; Schafer, LL (通讯作者)，Univ British Columbia, Dept Chem, Vancouver, BC V6T 1Z4, Canada.
EM savvas.hatzi@ubc.ca; schafer@chem.ubc.ca
RI Hatzikiriakos, Savvas/AAD-2672-2019; Schafer, Laurel/AAY-1716-2021
OI Hatzikiriakos, Savvas/0000-0002-1456-7927; Hsiang,
   Shou-Jen/0009-0007-5735-5207; Kuanr, Nirmalendu/0000-0002-0560-735X;
   Tomkovic, Tanja/0000-0002-1144-2723; 
FU NSERC; UBC; CREATE Sustainable Synthesis; Canada Research Chairs
   program; FSR-FNRS; DoDyNet [H2020-MSCA-ITN 765811]
FX The authors thank NSERC for financial support of this work. The authors
   also thank UBC for postgraduate scholarships. N.K. and D.J.G. also thank
   CREATE Sustainable Synthesis for funding. L.L.S. thanks the Canada
   Research Chairs program for supporting this work in part. The authors
   also thank Prof. Jason Hein and Thomas Malig for their assistance with
   the variable-temperature FTIR spectroscopy experiments. E.V.R. is
   Research Associate of FSR-FNRS and thanks DoDyNet (H2020-MSCA-ITN
   765811) for financial support.
NR 77
TC 16
Z9 16
U1 0
U2 26
JI Macromolecules
PD APR 14
PY 2020
VL 53
IS 7
BP 2649
EP 2661
DI 10.1021/acs.macromol.9b02158
PG 13
WC Polymer Science
WE Science Citation Index Expanded (SCI-EXPANDED)
SC Polymer Science
UT WOS:000526399500036
OA Green Submitted
ER

PT J
AU Bahmer, FA
AF Bahmer, Friedrich A.
TI The visitor Roald Dahl on phobic anxiety of infections and delusion of
   hygiene
SO HAUTARZT
LA German
DT Article
DE Impetigo; Leprosy; Syphilis; Tinea; Trachoma
AB In his both highly amusing and thrilling story Roald Dahl describes an adventure of his fictive uncle Oswald Hendryk Cornelius, a snobby Englishman and womanizer, suffering from delusional anxiety of infections and hygienic compulsions. Forced by the breakdown of his car in the Sinai desert, he accepts the invitation of a noble Arab to spend the night in his palace, situated like a mirage in the middle of the desert. Oswald is plagued by erotic obsessions at the sight of the beautiful wife as well as the likewise beautiful daughter. The night rewards him with the desired amorous adventure but without knowing with whom he had spent the night. Oswald's satisfaction changes to pure horror when, the next morning, the owner of the house reveals that the visitor during the night was neither his wife nor daughter.
RP Bahmer, FA (通讯作者)，Altenberger Str 17, D-48161 Munster, Germany.
EM fbahmer@t-online.de
NR 10
TC 0
Z9 0
U1 0
U2 0
JI Hautarzt
PD MAR
PY 2020
VL 71
IS 3
SI SI
BP 251
EP 254
DI 10.1007/s00105-019-04526-w
EA JAN 2020
PG 4
WC Dermatology
WE Science Citation Index Expanded (SCI-EXPANDED)
SC Dermatology
UT WOS:000507684800002
PM 31950208
ER

PT J
AU Singh, VK
   Han, JH
AF Singh, Vinit Kumar
   Han, Jung Hoon
TI Application of machine learning to two-dimensional Dzyaloshinskii-Moriya
   ferromagnets
SO PHYSICAL REVIEW B
LA English
DT Article
AB Principles of machine learning are applied to spin configurations generated by Monte Carlo method on Dzyaloshinskii-Moriya ferromagnetic models hosting the skyrmion phase in two dimensions. Successful feature predictions regarding the average spin chirality, magnetization, as well as magnetic field and temperature, were possible with the machine-learning architecture consisting of convolutional and dense neural network layers. Algorithms trained solely on the xy or z component of the local magnetization were as effective as the one trained on the full xyz component of the input spin configuration in predicting various features. The predictive capacity of the algorithm extended beyond those configurations generated by the model used to make the training configurations, but also those generated by models plagued with disorder. A "scaling procedure" for working with data generated at various length scales is developed and proven to work in a manner analogous to the real-space renormalization process.
C1 [Singh, Vinit Kumar] Indian Inst Technol, Dept Phys, Kharagpur 721302, W Bengal, India.
   [Han, Jung Hoon] Sungkyunkwan Univ, Dept Phys, Suwon 16419, South Korea.
C3 Indian Institute of Technology System (IIT System); Indian Institute of
   Technology (IIT) - Kharagpur; Sungkyunkwan University (SKKU)
RP Singh, VK (通讯作者)，Indian Inst Technol, Dept Phys, Kharagpur 721302, W Bengal, India.
EM vinitsingh911@gmail.com; hanjemme@gmail.com
FU Samsung Science and Technology Foundation [SSTF-BA1701-07]
FX This work was supported by Samsung Science and Technology Foundation
   under Project No. SSTF-BA1701-07. J.H.H. thanks Manhyung Han for
   instructive conversations on machine learning.
NR 29
TC 28
Z9 28
U1 2
U2 42
JI Phys. Rev. B
PD MAY 23
PY 2019
VL 99
IS 17
AR 174426
DI 10.1103/PhysRevB.99.174426
PG 9
WC Materials Science, Multidisciplinary; Physics, Applied; Physics,
   Condensed Matter
WE Science Citation Index Expanded (SCI-EXPANDED)
SC Materials Science; Physics
UT WOS:000469053600005
OA Green Published
ER

PT J
AU Triga, V
   Manavopoulos, V
AF Triga, Vicky
   Manavopoulos, Vasilis
TI Does mode of administration impact on quality of data? Comparing a
   traditional survey versus an online survey via a Voting Advice
   Application
SO SURVEY RESEARCH METHODS
LA English
DT Article
DE survey modes; online surveys; propensity score matching; mode effects;
   satisficing; social desirability; voting advice applications
ID FACE-TO-FACE; WEB SURVEYS; PROPENSITY SCORE; TELEPHONE; BIAS;
   IMPLEMENTATION; METAANALYSIS; NUMBER
AB This paper compares two modes of administering an election survey: a traditional, door-to-door survey and an identical online version promoted via a Voting Advice Application. Whereas online political surveys are known to suffer from self-selection bias of politically interested respondents, traditional surveys are plagued with socially desirable responding and are susceptible to the effects of satisficing and other fatigue-related effects. Using a propensity score matching methodology, we examine the extent to which such differences exist between the two modes of administration. While we report mixed findings regarding the structure of respondents' answer patterns, significant differences emerged in relation to social desirability bias with the offline group being more "affected" than the online group.
C1 [Triga, Vicky; Manavopoulos, Vasilis] Cyprus Univ Technol, Limassol, Cyprus.
C3 Cyprus University of Technology
RP Triga, V (通讯作者)，Dept Commun & Internet Studies, 30 Archibishop Kyprianou St, CY-3036 Lemesos, Cyprus.
EM vasiliki.triga@cut.ac.cy
RI Triga, Vicky/AGD-2899-2022
NR 64
TC 3
Z9 4
U1 0
U2 10
JI Surv. Res. Methods
PY 2019
VL 13
IS 2
BP 181
EP 194
DI 10.18148/srm/2019.v13i2.7392
PG 14
WC Social Sciences, Mathematical Methods
WE Social Science Citation Index (SSCI)
SC Mathematical Methods In Social Sciences
UT WOS:000496422200004
ER

PT J
AU Fan, XL
   Wang, F
   Ji, XX
   Wang, RX
   Gao, T
   Hou, SY
   Chen, J
   Deng, T
   Li, XG
   Chen, L
   Luo, C
   Wang, LN
   Wang, CS
AF Fan, Xiulin
   Wang, Fei
   Ji, Xiao
   Wang, Ruixing
   Gao, Tao
   Hou, Singyuk
   Chen, Ji
   Deng, Tao
   Li, Xiaogang
   Chen, Long
   Luo, Chao
   Wang, Luning
   Wang, Chunsheng
TI A Universal Organic Cathode for Ultrafast Lithium and Multivalent Metal
   Batteries
SO ANGEWANDTE CHEMIE-INTERNATIONAL EDITION
LA English
DT Article
DE aluminum; lithium ion batteries; magnesium; multivalent batteries;
   organic cathodes
ID ENERGY-STORAGE; ION; ALUMINUM; MAGNESIUM; CHEMISTRY; LIQUID
AB Low-cost multivalent battery chemistries (Mg2+, Al3+) have been extensively investigated for large-scale energy storage applications. However, their commercialization is plagued by the poor power density and cycle life of cathodes. A universal polyimides@CNT (PI@CNT) cathode is now presented that can reversibly store various cations with different valences (Li+, Mg2+, Al3+) at an extremely fast rate. The ion-coordination charge storage mechanism of PI@CNT is systemically investigated. Full cells using PI@CNT cathodes and corresponding metal anodes exhibit long cycle life (>10000 cycles), fast kinetics (>20C), and wide operating temperature range (-40 to 50 degrees C), making the low-cost industrial polyimides universal cathodes for different multivalent metal batteries. The stable ion-coordinated mechanism opens a new foundation for the development of high-energy and high-power multivalent batteries.
C1 [Fan, Xiulin; Ji, Xiao; Gao, Tao; Hou, Singyuk; Chen, Ji; Deng, Tao; Li, Xiaogang; Chen, Long; Luo, Chao; Wang, Chunsheng] Univ Maryland, Dept Chem & Biomol Engn, College Pk, MD 20742 USA.
   [Wang, Fei] US Army Res Lab, Power & Energy Div, Sensor & Electron Devices Directorate, Electrochem Branch, Adelphi, MD 20783 USA.
   [Wang, Ruixing; Wang, Luning] Univ Maryland, Dept Chem & Biochem, College Pk, MD 20742 USA.
C3 University System of Maryland; University of Maryland College Park;
   United States Department of Defense; US Army Research, Development &
   Engineering Command (RDECOM); US Army Research Laboratory (ARL); United
   States Army; University System of Maryland; University of Maryland
   College Park
RP Wang, CS (通讯作者)，Univ Maryland, Dept Chem & Biomol Engn, College Pk, MD 20742 USA.
EM cswang@umd.edu
RI Chen, Ji/J-5327-2015; Wang, Chunsheng/H-5767-2011; Luo,
   Chao/L-5066-2013; Wang, Fei/HCH-9634-2022; Gao, Tao/ABD-1559-2021; Li,
   Xiaogang/JOZ-1313-2023; Deng, Tao/V-4087-2018; Hou,
   Singyuk/ABD-5513-2021; wang, xinyi/KFQ-9288-2024; Ji,
   Xiao/HCH-2937-2022; Fan, Xiulin/AAY-9245-2020
OI Gao, Tao/0000-0003-0204-3269; Luo, Chao/0000-0001-8497-8548; Hou,
   Singyuk/0000-0002-6444-7632; Fan, Xiulin/0000-0001-7294-480X; Deng,
   Tao/0000-0002-2674-2577; , Fei/0000-0002-2057-5130
FU Nanostructures for Electrical Energy Storage (NEES), an Energy Frontier
   Research Center - U.S. Department of Energy, Office of Science, Basic
   Energy Sciences [DESC0001160]; Maryland NanoCenter; US National Science
   Foundation [1438198]; Div Of Chem, Bioeng, Env, & Transp Sys;
   Directorate For Engineering [1438198] Funding Source: National Science
   Foundation
FX This work was supported as part of the Nanostructures for Electrical
   Energy Storage (NEES), an Energy Frontier Research Center funded by the
   U.S. Department of Energy, Office of Science, Basic Energy Sciences
   under Award number DESC0001160. We acknowledge the support of the
   Maryland NanoCenter and the US National Science Foundation Award
   1438198.
NR 37
TC 200
Z9 220
U1 8
U2 375
JI Angew. Chem.-Int. Edit.
PD JUN 11
PY 2018
VL 57
IS 24
BP 7146
EP 7150
DI 10.1002/anie.201803703
PG 5
WC Chemistry, Multidisciplinary
WE Science Citation Index Expanded (SCI-EXPANDED)
SC Chemistry
UT WOS:000434350400030
PM 29704298
OA Green Submitted
ER

PT J
AU Coppock, A
   Gerber, AS
   Green, DP
   Kern, HL
AF Coppock, Alexander
   Gerber, Alan S.
   Green, Donald P.
   Kern, Holger L.
TI Combining Double Sampling and Bounds to Address Nonignorable Missing
   Outcomes in Randomized Experiments
SO POLITICAL ANALYSIS
LA English
DT Article
ID CONFIDENCE-INTERVALS; MULTIPLE IMPUTATION; SURVEY NONRESPONSE; CAUSAL
   INFERENCE; IDENTIFICATION; STRATIFICATION; COVARIATE; ATTRITION;
   COVERAGE; BIAS
AB Missing outcome data plague many randomized experiments. Common solutions rely on ignorability assumptions that may not be credible in all applications. We propose a method for confronting missing outcome data that makes fairly weak assumptions but can still yield informative bounds on the average treatment effect. Our approach is based on a combination of the double sampling design and nonparametric worst-case bounds. We derive a worst-case bounds estimator under double sampling and provide analytic expressions for variance estimators and confidence intervals. We also propose a method for covariate adjustment using poststratification and a sensitivity analysis for nonignorable missingness. Finally, we illustrate the utility of our approach using Monte Carlo simulations and a placebo-controlled randomized field experiment on the effects of persuasion on social attitudes with survey-based outcome measures.
C1 [Coppock, Alexander; Gerber, Alan S.] Yale Univ, Dept Polit Sci, New Haven, CT 06520 USA.
   [Green, Donald P.] Columbia Univ, Dept Polit Sci, New York, NY 10027 USA.
   [Kern, Holger L.] Florida State Univ, Dept Polit Sci, Tallahassee, FL 32306 USA.
C3 Yale University; Columbia University; State University System of
   Florida; Florida State University
RP Kern, HL (通讯作者)，Florida State Univ, Dept Polit Sci, Tallahassee, FL 32306 USA.
EM hkern@fsu.edu
RI Coppock, Alexander/A-9585-2015; Green, Donald/E-4565-2010
OI Coppock, Alexander/0000-0002-5733-2386; 
NR 59
TC 10
Z9 13
U1 0
U2 10
JI Polit. Anal.
PD APR
PY 2017
VL 25
IS 2
BP 188
EP 206
DI 10.1017/pan.2016.6
PG 19
WC Social Sciences, Mathematical Methods; Political Science
WE Social Science Citation Index (SSCI)
SC Mathematical Methods In Social Sciences; Government & Law
UT WOS:000402962500003
ER

PT J
AU Wu, X
   Lui, MH
   Zhong, XM
   Liu, GJ
   Wyman, I
   Wang, ZP
   Wu, YQ
   Yang, H
   Wang, JB
AF Wu, Xu
   Lui, Minhuan
   Zhong, Ximing
   Liu, Guojun
   Wyman, Ian
   Wang, Zhengping
   Wu, Yaqian
   Yang, Hui
   Wang, Jinben
TI Smooth Water-Based Antismudge Coatings for Various Substrates
SO ACS SUSTAINABLE CHEMISTRY & ENGINEERING
LA English
DT Article
DE Antismudge coatings; Self-cleaning coatings; Water-based precursors;
   Various substrates; Smooth coatings
ID POLYMERIZATION KINETICS; SURFACE-PROPERTIES; CURING CONDITIONS;
   TRANSPARENT; PARTICLES; COPOLYMERS; RESISTANT; DESIGN; GLOSS; FILM
AB Smooth particle-free antismudge coatings show potential for various applications because they are not prone to the limitations that plague rough self-cleaning surfaces such as poor durability and transparency. These smooth coatings are typically prepared from solvent-based precursors due to their requirement for amphiphobic moieties. We report herein a facile strategy to prepare from water-based precursors smooth antismudge coatings that can be readily applied onto various substrates including metal, wood, paper, and glass. These novel coatings exhibit unprecedented antismudge properties even with a thickness of only 5.0 +/- 0.5 mu m and contain only 0.7744 wt % of fluorinated polymer. In addition, these transparent coatings retain their antismudge properties even after they are subject to bending, impact, scratching, abrasion, corrosion, UV irradiation, and thermal shock tests.
C1 [Wu, Xu; Lui, Minhuan; Zhong, Ximing; Wang, Zhengping] Guangzhou Univ, Dept Chem & Chem Engn, 230 Outer Ring West Rd, Guangzhou 510006, Guangdong, Peoples R China.
   [Liu, Guojun; Wyman, Ian] Queens Univ, Dept Chem, 90 Bader Lane, Kingston, ON K7L 3N6, Canada.
   [Wu, Yaqian; Yang, Hui; Wang, Jinben] Chinese Acad Sci, Beijing Natl Lab Mol Sci, Key Lab Colloid Interface & Chem Thermodynam, Inst Chem, 2 Zhongguancun North Rd, Beijing 100190, Peoples R China.
C3 Guangzhou University; Queens University - Canada; Chinese Academy of
   Sciences; Institute of Chemistry, CAS
RP Wu, X; Wang, ZP (通讯作者)，Guangzhou Univ, Dept Chem & Chem Engn, 230 Outer Ring West Rd, Guangzhou 510006, Guangdong, Peoples R China.; Liu, GJ (通讯作者)，Queens Univ, Dept Chem, 90 Bader Lane, Kingston, ON K7L 3N6, Canada.
EM xuwu@gzhu.edu.cn; guojun.liu@chem.queensu.ca; wzp2002@126.com
RI wu, xu/JXM-9983-2024
OI Zhong, Ximing/0000-0002-8211-7215
FU Natural Science Foundations of China [21406040]; Important National
   Science and Technology Specific Project of China [2016ZX05013003-004,
   2016ZX05025003-007]; Science and Technology Project of Guangdong
   Province [2015A050502052]; Science and Technology Project of Guangzhou
   [201610010018, 201607010285]
FX We wish to thank the Natural Science Foundations of China (21406040),
   the Important National Science and Technology Specific Project of China
   (2016ZX05013003-004 and 2016ZX05025003-007), the Science and Technology
   Project of Guangdong Province (2015A050502052), as well as the Science
   and Technology Project of Guangzhou (201610010018 and 201607010285) for
   sponsoring this research.
NR 52
TC 49
Z9 58
U1 0
U2 155
JI ACS Sustain. Chem. Eng.
PD MAR
PY 2017
VL 5
IS 3
BP 2605
EP 2613
DI 10.1021/acssuschemeng.6b02957
PG 9
WC Chemistry, Multidisciplinary; Green & Sustainable Science & Technology;
   Engineering, Chemical
WE Science Citation Index Expanded (SCI-EXPANDED)
SC Chemistry; Science & Technology - Other Topics; Engineering
UT WOS:000395846900064
ER

PT J
AU Acosta, B
   Ramos, K
AF Acosta, Benjamin
   Ramos, Kristen
TI Introducing the 1993 Terrorism and Political Violence Dataset
SO STUDIES IN CONFLICT & TERRORISM
LA English
DT Article
ID SURVIVAL
AB The introduction of the Global Terrorism Database (GTD) nearly a decade ago sparked a revolution in terrorism studies. However, one major flaw in the database continues to plague GTD users. Data lost prior to digitalization, along with unsuccessful data recollection efforts, have left GTD without data on events that took place during the year 1993. The missing data prevents researchers from using the entirety of GTD's annual range (1970-2014) to conduct reliable time-series analyses. Additionally, it has likely contributed to the formation of theories and claims on faulty empirical ground. To remedy the problem, we have collected data on 4,206 unique terror-attack incidents, with the aim of documenting the universe of 1993 terrorism events. This article showcases our 1993 dataset and illustrates the importance of terrorism events in 1993 for the development of conflicts in Israel, Afghanistan, Colombia, and India.
C1 [Acosta, Benjamin] Louisiana State Univ, Dept Polit Sci, Baton Rouge, LA 70803 USA.
   [Ramos, Kristen] Univ Maryland, Dept Govt & Polit, 3140 Tydings Hall,7343 Preinkert Dr, College Pk, MD 20742 USA.
C3 Louisiana State University System; Louisiana State University;
   University System of Maryland; University of Maryland College Park
RP Ramos, K (通讯作者)，Univ Maryland, Dept Govt & Polit, 3140 Tydings Hall,7343 Preinkert Dr, College Pk, MD 20742 USA.
EM kramos1@umd.edu
NR 49
TC 9
Z9 15
U1 0
U2 7
JI Stud. Confl. Terror.
PY 2017
VL 40
IS 3
BP 232
EP 247
DI 10.1080/1057610X.2016.1184061
PG 16
WC International Relations; Political Science
WE Social Science Citation Index (SSCI)
SC International Relations; Government & Law
UT WOS:000396863000004
ER

PT C
AU Mahfoudi, MN
   Turletti, T
   Parmentelat, T
   Ferrero, F
   Lizzi, L
   Staraj, R
   Dabbous, W
AF Mahfoudi, M. N.
   Turletti, T.
   Parmentelat, T.
   Ferrero, F.
   Lizzi, L.
   Staraj, R.
   Dabbous, W.
BE Jamalipour, A
   Papadias, C
TI ORION: Orientation Estimation Using Commodity Wi-Fi
SO 2017 IEEE INTERNATIONAL CONFERENCE ON COMMUNICATIONS WORKSHOPS (ICC
   WORKSHOPS)
SE IEEE International Conference on Communications Workshops
LA English
DT Proceedings Paper
CT IEEE International Conference on Communications (ICC) / Wireless
   Communications Symposium / 3rd Workshop on Optical Wireless
   Communications (OWC)
CY MAY 21-25, 2017
CL Paris, FRANCE
SP IEEE, IEEE France Sect, IEEE Commun Soc
DE Localization; Orientation estimation; Wi-Fi; Channel State Information
   (CSI)
AB With MIMO, Wi-Fi led the way to the adoption of antenna array signal processing techniques for fine-grained localization using commodity hardware. These techniques, previously exclusive to specific domains of applications, will spur interest to reach beyond localization, and now allow to consider estimating the device's orientation in space, that once required other sources of information. Wi-Fi's popularity and the availability of metrics related to channel propagation (CSI), makes it a candidate readily available for experimentation. Accordingly, we propose the ORION system to estimate the orientation (heading and yaw) of a MIMO Wi-Fi equipped object, relying on a joint estimation of the angle of arrival and the angle of departure. Although the CSI's phase data is plagued by several phase inconsistencies, we demonstrate that an appropriate phase compensation strategy significantly improves estimation accuracy. Our technique allows estimating orientations within millimeter-level precision.
C1 [Mahfoudi, M. N.; Turletti, T.; Parmentelat, T.; Dabbous, W.] Univ Cote dAzur, Inria Sophia Antipolis, Nice, France.
   [Ferrero, F.; Lizzi, L.; Staraj, R.] Univ Cote dAzur, LEAT CNRS UMR 7248, Nice, France.
C3 Universite Cote d'Azur; Universite Cote d'Azur; Centre National de la
   Recherche Scientifique (CNRS); CNRS - Institute for Engineering &
   Systems Sciences (INSIS)
RP Mahfoudi, MN (通讯作者)，Univ Cote dAzur, Inria Sophia Antipolis, Nice, France.
EM Mohamed-Naoufal.Mahfoudi@inria.fr
RI Lizzi, Leonardo/AAD-5159-2021; Ferrero, Fabien/ABD-2213-2020; STARAJ,
   Robert/AAE-5654-2019
FU ANR Equipex [FIT 6165]; Labex UCN@Sophia
FX The R2lab wireless testbed at Inria has been funded by the ANR Equipex
   FIT 6165. This work has been partly funded by the Labex UCN@Sophia.
NR 20
TC 6
Z9 9
U1 0
U2 5
BN 978-1-5090-1525-2
J9 IEEE INT CONF COMM
PY 2017
BP 1233
EP 1238
PG 6
WC Engineering, Electrical & Electronic; Telecommunications
WE Conference Proceedings Citation Index - Science (CPCI-S)
SC Engineering; Telecommunications
UT WOS:000464321500204
OA Green Submitted
ER

PT J
AU Rosa, C
   Giardino, S
AF Rosa, Cristiano
   Giardino, Sergio
TI Klein-Gordon equation within the real Hilbert space formalism
SO ANNALS OF PHYSICS
LA English
DT Article
DE Relativistic wave equations; Formalism; Other topics in mathematical
   methods in; physics
ID FIELD-EQUATIONS; QUATERNION
AB Within this article one finds the statement of the Klein-Gordon problem within the real Hilbert space formalism (RHS) in terms of complex wave functions, and in terms of quaternionic wave functions as well. The complex formulation comprises hermitian and non-hermitian cases, while the quaternionic solutions additionally set in motion self-interacting particles. The non-hermitian cases comprise non-conservative processes, while the self-interaction physically implies the increase of the effective mass of the particle, an effect that cannot be reproduced using a complex wave function. The obtained autonomous particle solutions, as well as the Klein problem agree to the previously discovered self-interacting non-relativistic particle, and thus reinforce RHS as viable and consistent way to explore open problems in quantum mechanics. Also important, the negative energy problem that plagues the usual formalism is eliminated within this approach.
C1 [Rosa, Cristiano] Univ Fed Rio Grande do Sul UFRGS, Dept Fis, Caixa Postal 15080, BR-91501970 Porto Alegre, RS, Brazil.
   [Giardino, Sergio] Univ Fed Rio Grande do Sul UFRGS, Dept Matemat Pura & Aplicada, Caixa Postal 15080, BR-91501970 Porto Alegre, RS, Brazil.
C3 Universidade Federal do Rio Grande do Sul; Universidade Federal do Rio
   Grande do Sul
RP Giardino, S (通讯作者)，Univ Fed Rio Grande do Sul UFRGS, Dept Matemat Pura & Aplicada, Caixa Postal 15080, BR-91501970 Porto Alegre, RS, Brazil.
EM 00303944@ufrgs.br; sergio.giardino@ufrgs.br
FU Fapergs [23/2551-0000935-8, 14/2022]; PIBIC-CNPq
FX SG gratefully thanks for the financial support by Fapergs under the
   grant 23/2551-0000935-8 within Edital 14/2022, and CR thanks for the
   scientific initiation grant by PIBIC-CNPq.
NR 61
TC 0
Z9 0
U1 0
U2 0
JI Ann. Phys.
PD DEC
PY 2025
VL 483
AR 170271
DI 10.1016/j.aop.2025.170271
PG 14
WC Physics, Multidisciplinary
WE Science Citation Index Expanded (SCI-EXPANDED)
SC Physics
UT WOS:001607033500001
OA Green Submitted
ER

PT J
AU Frisby, MB
AF Frisby, Michael B.
TI A Case for Bayesian Statistics in Critical Quantitative Research in
   Education
SO JOURNAL OF RESEARCH ON EDUCATIONAL EFFECTIVENESS
LA English
DT Article; Early Access
DE CritQuant; QuantCrit; critical quantitative research; bayesian
   statistics
ID INTERSECTIONALITY
AB Over the last two decades, two frameworks have emerged that combine critical theories with quantitative methodology. These frameworks are QuantCrit - a quantitative instantiation of Critical Race Theory - and CritQuant, a more recent framework grown out of Quantitative Criticalism. Both frameworks offer ways in which quantitative scholars can strengthen the criticality of their research by incorporating critical theories such as Critical Race Theory into their research questions, design, data, analysis, and interpretation. Yet, as long as these frameworks continue to use traditional quantitative approaches to analysis, neither escapes the philosophical, methodological, or historical challenges that plague the traditional framework. This paper argues that adopting a Bayesian statistical framework, as opposed to traditional (frequentist) framework, may assuage some of these challenges. To the extent that Bayesian statistics address these challenges, it is suggested that a Bayesian approach may be helpful for critical quantitative research in education.
C1 [Frisby, Michael B.] Georgia State Univ, Coll Educ & Human Dev, Atlanta, GA 30303 USA.
C3 University System of Georgia; Georgia State University
RP Frisby, MB (通讯作者)，Georgia State Univ, Coll Educ & Human Dev, Atlanta, GA 30303 USA.
NR 55
TC 0
Z9 0
U1 0
U2 0
JI J. Res. Educ. Eff.
PD 2025 SEP 29
PY 2025
DI 10.1080/19345747.2025.2567242
EA SEP 2025
PG 23
WC Education & Educational Research
WE Social Science Citation Index (SSCI)
SC Education & Educational Research
UT WOS:001598519500001
ER

PT J
AU Pereira, RM
   de Magalhaes, SM
   da Silva, LF
   de Castro, DE
AF Pereira, Robson Mendonca
   de Magalhaes, Sonia Maria
   da Silva, Leicy Francisca
   de Castro, Doriam Erich
TI Beriberi in the Medical Reports of the Rondon Commission (1907-1915)
SO REVISTA BRASILEIRA DE HISTORIA
LA Portuguese
DT Article
DE Tropical Medicine; Nutritional Deficiency; Beriberi; Rondon Commission
AB From its early years, the Mato Grosso- Amazon Telegraph Lines Commission (CLTEMTA) faced the health challenge of building a communication line in a tropical area plagued by endemic tropical diseases that had brought its construction to a standstill. In the reports of the Commission's military doctors, beriberi stands out among the diseases mentioned. Its etiology, which is still poorly understood, was debated, with proponents of the infection theory and supporters of the so-called nutritional deficiency theory opposing each other. This impasse was reflected in the reports of the Commission's doctors, especially in the way they interpreted cases of the disease on the line's construction fronts. We selected two reports that discuss beriberi and its incidence in the Commission's area of activity, by doctors Murillo de Campos (1913) and Jose Antonio Cajazeira (1916), which discuss the medical knowledge produced at the time about the disease.
C1 [Pereira, Robson Mendonca; da Silva, Leicy Francisca] Univ Estadual Goias UEG, Anapolis, GO, Brazil.
   [de Magalhaes, Sonia Maria] Univ Fed Goias UFG, Goiania, Go, Brazil.
   [de Castro, Doriam Erich] Inst Fed Educ IFG, Goiania, Go, Brazil.
C3 Universidade Estadual de Goias; Universidade Federal de Goias
RP Pereira, RM (通讯作者)，Univ Estadual Goias UEG, Anapolis, GO, Brazil.
EM robsonmenper@gmail.com; soniademagalhaes@ufg.br; leicy.silva@ueg.br;
   dorianerich@gmail.com
RI ; Pereira, Robson/AAF-9505-2019; Magalhães, Sônia/U-1157-2019
OI Castro, Doriam Erich de/0000-0001-8441-112X; de Magalhães, Sônia
   Maria/0000-0003-2375-6006; Francisca da Silva,
   Leicy/0000-0001-9676-1426; Mendonça Pereira, Roon/0000-0002-3606-1855; 
NR 31
TC 0
Z9 0
U1 0
U2 0
JI Rev. Bras. Hist.
PY 2025
VL 45
IS 98
AR e287757
DI 10.1590/1806-93472025v45n98-01
PG 24
WC History
WE Arts &amp; Humanities Citation Index (A&amp;HCI)
SC History
UT WOS:001440648000001
OA gold
ER

PT J
AU Christoff, AM
AF Christoff, Alicia Mireles
TI Dolores Dorantes and Anti-Feminicide Style
SO REVISTA DE ESTUDIOS HISPANICOS
LA English
DT Article
DE Dolores Dorantes; poetry; translation; feminicide; transfeminist
   politics
ID VIOLENCE
AB This essay explores Mexican poet Dolores Dorantes's long poem Estilo (2011), which draws on Dorantes ' s background as an investigative journalist to address the feminicides that have plagued Ciudad Juarez since the 1990s. And yet, the poem questions what poetry can register that reporting cannot. This essay argues that the feminist politics of Estilo dictate its haunting formal experiments-first and foremost, Dorantes ' s transformation of a lyric speaker into a collective voice that claims a perverse agency in the face of extreme gendered, classed, and racialized violence. Further, I argue that to fully address the transfeminist politics of the poem (a term I draw from Sayak Valencia), we must look to its translation and circulation as the border-crossing Estilo/Style, translated by Jen Hofer and published by the US small press Kenning Editions, which takes up the hemispheric construction of violence against women with a special fervor.
C1 [Christoff, Alicia Mireles] Amherst Coll, Amherst, MA 01002 USA.
C3 Amherst College
RP Christoff, AM (通讯作者)，Amherst Coll, Amherst, MA 01002 USA.
NR 31
TC 0
Z9 0
U1 0
U2 1
JI Rev. Estud. Hisp.
PD JUN
PY 2023
VL 57
IS 2
BP 143
EP 163
PG 21
WC Literature, Romance
WE Arts &amp; Humanities Citation Index (A&amp;HCI)
SC Literature
UT WOS:001165535500002
ER

PT J
AU Lu, GY
AF Lu, Guanyao
TI Ecological Restoration Strategies of Rock-Soluble Stone Desertification
   Regions under the Background of Big Data and the Internet of Things
SO EARTH SCIENCES RESEARCH JOURNAL
LA English
DT Article
DE big data; Internet of Things; rock-soluble stone desertification;
   ecological repair; comprehensive governance; southwestern China
AB As the focus and difficulty of global ecological governance, rock-soluble graphite ecological issues have been plagued by the research and exploration of ecologists for many years. This article studies the current development status of rock-soluble graphite. Features and laws targeted implementing the ecological restoration strategy of rock-soluble graphite regions under the background of big data and the Internet of Things. By establishing a mathematical analysis model of the total ecological assets, the theoretical research on the restoration process and means of ecology. In the past 20 years, the southwest region's ecological improvement and governance situation has been summarized and analyzed, and the key aspects and main contents of ecological restoration are analyzed and demonstrated.
C1 [Lu, Guanyao] Foshan Univ, Sch Environm & Chem Engn, Foshan 528000, Peoples R China.
C3 Foshan University
RP Lu, GY (通讯作者)，Foshan Univ, Sch Environm & Chem Engn, Foshan 528000, Peoples R China.
EM guanyaolu@fosu.edu.cn
FU Natural Science Foundation of Guangdong Province [2015A030310505]
FX Funding This work was supported by the Natural Science Foundation of
   Guangdong Province (No. 2015A030310505) .
NR 18
TC 0
Z9 1
U1 3
U2 10
JI Earth Sci. Res. J.
PD JUN
PY 2023
VL 27
IS 2
BP 153
EP 158
DI 10.15446/esrj.v27n2.108083
PG 6
WC Geosciences, Multidisciplinary
WE Science Citation Index Expanded (SCI-EXPANDED)
SC Geology
UT WOS:001052624800006
OA gold
ER

PT C
AU Ghadekar, P
   Kachare, T
   Sikchi, S
   Hussain, T
   Maladhari, P
AF Ghadekar, Premanand
   Kachare, Tejas
   Sikchi, Sagar
   Hussain, Talib
   Maladhari, Pradunya
BE Arsenyeva, O
   Romanova, T
   Sukhonos, M
   Tsegelnyk, Y
TI Adaptive Blockchain Solution to Fight Against Financial Corruption in an
   Organization
SO SMART TECHNOLOGIES IN URBAN ENGINEERING, STUE-2022
SE Lecture Notes in Networks and Systems
LA English
DT Proceedings Paper
CT International Conference on Smart Technologies in Urban Engineering
   (STUE)
CY JUN 09-11, 2022
CL Kharkiv, UKRAINE
DE Blockchain; Chainlink; Corruption; Ethereum
AB This Blockchain technology is one of the most promising new technologies, having the potential to digitally transform a wide range of systems for better security, autonomy, transparency, auditability, speed, cost savings, and efficiency. These capabilities make blockchain the optimal solution to combat corruption, the issue plaguing society from within. The paper proposes a blockchain model capable of handling finances in any organization by adapting to its financial structure. It has the ability that it can be tailored by the organization on-demand as the organization's structure modifies from the addition of employees or projects under it. Rather than storing entire data on-chain, the blockchain model stores most of the data, that are constantly being updated and created, off-chain and feed them to the blockchain using Chainlink External API. This helps in making the implemented solution scalable and efficient in use for real-life applications.
C1 [Ghadekar, Premanand; Kachare, Tejas; Sikchi, Sagar; Hussain, Talib; Maladhari, Pradunya] Vishwakarma Inst Technol, Pune 411037, Maharashtra, India.
RP Kachare, T (通讯作者)，Vishwakarma Inst Technol, Pune 411037, Maharashtra, India.
EM tejas.kachare18@vit.edu
RI Hussain, Talib/I-4624-2014; Ghadekar, Premanand/ABD-6964-2021; Ghadekar,
   Dr. Premanand/ABD-6964-2021
OI Sikchi, Sagar/0000-0001-9789-7990; Naseri, Talib/0000-0001-8741-2478;
   Ghadekar, Premanand/0000-0003-3134-137X; 
NR 15
TC 1
Z9 1
U1 0
U2 5
BN 978-3-031-20140-0; 978-3-031-20141-7
J9 LECT NOTE NETW SYST
PY 2023
VL 536
BP 128
EP 139
DI 10.1007/978-3-031-20141-7_13
PG 12
WC Green & Sustainable Science & Technology; Engineering, Civil
WE Conference Proceedings Citation Index - Science (CPCI-S)
SC Science & Technology - Other Topics; Engineering
UT WOS:000921206500011
ER

PT J
AU Placani, A
   Broadhead, S
AF Placani, Adriana
   Broadhead, Stearns
TI Moral Dimensions of Offsetting Luxury Emissions
SO ETHICS POLICY & ENVIRONMENT
LA English
DT Article
DE Ethics; climate change; carbon offsetting; duty not to harm
ID CLIMATE-CHANGE
AB This essay addresses moral aspects of using carbon offsets for counteracting individuals' luxury emissions. After introducing and outlining the main topics and terms related to carbon offsetting, this essay answers three objections that have been levied against carbon offsetting: objections from the indulgences analogy, objections from the directness of the duty not to harm, and separateness objections. The essay argues that advocates for offsetting have resources to defend against these criticisms by pointing to particularities of individual emissions' harmfulness, as well as the preemptive nature of offsetting. The essay then shows that in spite of these defenses there is reason to regard not emitting as a better option because of a host of problems that plague offsetting in its current forms. The essay concludes that offsetting enhances individuals' options for discharging their duty not to harm, but that standards of justice and efficacy need to be adopted.
C1 [Placani, Adriana] NOVA Univ Lisbon, Inst Philosophy IFILNOVA, Lab Eth & Polit Philosophy EPLab, Ave Berna 26, P-1069061 Lisbon, Portugal.
   [Broadhead, Stearns] Karl Franzens Univ Graz, Inst Philosophy, Dept Polit Philosophy, Graz, Austria.
C3 Universidade Nova de Lisboa; University of Graz
RP Placani, A (通讯作者)，NOVA Univ Lisbon, Inst Philosophy IFILNOVA, Lab Eth & Polit Philosophy EPLab, Ave Berna 26, P-1069061 Lisbon, Portugal.
EM aplacani@gmail.com
RI Broadhead, Stearns/U-1710-2018; Placani, Adriana/AAU-9700-2021
OI Broadhead, Stearns/0000-0002-6691-8928; Placani,
   Aiana/0000-0002-3772-2571; 
FU FWF (Austrian Science Fund); FCT (Portuguese Foundation for Science and
   Technology)
FX This work was supported by the FWF (Austrian Science Fund) and the FCT
   (Portuguese Foundation for Science and Technology).
NR 53
TC 3
Z9 3
U1 0
U2 9
JI Ethics Policy Env.
PD SEP 2
PY 2022
VL 25
IS 3
BP 297
EP 315
DI 10.1080/21550085.2022.2104099
EA OCT 2022
PG 19
WC Environmental Studies
WE Emerging Sources Citation Index (ESCI)
SC Environmental Sciences & Ecology
UT WOS:000863855800001
OA hybrid
ER

PT J
AU Abraham, M
   Lim, MJ
   Tan, WS
   Cheah, J
AF Abraham, Maria
   Lim, Ming Jing
   Tan, Woan Shin
   Cheah, Jason
TI Global Trends Towards Population Health Management and Key Lessons and
   Initiatives in the Singapore Context
SO INTERNATIONAL JOURNAL OF INTEGRATED CARE
LA English
DT Article
DE population health; global population health management; HealthierSG
AB Healthcare systems across high-income economies [1] are plagued by similar challenges, including an aging population, the increasing burden of chronic disease, and spiraling healthcare costs. David Kindig and Greg Stoddart defined population health as "the health outcomes of a group of individuals, including the distribution of such outcomes within the group" [2], and there has been a deliberate move towards population health management to address much of these challenges. Population health management efforts do not just target populations that are sick or the hospitalized ("patient" population). It also involves ensuring that healthy populations receive preventive services to avoid onset of disease. In this editorial we consider this global move towards population health management in the context of Singapore's HealthierSG initiative. HealthierSG was announced by the Minister for Health in March 2022 and is a step forward in Singapore's population health journey [3].
C1 [Abraham, Maria; Cheah, Jason] Natl Healthcare Grp, Grp Accountable Care, Accountable Care Strategy, Singapore, Singapore.
   [Lim, Ming Jing] Grp Accountable Care, Natl Healthcare Grp, Populat Hlth Management, Singapore, Singapore.
   [Tan, Woan Shin] Natl Healthcare Grp, Hlth & Serv & Outcomes Res, System Performance & Sustainabil, Singapore, Singapore.
   [Cheah, Jason] Woodlands Hlth, Singapore, Singapore.
RP Cheah, J (通讯作者)，Natl Healthcare Grp, Grp Accountable Care, Accountable Care Strategy, Singapore, Singapore.; Cheah, J (通讯作者)，Woodlands Hlth, Singapore, Singapore.
EM jason_cheah@nhg.com.sg
RI Woan Shin, Tan/GVU-5473-2022
NR 23
TC 14
Z9 14
U1 2
U2 19
JI Int. J. Integr. Care
PD JUL-SEP
PY 2022
VL 22
IS 3
BP 1
EP 5
DI 10.5334/ijic.7016
PG 5
WC Health Care Sciences & Services; Health Policy & Services
WE Science Citation Index Expanded (SCI-EXPANDED); Social Science Citation Index (SSCI)
SC Health Care Sciences & Services
UT WOS:000855848200001
PM 36186512
OA Green Submitted, gold
ER

PT J
AU Niedziela, MM
   Ambroze, K
AF Niedziela, Michelle Murphy
   Ambroze, Kathryn
TI The future of consumer neuroscience in food research
SO FOOD QUALITY AND PREFERENCE
LA English
DT Article
DE Consumer neuroscience; EEG; Neuromarketing; Psychology; Behavioral
   science
ID NERVOUS-SYSTEM RESPONSES; FACIAL EXPRESSIONS
AB The use (and abuse) of neuroscience and psychological research methodologies has become a hot topic in consumer research, particularly in the area of food product research. Neuro- and psychological science can certainly help consumer and sensory researchers and product developers in the food industry better understand consumers' unconscious motivators and/or reactions and even lend insights to claims and sensory perceptions. Commercial tools for leveraging these methodologies continue to get better, faster and cheaper. However, the field of consumer neuroscience has been plagued with pseudoscience and "neurohype," and researchers have experienced some disappointments when trying to incorporate these measures into their research. From EEG headsets to facial coding, consumer neuroscience has never been so accessible (or confusing). We will discuss how to better evaluate potential methodologies for use as well as discuss best practices and the future of the field.
C1 [Niedziela, Michelle Murphy; Ambroze, Kathryn] HCD Res Inc, Flemington, NJ 08822 USA.
RP Niedziela, MM (通讯作者)，HCD Res Inc, Flemington, NJ 08822 USA.
EM michelle.niedziela@hcdi.net
NR 32
TC 22
Z9 25
U1 6
U2 72
JI Food. Qual. Prefer.
PD SEP
PY 2021
VL 92
AR 104124
DI 10.1016/j.foodqual.2020.104124
EA MAY 2021
PG 5
WC Food Science & Technology
WE Science Citation Index Expanded (SCI-EXPANDED)
SC Food Science & Technology
UT WOS:000654889000029
ER

PT J
AU Whitaker, R
AF Whitaker, Robert
TI Viewpoint: do antipsychotics protect against early death? A critical
   view
SO PSYCHOLOGICAL MEDICINE
LA English
DT Review
DE Antipsychotics; mortality; schizophrenia; seriously mentally ill
ID FOLLOW-UP; 1ST-EPISODE PSYCHOSIS; NATIONWIDE COHORT; BIPOLAR DISORDER;
   MORTALITY GAP; SCHIZOPHRENIA; RISK; SUICIDE; MEDICATION; PEOPLE
AB In the past 15 years, researchers utilizing prescription databases to assess medication usage have concluded that antipsychotics reduce mortality in patients diagnosed with schizophrenia and other psychotic disorders. These findings stand in contrast to studies in non-psychiatric patients that have found that antipsychotics, because of their adverse effects on physical health, increase the risk of early death. A critical review of the evidence reveals that the worry remains. There is reason to conclude that antipsychotics contribute to the 'mortality gap' between the seriously mentally ill and the general population and that the database studies are plagued with methodological and reporting issues. Most importantly, the database studies tell of mortality rates within a drug-centered paradigm of care, which confounds any comparison of mortality risks when patients are on or off antipsychotics.
C1 [Whitaker, Robert] Mad Amer Fdn, Cambridge, MA 02139 USA.
RP Whitaker, R (通讯作者)，Mad Amer Fdn, Cambridge, MA 02139 USA.
EM rwhitaker@madinamerica.com
OI Whitaker, Robert/0000-0002-4690-1950
NR 60
TC 16
Z9 16
U1 0
U2 6
JI Psychol. Med.
PD DEC
PY 2020
VL 50
IS 16
BP 2643
EP 2652
AR PII S003329172000358X
DI 10.1017/S003329172000358X
PG 10
WC Psychology, Clinical; Psychiatry; Psychology
WE Science Citation Index Expanded (SCI-EXPANDED); Social Science Citation Index (SSCI)
SC Psychology; Psychiatry
UT WOS:000607598500002
PM 33050955
ER

PT C
AU Jones, GS
   Milholen, W
   Elmiligui, A
   Bozeman, M
   Cramer, C
   Cagle, M
AF Jones, Gregory S.
   Milholen, William
   Elmiligui, Alaa
   Bozeman, Michael
   Cramer, Christopher
   Cagle, Mark
GP AIAA
TI Artificial Thickening of a Transonic Boundary Layer in the Presence of a
   Pressure Gradient Associated with a Boundary Layer Ingestion Concept
SO AIAA SCITECH 2020 FORUM
LA English
DT Proceedings Paper
CT AIAA Science and Technology Forum and Exposition (AIAA SciTech)
CY JAN 06-10, 2020
CL Orlando, FL
SP AIAA
AB Boundary layer ingestion is an aeropropulsive concept associated with a propulsion airframe integration technique that integrates viscous aerodynamics into a propulsion system to achieve more efficient flight. The effectiveness of this concept is heavily dependent on how much of the boundary layer is being ingested into the propulsor. Scaling this concept for transonic wind tunnel testing is often plagued with blockage issues and requires a modification to the model dimensions such as fuselage length and diameter and wingspan. To simulate the boundary layer for these modified models requires a manipulation of the boundary layer height to achieve the appropriate ratio of boundary layer to propulsor inlet diameter or height. This paper will focus on 15 different transonic boundary layer manipulators to achieve varying turbulent boundary layer heights for a representative single-aisle transport utilizing Boundary Layer Ingestion.
C1 [Jones, Gregory S.; Milholen, William; Elmiligui, Alaa; Bozeman, Michael] NASA, Langley Res Ctr, Configurat Aerodynam Branch, Hampton, VA 23681 USA.
   [Cramer, Christopher] NASA, Langley Res Ctr, Subson Transon Test Branch, Sierra Lobo Inc, Hampton, VA 23681 USA.
   [Cagle, Mark] NASA, Langley Res Ctr, Aeronaut Syst Engn Branch, Hampton, VA 23681 USA.
C3 National Aeronautics & Space Administration (NASA); NASA Langley
   Research Center; National Aeronautics & Space Administration (NASA);
   NASA Langley Research Center; National Aeronautics & Space
   Administration (NASA); NASA Langley Research Center
RP Jones, GS (通讯作者)，NASA, Langley Res Ctr, Configurat Aerodynam Branch, Hampton, VA 23681 USA.
RI Elmiligui, Alaa/KOD-2768-2024
FU Advanced Air Transport Technology project (AATT); Novel Propulsion
   Airframe Integration (NPAI)
FX The effort has been supported by the Advanced Air Transport Technology
   project (AATT) and Novel Propulsion Airframe Integration (NPAI) team.
   Special thanks are given to Scott Anders, Chris Hughes, and Anthony
   Nerone for their support and latitude in the design and testing of the
   0.3m Transonic Cryogenic Tunnel boundary layer model. The successful
   testing of this model could not have been accomplished without the
   dedication, technical expertise, and energy of the 0.3m TCT technicians
   Mike Chambers, Tammy Jo Price, Karl Maddox, Reginald Brown, facility
   test engineer Cliff Obara, facility safety head Wesley Goodman, facility
   researcher S. Balakrishna, and facility manager Don Saxer.
NR 17
TC 0
Z9 0
U1 0
U2 0
BN 978-1-62410-595-1
PY 2020
PG 14
WC Engineering, Aerospace; Engineering, Mechanical; Mechanics
WE Conference Proceedings Citation Index - Science (CPCI-S)
SC Engineering; Mechanics
UT WOS:001327890902021
ER

PT J
AU Mullins, RT
AF Mullins, R. T.
TI The Problem of Arbitrary Creation for Impassibility
SO OPEN THEOLOGY
LA English
DT Article
DE impassibility; rationality; creation; God
ID EX-NIHILO
AB There is a particular question that has plagued classical Christian theism over the centuries. What reason could God have for creating a universe? In this article, I shall articulate the unique claims of classical theism that other rival models of God lack. I shall argue that classical theism's unique commitments entail that God cannot create the universe for a reason. Thus, any nonclassical model of God can claim to have the advantage over classical theism because they can affirm that God creates the universe for a reason. In Section 1, I shall articulate classical theism. In Section 2, I shall lay the groundwork for the debate by explaining what a reason is and what a creation is. In Section 3, I shall argue that a classical theist cannot affirm that God creates the universe for a reason, thus conflicting with God's perfect rationality.
C1 [Mullins, R. T.] Univ Edinburgh, Inst Adv Studies Humanities, Edinburgh, Midlothian, Scotland.
C3 University of Edinburgh
RP Mullins, RT (通讯作者)，Univ Edinburgh, Inst Adv Studies Humanities, Edinburgh, Midlothian, Scotland.
EM rtmullins@gmail.com
NR 60
TC 3
Z9 3
U1 0
U2 1
JI Open Theol.
PD JAN
PY 2020
VL 6
IS 1
BP 392
EP 406
DI 10.1515/opth-2020-0110
PG 15
WC Religion
WE Emerging Sources Citation Index (ESCI)
SC Religion
UT WOS:000553363000001
OA gold
ER

PT J
AU Siddiqi, M
   Kishek, RA
AF Siddiqi, M.
   Kishek, R. A.
TI A predictive model for long-term multipactor discharge under two-carrier
   operation based on chaos theory
SO PHYSICS OF PLASMAS
LA English
DT Article
ID GENERATION; BREAKDOWN
AB Multipactor is an electron discharge driven by secondary electron emission that plagues microwave components, accelerator structures, space-borne systems, and other related electronics in vacuum. Recently, a novel theoretical approach for multipactor based on nonlinear dynamics and chaos theory has been introduced and demonstrated for single-carrier operation. In this paper, this theory is expanded to two-carrier operation in a parallel-plate geometry, where two radio frequency (RF) electric-fields (each with a separate amplitude and frequency) are present in the gap. Here, the theory applies to long-term multipactor discharges. The theoretical predictions are verified against particle-in-cell simulations, and a two-carrier susceptibility diagram that summarizes the influence of the second carrier on multipactor suppression is presented. The generalization of the theory to multicarrier systems, where several RF carriers coexist, is discussed. Published under license by AIP Publishing.
C1 [Siddiqi, M.; Kishek, R. A.] Univ Maryland, Inst Res Elect & Appl Phys, College Pk, MD 20742 USA.
C3 University System of Maryland; University of Maryland College Park
RP Siddiqi, M (通讯作者)，Univ Maryland, Inst Res Elect & Appl Phys, College Pk, MD 20742 USA.
RI ; Kishek, Rami/K-2176-2017
OI Siddiqi, Moiz/0000-0003-4377-2089; 
FU National Science Foundation [PHY1535519]; University of Maryland,
   Division of Research
FX The authors thank Dr. Matthew Feldman, Professor Thomas Antonsen, and
   Professor Edward Ott for helpful discussions. This work was funded in
   part by the National Science Foundation (Grant No. PHY1535519) and by
   the University of Maryland, Division of Research (catalyst funds).
NR 47
TC 8
Z9 8
U1 0
U2 8
JI Phys. Plasmas
PD NOV
PY 2019
VL 26
IS 11
AR 113111
DI 10.1063/1.5126275
PG 7
WC Physics, Fluids & Plasmas
WE Science Citation Index Expanded (SCI-EXPANDED)
SC Physics
UT WOS:000509383600010
ER

PT C
AU Chen, HL
   Yang, BJ
AF Chen, Hanlin
   Yang, Baijian
GP IEEE
TI A Performance Evaluation of CAN Encryption
SO 2019 FIRST IEEE INTERNATIONAL CONFERENCE ON TRUST, PRIVACY AND SECURITY
   IN INTELLIGENT SYSTEMS AND APPLICATIONS (TPS-ISA 2019)
LA English
DT Proceedings Paper
CT 1st IEEE International Conference on Trust, Privacy and Security in
   Intelligent Systems and Applications (IEEE TPS-ISA)
CY DEC 12-14, 2019
CL Los Angeles, CA
SP IEEE, IEEE Comp Soc
DE In-vehicle network; cybersecurity; encryption; CAN network
ID VEHICLE; SECURITY
AB Recent research on vehicular cybersecurity has highlighted the known vulnerabilities and exploits that plague in-vehicular networks; in particular, the communication protocol governing the in-vehicular network, the Control Area Network (CAN), has been a frequent and often fruitful target of related attacks. Accordingly, the focus of this project is to investigate the application of encryption algorithms to the in-vehicular network and evaluate the performance characteristics of said algorithms when used in this context. This current paper includes examination of a) the maximum acceptable latency based on the vehicular requirements as well as b) the latency in communication when employing various encryption algorithms. In Hardware-In-the-Loop (HIL) simulations, our work suggests that in-vehicular networks can absorb the latencies introduced by select encryption approaches and still satisfy the real-time requirements needed by the intra-vehicular communication system to avoid collisions and the like.
C1 [Chen, Hanlin; Yang, Baijian] Purdue Univ, Dept Comp & Informat Technol, W Lafayette, IN 47907 USA.
C3 Purdue University System; Purdue University
RP Chen, HL (通讯作者)，Purdue Univ, Dept Comp & Informat Technol, W Lafayette, IN 47907 USA.
EM chen1368@purdue.edu; byang@purdue.edu
RI Yang, Baijian/L-6058-2018
OI Yang, Baijian/0000-0003-4440-3701
NR 38
TC 2
Z9 2
U1 0
U2 0
BN 978-1-7281-6741-1
PY 2019
BP 140
EP 149
DI 10.1109/TPS-ISA48467.2019.00025
PG 10
WC Computer Science, Artificial Intelligence
WE Conference Proceedings Citation Index - Science (CPCI-S)
SC Computer Science
UT WOS:000555456700016
ER

PT J
AU Zhong, JQ
   Wang, MG
   Hoffmann, WH
   van Spronsen, MA
   Lu, DY
   Boscoboinik, JA
AF Zhong, Jian-Qiang
   Wang, Mengen
   Hoffmann, William H.
   van Spronsen, Matthijs A.
   Lu, Deyu
   Boscoboinik, J. Anibal
TI Synchrotron-based ambient pressure X-ray photoelectron spectroscopy of
   hydrogen and helium
SO APPLIED PHYSICS LETTERS
LA English
DT Article
ID TOTAL-ENERGY CALCULATIONS; PHOTOIONIZATION; ADSORPTION; PT(111); GAS
AB Contrary to popular belief, it is possible to obtain X-ray photoelectron spectra for elements lighter than lithium, namely hydrogen and helium. The literature is plagued with claims of this impossibility, which holds true for lab-based X-ray sources. However, this limitation is merely technical and is related mostly to the low X-ray photoionization cross-sections of the 1s orbitals of hydrogen and helium. In this letter, we show that, using ambient pressure X-ray photoelectron spectroscopy (XPS), a bright-enough X-ray source allows the study of these elusive elements. This has important implications in the understanding of the limitations of one of the most useful techniques in materials science, and moreover, it potentially opens the possibility of using XPS to directly study the most abundant element in the universe. Published by AIP Publishing.
C1 [Zhong, Jian-Qiang; Wang, Mengen; Lu, Deyu; Boscoboinik, J. Anibal] Brookhaven Natl Lab, Ctr Funct Nanomat, Upton, NY 11973 USA.
   [Wang, Mengen] SUNY Stony Brook, Dept Mat Sci & Chem Engn, Stony Brook, NY 11970 USA.
   [Hoffmann, William H.] NC State Univ, Dept Chem & Biomol Engn, Raleigh, NC 27695 USA.
   [van Spronsen, Matthijs A.] Harvard Univ, Dept Chem & Chem Biol, Cambridge, MA 02138 USA.
C3 United States Department of Energy (DOE); Brookhaven National
   Laboratory; State University of New York (SUNY) System; Stony Brook
   University; North Carolina State University; Harvard University
RP Boscoboinik, JA (通讯作者)，Brookhaven Natl Lab, Ctr Funct Nanomat, Upton, NY 11973 USA.; van Spronsen, MA (通讯作者)，Harvard Univ, Dept Chem & Chem Biol, Cambridge, MA 02138 USA.
EM spronsen@physics.leidenuniv.nl; jboscoboinik@bnl.gov
RI van Spronsen, Matthijs/H-7296-2015; Boscoboinik, Jorge/AAK-7580-2020;
   Wang, Mengen/E-7843-2019; Boscoboinik, J Anibal/E-8110-2010; Lu,
   Deyu/O-4418-2016; Zhong, Jian-Qiang/D-2093-2012
OI van Spronsen, Matthijs/0000-0002-5136-2816; Hoffmann, William
   Herbert/0000-0002-6689-2609; Boscoboinik, J Anibal/0000-0002-5090-7079;
   Lu, Deyu/0000-0003-4351-6085; 
FU U.S. Department of Energy, Office of Basic Energy Sciences
   [DE-SC0012704]; BNL LDRD Project [15-010]; DOE SULI program; Integrated
   Mesoscale Architectures for Sustainable Catalysis (IMASC), an Energy
   Frontier Research Center - U.S. Department of Energy, Office of Science,
   Basic Energy Sciences [DE-SC0012573]; Office of Science of the U.S.
   Department of Energy [DEAC02-05CH11231]
FX The research carried out in part at the Center for Functional
   Nanomaterials and the CSX-2 beamline of the National Synchrotron Light
   Source II, Brookhaven National Laboratory, was supported by the U.S.
   Department of Energy, Office of Basic Energy Sciences, under Contract
   No. DE-SC0012704. J.Q. Zhong and M. Wang were supported by BNL LDRD
   Project No. 15-010, and W.H. Hoffmann was supported by DOE SULI program.
   This work was supported as part of the Integrated Mesoscale
   Architectures for Sustainable Catalysis (IMASC), an Energy Frontier
   Research Center funded by the U.S. Department of Energy, Office of
   Science, Basic Energy Sciences under award #DE-SC0012573. This research
   used resources of the National Energy Research Scientific Computing
   Center, a DOE Office of Science User Facility supported by the Office of
   Science of the U.S. Department of Energy under Contract No.
   DEAC02-05CH11231.
NR 35
TC 14
Z9 20
U1 0
U2 29
JI Appl. Phys. Lett.
PD FEB 26
PY 2018
VL 112
IS 9
AR 091602
DI 10.1063/1.5022479
PG 5
WC Physics, Applied
WE Science Citation Index Expanded (SCI-EXPANDED)
SC Physics
UT WOS:000427022500007
OA Green Submitted
ER

PT J
AU Barker, T
   Schaeffer, DG
   Shearer, M
   Gray, JMNT
AF Barker, T.
   Schaeffer, D. G.
   Shearer, M.
   Gray, J. M. N. T.
TI Well-posed continuum equations for granular flow with compressibility
   and μ(I)-rheology
SO PROCEEDINGS OF THE ROYAL SOCIETY A-MATHEMATICAL PHYSICAL AND ENGINEERING
   SCIENCES
LA English
DT Article
DE granular flow; continuum modelling; rheology
ID FREE-SURFACE FLOWS; ANTIGRANULOCYTES FLOW; CONSTITUTIVE MODEL;
   ILL-POSEDNESS; RHEOLOGY; STABILITY; EVOLUTION; BEHAVIOR; MEDIA
AB Continuum modelling of granular flow has been plagued with the issue of ill-posed dynamic equations for a long time. Equations for incompressible, two-dimensional flow based on the Coulomb friction law are ill-posed regardless of the deformation, whereas the rate-dependent mu(I)-rheology is ill-posed when the non-dimensional inertial number I is too high or too low. Here, incorporating ideas from critical-state soil mechanics, we derive conditions for well-posedness of partial differential equations that combine compressibility with I-dependent rheology. When the I-dependence comes from a specific friction coefficient mu(I), our results show that, with compressibility, the equations are well-posed for all deformation rates provided that mu(I) satisfies certain minimal, physically natural, inequalities.
C1 [Barker, T.; Gray, J. M. N. T.] Univ Manchester, Sch Math, Oxford Rd, Oxford M13 9PL, England.
   [Barker, T.; Gray, J. M. N. T.] Univ Manchester, Manchester Ctr Nonlinear Dynam, Oxford Rd, Oxford M13 9PL, England.
   [Schaeffer, D. G.] Duke Univ, Math Dept, Box 90320, Durham, NC 27708 USA.
   [Shearer, M.] North Carolina State Univ, Dept Math, Raleigh, NC 27695 USA.
C3 University of Manchester; University of Manchester; Duke University;
   North Carolina State University
RP Barker, T (通讯作者)，Univ Manchester, Sch Math, Oxford Rd, Oxford M13 9PL, England.; Barker, T (通讯作者)，Univ Manchester, Manchester Ctr Nonlinear Dynam, Oxford Rd, Oxford M13 9PL, England.
EM thomas.barker@manchester.ac.uk
RI Gray, John/D-2269-2009; Gray, John/K-2180-2019; Barker,
   Thomas/JAO-3294-2023
OI Gray, John/0000-0003-3554-0499; Shearer, Michael/0000-0001-5404-3258;
   Barker, Thomas/0000-0001-9403-0435; 
FU NERC [NE/E003206/1, NE/K003011/1]; EPSRC [EP/I019189/1, EP/K00428X/1,
   EP/M022447/1]; National Science Foundation [DMS-1517291]; Engineering
   and Physical Sciences Research Council [EP/M022447/1, EP/I019189/1,
   EP/K00428X/1] Funding Source: researchfish; Natural Environment Research
   Council [NE/K003011/1, NE/E003206/1] Funding Source: researchfish; EPSRC
   [EP/M022447/1, EP/I019189/1, EP/K00428X/1] Funding Source: UKRI; NERC
   [NE/K003011/1, NE/E003206/1] Funding Source: UKRI
FX This research was supported by NERC grant nos. NE/E003206/1 and
   NE/K003011/1 as well as EPSRC grant nos. EP/I019189/1, EP/K00428X/1 and
   EP/M022447/1. J.M.N.T.G. is a Royal Society Wolfson Research Merit Award
   holder (WM150058) and an EPSRC Established Career Fellow (EP/M022447/1).
   Research of M.S. was supported by National Science Foundation grant no.
   DMS-1517291.
NR 35
TC 87
Z9 95
U1 3
U2 29
JI Proc. R. Soc. A-Math. Phys. Eng. Sci.
PD MAY 1
PY 2017
VL 473
IS 2201
AR 20160846
DI 10.1098/rspa.2016.0846
PG 26
WC Multidisciplinary Sciences
WE Science Citation Index Expanded (SCI-EXPANDED)
SC Science & Technology - Other Topics
UT WOS:000408472700008
PM 28588402
OA Green Submitted, Bronze
ER

PT C
AU Salsbury, C
   Olszak, AG
AF Salsbury, Chase
   Olszak, Artur G.
BE Bentley, JL
   Stoebenau, S
TI Spectrally controlled interferometry for measurements of flat and
   spherical optics
SO OPTIFAB 2017
SE Proceedings of SPIE
LA English
DT Proceedings Paper
CT Optifab Conference
CY OCT 16-20, 2017
CL Rochester, NY
SP SPIE, Amer Precis Opt Manufacturers Assoc
DE Interferometry; spectrally controlled; white light; broadband;
   metrology; spherical; optics; coherence; radius of curvature; scanning
   interferometry
ID RADIUS
AB Conventional interferometry is widely used to measure spherical and flat surfaces with nanometer level precision but is plagued by back reflections. We describe a new method of isolating the measurement surface by controlling spectral properties of the source (Spectrally Controlled Interferometry - SCI). Using spectral modulation of the interferometer's source enables formation of localized fringes where the optical path difference is non-zero. As a consequence it becomes possible to form white-light like fringes in common path interferometers, such as the Fizeau. The proposed setup does not require mechanical phase shifting, resulting in simpler instruments and the ability to upgrade existing interferometers. Furthermore, it allows absolute measurement of distance, including radius of curvature of lenses in a single setup with possibility of improving the throughput and removing some modes of failure.
C1 [Salsbury, Chase] APRE Instruments LLC, 2440 W Ruthrauff Rd 100, Tucson, AZ 85705 USA.
   [Salsbury, Chase] Univ Arizona, Coll Opt Sci, 1630 E Univ Blvd, Tucson, AZ USA.
C3 University of Arizona
RP Salsbury, C (通讯作者)，APRE Instruments LLC, 2440 W Ruthrauff Rd 100, Tucson, AZ 85705 USA.; Salsbury, C (通讯作者)，Univ Arizona, Coll Opt Sci, 1630 E Univ Blvd, Tucson, AZ USA.
EM csalsbury@apre-inst.com; aolszak@apre-inst.com
NR 13
TC 0
Z9 0
U1 0
U2 13
BN 978-1-5106-1365-2; 978-1-5106-1364-5
J9 PROC SPIE
PY 2017
VL 10448
AR UNSP 104481C
DI 10.1117/12.2279811
PG 7
WC Optics
WE Conference Proceedings Citation Index - Science (CPCI-S)
SC Optics
UT WOS:000425416400034
OA gold
ER

PT C
AU Eldridge, BD
AF Eldridge, Bryan D.
BE Chova, LG
   Martinez, AL
   Torres, IC
TI E-LEARNING 2.0: IS YOUR ORGANIZATION READY TO TRANSITION FROM E-READING
   TO E-EVERYTHING?
SO EDULEARN16: 8TH INTERNATIONAL CONFERENCE ON EDUCATION AND NEW LEARNING
   TECHNOLOGIES
SE EDULEARN Proceedings
LA English
DT Proceedings Paper
CT 8th International Conference on Education and New Learning Technologies
   (EDULEARN)
CY JUL 04-06, 2016
CL Barcelona, SPAIN
DE e-Learning; audience analysis; learning effectiveness; stackable
   credentialing
AB The first generation of e-Learning has been plagued by poor quality due to a number of fundamental issues including a nearly singular focus on formal learning, a lack of consistent alignment techniques across the field, an overarching dependency on the book metaphor, poor production values, inadequate assessment techniques, a lack of intelligence around training effectiveness, and a pool of practitioners with very little relevant technical expertise. This paper will highlight these challenges and provide some guidance and vision into how the next generation of e-Learning, e-Learning 2.0, can be a vast improvement over its predecessor by focusing more on the capture and support of informal learning activities, keeping a tighter alignment with emerging technologies and competencies, accommodating a diverse audience more skilfully, and applying the benefits of evidence-based assessment techniques.
C1 [Eldridge, Bryan D.] EXact Learning Solut, Genoa, Italy.
RP Eldridge, BD (通讯作者)，EXact Learning Solut, Genoa, Italy.
NR 2
TC 1
Z9 1
U1 0
U2 0
BN 978-84-608-8860-4
J9 EDULEARN PROC
PY 2016
BP 7751
EP 7755
PG 5
WC Education & Educational Research; Education, Scientific Disciplines
WE Conference Proceedings Citation Index - Science (CPCI-S); Conference Proceedings Citation Index - Social Science &amp; Humanities (CPCI-SSH)
SC Education & Educational Research
UT WOS:000402955907111
ER

PT C
AU Zhu, Q
   Akkati, A
   Hongwattanakul, P
AF Zhu, Qian
   Akkati, Anirudh
   Hongwattanakul, Pornpoh
BE Tian, T
   Jiang, Q
   Liu, Y
   Burrage, K
   Song, J
   Wang, Y
   Hu, X
   Morishita, S
   Zhu, Q
   Wang, G
TI Risk feature assessment of readmission for diabetes
SO 2016 IEEE INTERNATIONAL CONFERENCE ON BIOINFORMATICS AND BIOMEDICINE
   (BIBM)
SE IEEE International Conference on Bioinformatics and Biomedicine-BIBM
LA English
DT Proceedings Paper
CT IEEE International Conference on Bioinformatics and Biomedicine (IEEE
   BIBM)
CY DEC 15-18, 2016
CL Shenzhen, PEOPLES R CHINA
SP IEEE, IEEE Comp Soc, Natl Sci Fdn, Harbin Inst Technol
DE Diabetes; Readmission; Risk features; Machine learning
AB About 382 million people have Diabetes in 2013, and the International Diabetes Federation estimated that there are 4.9 million people died from Diabetes in 2014. Diabetes continues to be a chronic disease plagued by frequent hospital readmissions. In order to better understand the risk features impacting readmissions for future prevention and management, in this study, we programmatically analyzed a large clinical dataset containing more than 100,000 clinical records for diabetes patients from 130 US hospitals. Specifically, we developed three different machine learning algorithms, Logistic Regression, Random Forest and manipulated Random Forest to identify and prioritize the most significant risk features. By comparing the results generated by these three methods, the manipulated Random Forest illustrates greater capacity of generating a more complete and concrete list of readmission related risk features. Such method is generalizable and can be applied in other disease oriented studies.
C1 [Zhu, Qian; Akkati, Anirudh; Hongwattanakul, Pornpoh] Univ Maryland Baltimore Cty, Dept Informat Syst, Baltimore, MD 21228 USA.
C3 University System of Maryland; University of Maryland Baltimore County
RP Zhu, Q (通讯作者)，Univ Maryland Baltimore Cty, Dept Informat Syst, Baltimore, MD 21228 USA.
EM qianzhu@umbc.edu; anirudh1@umbc.edu; hongw1@umbc.edu
OI Zhu, Qian/0000-0002-4858-6333
NR 15
TC 1
Z9 1
U1 0
U2 3
BN 978-1-5090-1610-5
J9 IEEE INT C BIOINFORM
PY 2016
BP 538
EP 543
PG 6
WC Computer Science, Interdisciplinary Applications; Medical Informatics
WE Conference Proceedings Citation Index - Science (CPCI-S)
SC Computer Science; Medical Informatics
UT WOS:000393191700093
ER

PT C
AU Esser, E
   Lin, TTY
   Herrmann, FJ
   Wang, RR
AF Esser, Ernie
   Lin, Tim T. Y.
   Herrmann, Felix J.
   Wang, Rongrong
GP IEEE
TI Resolving Scaling Ambiguities with the l1/l2 Norm
   in a Blind Deconvolution Problem with Feedback
SO 2015 IEEE 6TH INTERNATIONAL WORKSHOP ON COMPUTATIONAL ADVANCES IN
   MULTI-SENSOR ADAPTIVE PROCESSING (CAMSAP)
LA English
DT Proceedings Paper
CT IEEE 6th International Workshop on Computational Advances in
   Multi-Sensor Adaptive Processing (CAMSAP)
CY DEC 13-16, 2015
CL Cancun, MEXICO
DE Blind deconvolution; l(1)/l(2) norm; lifting; method of multipliers
ID SPARSE INVERSION; PRIMARIES
AB Compared to more mundane blind deconvolution problems, blind deconvolution in seismic applications involves a feedback mechanism related to the free surface. The presence of this feedback mechanism gives us an unique opportunity to remove ambiguities that have plagued blind deconvolution for a long time. While beneficial, this feedback by itself is insufficient to remove the ambiguities even with l(1) constraints. However, when paired with an l(1)/l(2) constraint the feedback allows us to resolve the scaling ambiguity under relatively mild assumptions. Inspired by lifting approaches, we propose to split the sparse signal into positive and negative components and apply an l(1)/l(2) constraint to the difference, thereby obtaining a constraint that is easy to implement. Numerical experiments demonstrate robustness to the initialization as well as to noise in the data.
C1 [Esser, Ernie; Lin, Tim T. Y.; Herrmann, Felix J.] Univ British Columbia, Dept Earth Ocean & Atmospher Sci, Vancouver, BC, Canada.
   [Wang, Rongrong] Univ British Columbia, Dept Math, Vancouver, BC, Canada.
C3 University of British Columbia; University of British Columbia
RP Lin, TTY (通讯作者)，Univ British Columbia, Dept Earth Ocean & Atmospher Sci, Vancouver, BC, Canada.
OI Herrmann, Felix/0000-0003-1180-2167
NR 9
TC 3
Z9 3
U1 1
U2 1
BN 978-1-4799-1963-5
PY 2015
BP 365
EP 368
PG 4
WC Engineering, Electrical & Electronic
WE Conference Proceedings Citation Index - Science (CPCI-S)
SC Engineering
UT WOS:000380473300096
ER

PT J
AU Collier, S
   Eberhardt, L
   Muehlmann, B
   Rodriguez, VA
AF Collier, Scott
   Eberhardt, Lorenz
   Muehlmann, Beatrix
   Rodriguez, Victor A.
TI The complex Liouville string: Worldsheet boundaries and non-perturbative
   effects
SO SCIPOST PHYSICS
LA English
DT Article
ID MODEL
AB We investigate general observables of the complex Liouville string with worldsheet boundaries. We develop a universal formalism that reduces such observables to ordinary closed string amplitudes without boundaries, applicable to any worldsheet string theory, but particularly simple in the context of 2d or minimal string theories. We apply this formalism to the duality of the complex Liouville string with the matrix integral proposed in [1,2] and showcase the formalism by finding appropriate boundary conditions for various matrix model quantities of interest, such as the resolvent or the partition function. We also apply this formalism towards the computation of non-perturbative effects on the worldsheet mediated by ZZ-instantons. These are known to be plagued by extra subtleties which need input from string field theory to resolve. These computations probe and uncover the duality between the complex Liouville string and the matrix model at the non-perturbative level.
C1 [Collier, Scott] MIT, Ctr Theoret Phys, Cambridge, MA 02139 USA.
   [Eberhardt, Lorenz] Univ Amsterdam, Inst Theoret Phys, POB 94485, NL-1090 GL Amsterdam, Netherlands.
   [Muehlmann, Beatrix] McGill Univ Montreal, Dept Phys, Montreal H3A 2T8, PQ, Canada.
   [Muehlmann, Beatrix] Inst Adv Study, Sch Nat Sci, Princeton, NJ 08540 USA.
   [Rodriguez, Victor A.] Princeton Univ, Joseph Henry Labs, Princeton, NJ 08544 USA.
   [Rodriguez, Victor A.] Univ Calif Santa Barbara, Dept Phys, Santa Barbara, CA 93106 USA.
C3 Massachusetts Institute of Technology (MIT); University of Amsterdam;
   Institute for Advanced Study - USA; Princeton University; University of
   California System; University of California Santa Barbara
RP Collier, S (通讯作者)，MIT, Ctr Theoret Phys, Cambridge, MA 02139 USA.
EM sac@mit.edu; l.eberhardt@uva.nl; beatrix@ias.edu; varodriguez@ucsb.edu
FU Program "Investissements d'avenir" [ANR-11-IDEX-0003-01]; NSF
   [PHY-2309135]; Simons Foundation [488653]; Future Faculty in the
   Physical Sciences Fellowship at Princeton University; DeBenedictis
   Postdoctoral Fellowship; UCSB; U.S. Department of Energy; Office of
   Science, Office of High Energy Physics of U.S. Department of Energy
   [DE-SC0012567]; DOE Early Career Award [DE-SC0021886]; Sivian Fund at
   the Institute for Advanced Study; Packard Foundation Award in Quantum
   Black Holes and Quantum Computation; National Science Foundation; 
   [PHY-2207584]
FX SC, LE and BM thank l'Institut Pascal at Universite Paris-Saclay, with
   the support of the program "Investissements d'avenir"
   ANR-11-IDEX-0003-01, and SC and VAR thank the Kavli Institute for
   Theoretical Physics (KITP), which is supported in part by grant NSF
   PHY-2309135, for hospitality during the course of this work. VAR is
   supported in part by the Simons Foundation Grant No. 488653, by the
   Future Faculty in the Physical Sciences Fellowship at Princeton
   University, and a DeBenedictis Postdoctoral Fellowship and funds from
   UCSB. SC is supported by the U.S. Department of Energy, Office of
   Science, Office of High Energy Physics of U.S. Department of Energy
   under grant Contract Number DE-SC0012567 (High Energy Theory research),
   DOE Early Career Award DE-SC0021886 and the Packard Foundation Award in
   Quantum Black Holes and Quantum Computation. BM gratefully acknowledges
   funding provided by the Sivian Fund at the Institute for Advanced Study
   and the National Science Foundation with grant number PHY-2207584.
NR 84
TC 0
Z9 0
U1 0
U2 0
JI SciPost Phys.
PD AUG
PY 2025
VL 19
IS 2
AR 034
DI 10.21468/SciPostPhys.19.2.034
PG 47
WC Physics, Multidisciplinary
WE Science Citation Index Expanded (SCI-EXPANDED)
SC Physics
UT WOS:001548138800002
OA gold
ER

PT J
AU Mazzucato, M
   Zaqout, M
AF Mazzucato, Mariana
   Zaqout, Mariam
TI A mission-driven approach to water finance
SO WATER POLICY
LA English
DT Review
DE Financialisation; Public services; Water finance; Water governance
ID PRIVATIZATION
AB The financing landscape in the water sector is plagued by overly short-term investment priorities, an outsized focus on de-risking private sector investments, rampant private equity financialisaton of water utilities in high-income countries, and international debt crises in low and middle-income countries, all of which detract from equitable and sustainable financing. These big problems in water financing quality can be addressed with approaches that centre public value. Aided by government institutions and public development banks, water projects can benefit from patient, long-term finance, contractual agreements that are governed by conditionalities designed to distribute risks and rewards between public and private entities, and partnerships whose goal is to promote equitable and sustainable water finance. Examples of these healthy approaches to water finance can be found around the world. The concept of Just Water Partnerships can provide a useful framework for embodying the solutions needed in water finance.
C1 [Mazzucato, Mariana] UCL, London, England.
   [Zaqout, Mariam] UCL, Inst Innovat & Publ Purpose, London, England.
   [Zaqout, Mariam] UCL, UCL Bartlett Sch Sustainable Construct, London, England.
C3 University of London; University College London; University of London;
   University College London; University of London; University College
   London
RP Zaqout, M (通讯作者)，UCL, Inst Innovat & Publ Purpose, London, England.; Zaqout, M (通讯作者)，UCL, UCL Bartlett Sch Sustainable Construct, London, England.
EM m.zaqout@ucl.ac.uk
OI Zaqout, Mariam/0000-0001-6978-8252
NR 89
TC 0
Z9 0
U1 2
U2 2
JI Water Policy
PD JUN
PY 2025
VL 27
IS 6
BP 657
EP 672
DI 10.2166/wp.2025.302
PG 16
WC Water Resources
WE Science Citation Index Expanded (SCI-EXPANDED)
SC Water Resources
UT WOS:001519783600004
OA gold
ER

PT J
AU Torfeh, M
   Hsu, CW
AF Torfeh, Mahsa
   Hsu, Chia Wei
TI Probabilistic inverse design of metasurfaces using mixture density
   neural networks
SO JOURNAL OF PHYSICS-PHOTONICS
LA English
DT Article
DE Nanophotonics; metasurface; inverse design; deep neural network; mixture
   density network; structured light
ID TOPOLOGY OPTIMIZATION; POLARIZATION; PHASE
AB Metasurfaces are planar sub-micron structures that can outperform traditional optical elements and miniaturize optical devices. Optimization-based inverse designs of metasurfaces often get trapped in a local minimum, and the inherent non-uniqueness property of the inverse problem plagues approaches based on conventional neural networks. Here, we use mixture density neural networks to overcome the non-uniqueness issue for the design of metasurfaces. Once trained, the mixture density network (MDN) can predict a probability distribution of different optimal structures given any desired property as the input, without resorting to an iterative local optimization. As an example, we use the MDN to design metasurfaces that project structured light patterns with varying fields of view. This approach enables an efficient and reliable inverse design of fabrication-ready metasurfaces with complex functionalities without getting trapped in local optima.
C1 [Torfeh, Mahsa; Hsu, Chia Wei] Univ Southern Calif, Ming Hsieh Dept Elect & Comp Engn, Los Angeles, CA 90089 USA.
C3 University of Southern California
RP Torfeh, M (通讯作者)，Univ Southern Calif, Ming Hsieh Dept Elect & Comp Engn, Los Angeles, CA 90089 USA.
EM torfeh@usc.edu
RI ; Hsu, Chia Wei (Wade)/G-5486-2011
OI Torfeh, Mahsa/0009-0003-6782-9331; 
FU National Science Foundation CAREER award;  [ECCS-2146021]
FX The authors thank Prof. M L Povinelli, S Huang and S Li for their
   valuable discussions. This work is supported by the National Science
   Foundation CAREER award (ECCS-2146021).
NR 79
TC 1
Z9 1
U1 2
U2 19
JI J. Phys. Photonics
PD JAN 31
PY 2025
VL 7
IS 1
AR 015007
DI 10.1088/2515-7647/ad9b82
PG 10
WC Optics; Physics, Applied
WE Emerging Sources Citation Index (ESCI)
SC Optics; Physics
UT WOS:001379264200001
OA gold
ER

PT J
AU Banerjee, D
   Huffman, E
AF Banerjee, Debasish
   Huffman, Emilie
TI Quantum Monte Carlo for gauge fields and matter without the fermion
   determinant
SO PHYSICAL REVIEW D
LA English
DT Article
ID DIRAC FERMIONS; ALGORITHM; CONFINEMENT; SIMULATIONS; DYNAMICS; SYSTEMS;
   MODELS; PHASES
AB Ab initio Monte Carlo simulations of strongly interacting fermionic systems are plagued by the fermion sign problem, making the nonperturbative study of many interesting regimes of dense quantum matter, or of theories of odd numbers of fermion flavors, challenging. Moreover, typical fermion algorithms require the computation (or sampling) of the fermion determinant. We focus instead on the meron cluster algorithm, which can solve the fermion sign problem in a class of models without involving the determinant. We develop and benchmark new meron algorithms to simulate fermions coupled to Z2 and U(1) gauge fields in the presence of appropriate four-fermi interactions. Such algorithms can be used to uncover potential exotic properties of matter, particularly relevant for quantum simulator experiments. We demonstrate the emergence of the Gauss' law at low temperatures for a U(1) model in (1 + 1)D.
C1 [Banerjee, Debasish] Saha Inst Nucl Phys, Theory Div, 1-AF Bidhan Nagar, Kolkata 700064, India.
   [Banerjee, Debasish] Homi Bhabha Natl Inst, Training Sch Complex, Mumbai 400094, India.
   [Huffman, Emilie] Perimeter Inst Theoret Phys, Waterloo, ON N2L 2Y5, Canada.
C3 Saha Institute of Nuclear Physics; Homi Bhabha National Institute;
   Perimeter Institute for Theoretical Physics
RP Banerjee, D (通讯作者)，Saha Inst Nucl Phys, Theory Div, 1-AF Bidhan Nagar, Kolkata 700064, India.; Banerjee, D (通讯作者)，Homi Bhabha Natl Inst, Training Sch Complex, Mumbai 400094, India.
OI Huffman, Emilie/0000-0002-4417-338X; Banerjee,
   Debasish/0000-0003-0244-4337
FU Government of Canada through the Department of Innovation, Science and
   Economic Development; Province of Ontario through the Ministry of
   Colleges and Universities; Bridges 2 at the Pittsburgh Supercomputing
   Center Advanced Cyberinfrastructure Coordination Ecosystem: Services &
   Support (ACCESS) program [PHY170036]; National Science Foundation
   [2138259, 2138286, 2138307, 2137603, 2138296]; SERB Starting DST
   (Government of India) [SRG/2021/000396-C]
FX We would like to thank Joao Pinto Barros, Shailesh Chandrasekharan, and
   Uwe-Jens Wiese for illuminating discussions and helpful comments.
   Research of E. H. at the Perimeter Institute is supported in part by the
   Government of Canada through the Department of Innovation, Science and
   Economic Development and by the Province of Ontario through the Ministry
   of Colleges and Universities. This work used Bridges 2 at the Pittsburgh
   Supercomputing Center through allocation Grant No. PHY170036 from the
   Advanced Cyberinfrastructure Coordination Ecosystem: Services & Support
   (ACCESS) program, which is supported by National Science Foundation
   Grants No. 2138259, No. 2138286, No. 2138307, No. 2137603, and No.
   2138296. D. B. acknowledges assistance from SERB Starting Grant No.
   SRG/2021/000396-C from the DST (Government of India).
NR 84
TC 2
Z9 2
U1 0
U2 2
JI Phys. Rev. D
PD FEB 27
PY 2024
VL 109
IS 3
AR L031506
DI 10.1103/PhysRevD.109.L031506
PG 8
WC Astronomy & Astrophysics; Physics, Particles & Fields
WE Science Citation Index Expanded (SCI-EXPANDED)
SC Astronomy & Astrophysics; Physics
UT WOS:001183228500002
OA hybrid
ER

PT J
AU Liu, AN
   Wu, F
   Zhang, YX
   Zhou, JH
   Zhou, YZ
   Xie, M
AF Liu, Anni
   Wu, Feng
   Zhang, Yixin
   Zhou, Jiahui
   Zhou, Yaozong
   Xie, Man
TI Insight on Cathodes Chemistry for Aqueous Zinc-Ion Batteries: From
   Reaction Mechanisms, Structural Engineering, and Modification Strategies
SO SMALL
LA English
DT Review
DE aqueous zinc-ion batteries; cathodes structural engineering; energy
   storage mechanisms; modification strategies
ID HIGH-CAPACITY; ELECTROCHEMICAL PERFORMANCE; FACILE SYNTHESIS;
   ENERGY-STORAGE; INTERCALATION; TRANSITION; HYBRID; CARBON;
   NANOPARTICLES; CAPABILITY
AB By virtue of low cost, eco-friendliness, competitive gravimetric energy density, and intrinsic safety, more and more attention has increasingly focused on aqueous zinc ion batteries (AZIBs) as a promising alternative for scalable energy storage. However, plagued by a complex interfacial process, sluggish dynamics, lability of electrodes and electrolytes, insufficient energy density, and poor cycle life heavily restrict practical applications of AZIBs, indicating that profound understandings on cathode storage chemistry are necessarily needed. Hence, this paper comprehensively summarizes recent advance in cathodes with critical insight on the energy storage mechanism. Furthermore, the issues and challenges for high-performance cathodes are meticulously explored, presenting inspiring structural engineering and modification strategies. Finally, rational evaluations on representative cathodes are rendered, suggesting the potential development direction of AZIBs.
C1 [Liu, Anni; Wu, Feng; Zhang, Yixin; Zhou, Jiahui; Zhou, Yaozong; Xie, Man] Beijing Inst Technol, Sch Mat Sci & Engn, Beijing 100081, Peoples R China.
C3 Beijing Institute of Technology
RP Xie, M (通讯作者)，Beijing Inst Technol, Sch Mat Sci & Engn, Beijing 100081, Peoples R China.
RI Wu, Feng/KCY-3017-2024
FU National Natural Science Foundation of China [51902024]
FX This work is supported by National Natural Science Foundation of China
   (Grant No. 51902024).
NR 133
TC 60
Z9 65
U1 14
U2 352
JI Small
PD JUL
PY 2022
VL 18
IS 28
AR 2201011
DI 10.1002/smll.202201011
EA JUN 2022
PG 30
WC Chemistry, Multidisciplinary; Chemistry, Physical; Nanoscience &
   Nanotechnology; Materials Science, Multidisciplinary; Physics, Applied;
   Physics, Condensed Matter
WE Science Citation Index Expanded (SCI-EXPANDED)
SC Chemistry; Science & Technology - Other Topics; Materials Science;
   Physics
UT WOS:000811807200001
PM 35710875
ER

PT J
AU Behl, M
   Cooper, S
   Garza, C
   Kolesar, SE
   Legg, S
   Lewis, JC
   White, L
   Jones, B
AF Behl, Mona
   Cooper, Sharon
   Garza, Corey
   Kolesar, Sarah E.
   Legg, Sonya
   Lewis, Jonathan C.
   White, Lisa
   Jones, Brandon
TI CHANGING THE CULTURE OF COASTAL, OCEAN, AND MARINE SCIENCES STRATEGIES
   FOR INDIVIDUAL AND COLLECTIVE ACTIONS
SO OCEANOGRAPHY
LA English
DT Article
ID DIVERSITY; WORKFORCE
AB Geoscience is plagued with structural and systemic barriers that prevent people of historically excluded groups from fully participating in, contributing to, and accruing the benefits of geosciences. A change in the culture of our learning and working environments is required to dismantle barriers and promote belonging, accessibility, justice, equity, diversity, and inclusion in our field. Inspired by a session organized at the 2020 Ocean Sciences Meeting, the goal of this paper is to provide a consolidated summary of a few innovative, broadening participation initiatives that are being led by various stakeholders in academia and research sectors (e.g., students, faculty, administrative leaders) at different institutional levels (e.g., universities, professional societies). The authors hope that the strategies outlined in this paper will inspire the coastal, ocean, and marine science community to take individual and collective actions that lead to a positive culture change.
C1 [Behl, Mona] Univ Georgia, Marine Extens & Georgia Sea Grant, Athens, GA 30602 USA.
   [Cooper, Sharon] Columbia Univ, Lamont Doherty Earth Observ, Palisades, NY USA.
   [Garza, Corey] Calif State Univ, Dept Marine Sci, Seaside, CA USA.
   [Garza, Corey] Calif State Univ, Coastal & Maine Ecosyst Programs, Seaside, CA USA.
   [Kolesar, Sarah E.] Oregon State Univ, Oregon Sea Grant, Corvallis, OR 97331 USA.
   [Legg, Sonya] Princeton Univ, Princeton, NJ 08544 USA.
   [Lewis, Jonathan C.] Indiana Univ Penn, Geosci Dept, Indiana, PA USA.
   [White, Lisa] Univ Calif Berkeley, Museum Paleontol, Educ & Outreach, Berkeley, CA 94720 USA.
   [Jones, Brandon] Natl Sci Fdn, Educ & Divers Programs, Alexandria, VA USA.
   [Jones, Brandon] Natl Sci Fdn, Geosci, Alexandria, VA USA.
C3 University System of Georgia; University of Georgia; Columbia
   University; Oregon State University; Princeton University; Pennsylvania
   State System of Higher Education (PASSHE); Indiana University of
   Pennsylvania; University of California System; University of California
   Berkeley; National Science Foundation (NSF); National Science Foundation
   (NSF); NSF - Directorate for Geosciences (GEO)
RP Behl, M (通讯作者)，Univ Georgia, Marine Extens & Georgia Sea Grant, Athens, GA 30602 USA.
EM mbehl@uga.edu
RI Legg, Sonya/E-5995-2010; Lewis, Jonathan/KRO-8081-2024
OI Garza, Corey/0000-0002-4915-7776; White, Lisa/0000-0002-9032-1937; Behl,
   Mona/0000-0001-9788-4575; Lewis, Jonathan/0000-0002-6986-6094; 
FU National Science Foundation (NSF) [OCE-1756633]; NSF Integrated and
   Collaborative Education and Research (ICER) [1540645, 1701168, 1701174];
   National Oceanic and Atmospheric Administration (NOAA) [NA18OAR4170084];
   NSF ICER [1940082]; NOAA [NA18OAR4170072]; NSF ICER award [1801752];
   NOAA Office of Education Educational Partnership Program
   [NA16SEC4810009]; Directorate For Geosciences; ICER [1701174, 1540645]
   Funding Source: National Science Foundation; Directorate For
   Geosciences; ICER [1701168] Funding Source: National Science Foundation
FX Sonya Legg's contribution is based upon work supported by the National
   Science Foundation (NSF) under grant no. OCE-1756633. Jonathan Lewis and
   Sharon Cooper have been supported by NSF Integrated and Collaborative
   Education and Research (ICER) award nos. 1540645, 1701168, and 1701174.
   Mona Behl is supported by National Oceanic and Atmospheric
   Administration (NOAA) award no. NA18OAR4170084 and NSF ICER award no.
   1940082. Sarah Kolesar is supported by NOAA award no. NA18OAR4170072.
   Lisa White is supported by NSF ICER award no. 1801752. Corey Garza is
   supported by NOAA Office of Education Educational Partnership Program
   award no. NA16SEC4810009. The authors wish to express their gratitude to
   two anonymous reviewers for their review of this manuscript.
NR 46
TC 15
Z9 21
U1 1
U2 10
JI Oceanography
PD SEP
PY 2021
VL 34
IS 3
BP 53
EP 60
DI 10.5670/oceanog.2021.307
PG 8
WC Oceanography
WE Science Citation Index Expanded (SCI-EXPANDED)
SC Oceanography
UT WOS:000692520300011
OA Green Submitted, gold
ER

PT J
AU Jandial, R
   Narang, P
   Aramayo, JDB
   Levy, M
AF Jandial, Rahul
   Narang, Pranay
   Aramayo, Jorge Daniel Brun
   Levy, Michael
TI Lessons from failure: neurosurgical outreach in Managua, Nicaragua
SO CHILDS NERVOUS SYSTEM
LA English
DT Article
DE Hydrocephalus; Neurosurgical outreach; Pediatric neurosurgery
AB With respect to the tremendous deficit in surgical care plaguing developing nations, it is critical that medical outreach models be organized in such a fashion that sustainable advancements can be durably imparted beyond the duration of targeted missions. Using a didactic framework focused on empowering host neurosurgeons with an enhanced surgical skillset, a mission was launched in Managua, Nicaragua, after previous success in Kiev, Ukraine, and Lima, Peru. Unfortunately, the failure to critically assess the internal and external state of affairs of the region's medical center compromised the outreach mission. Herein lies the visiting team's lessons from failure and insights on facilitating effective communication with host institutions, circumventing geopolitical instability, and utilizing digital collaboration and video-conferencing tools in the post-COVID-19 era to advance the surgical care of developing regions in a fashion that can be generationally felt.
C1 [Jandial, Rahul] City Hope Natl Med Ctr, Div Neurosurg, MOB 2001,1500 East Duarte Rd, Duarte, CA 91010 USA.
   [Narang, Pranay] Nova Southeastern Univ, Halmos Coll Nat Sci & Oceanog, Ft Lauderdale, FL 33314 USA.
   [Aramayo, Jorge Daniel Brun] Hosp Nino, La Paz, Bolivia.
   [Levy, Michael] Rady Childrens Hosp San Diego, Div Pediat Neurosurg, Encinitas, CA USA.
C3 City of Hope; Nova Southeastern University; Rady Childrens Hospital San
   Diego
RP Jandial, R (通讯作者)，City Hope Natl Med Ctr, Div Neurosurg, MOB 2001,1500 East Duarte Rd, Duarte, CA 91010 USA.
EM rjandial@coh.org; pn258@mynsu.nova.edu; jorgebrun12@gmail.com;
   mlevy@rchsd.org
OI Narang, Pranay/0000-0001-8592-1607
NR 2
TC 1
Z9 1
U1 0
U2 0
JI Childs Nerv. Syst.
PD OCT
PY 2021
VL 37
IS 10
BP 3083
EP 3087
DI 10.1007/s00381-021-05141-8
EA AUG 2021
PG 5
WC Clinical Neurology; Pediatrics; Surgery
WE Science Citation Index Expanded (SCI-EXPANDED)
SC Neurosciences & Neurology; Pediatrics; Surgery
UT WOS:000687951900001
PM 34427745
OA Green Submitted, gold
ER

PT J
AU Sarkissian, SD
   Frew, JW
AF Sarkissian, Sam Der
   Frew, John W.
TI Ultrasound-guided de-roofing of epithelialised tunnels of hidradenitis
   suppurativa
SO AUSTRALASIAN JOURNAL OF DERMATOLOGY
LA English
DT Article
DE acne inversa; de-roofing; excision; hidradenitis suppurativa; surgery;
   tunnels; wound healing
AB Hidradenitis Suppurativa is a chronic inflammatory disease manifesting in painful nodules, abscesses and malodorous draining tunnels with a predisposition to flexural regions of skin. Traditional surgical interventions include excision of clinically visible lesions and in severe cases - excision down to fascia of entire anatomical regions (axilla, groin) and repair with split-thickness grafting or skin substitutes. However, such techniques are plagued by long healing times (up to several months), extensive tissue loss and high recurrence rates given that a large proportion of disease is not clinically visible. Deroofing is a tissue-saving surgical technique, ideal for Hurley Stage 2 disease, which when combined with bedside pre-operative sonography can allow for the accurate identification and removal of occult dermal tunnels whilst minimising the risks of pain, infection, minimising healing times and can be safely conducted in the setting of immunomodulatory therapy.
C1 [Sarkissian, Sam Der; Frew, John W.] Liverpool Hosp, Dept Dermatol, Suite 7,Level 1,45-47 Goulburn St, Liverpool, NSW 2170, Australia.
   [Frew, John W.] Univ New South Wales, Sydney, NSW, Australia.
C3 Liverpool Hospital; University of New South Wales Sydney
RP Frew, JW (通讯作者)，Liverpool Hosp, Dept Dermatol, Suite 7,Level 1,45-47 Goulburn St, Liverpool, NSW 2170, Australia.
EM john.frew@unsw.edu.au
RI Frew, John/M-8446-2015; Frew, John/M-8446-2015
OI Frew, John/0000-0001-5042-3632; Frew, John/0000-0001-5042-3632; Der
   Sarkissian, Samuel/0000-0002-0837-0714
NR 10
TC 16
Z9 16
U1 0
U2 2
JI Australas. J. Dermatol.
PD AUG
PY 2021
VL 62
IS 3
BP 360
EP 363
DI 10.1111/ajd.13600
EA MAY 2021
PG 4
WC Dermatology
WE Science Citation Index Expanded (SCI-EXPANDED)
SC Dermatology
UT WOS:000653221900001
PM 34028797
ER

PT J
AU Chenwi, L
AF Chenwi, Lilian
TI Housing for persons with disabilities in South Africa
SO INTERNATIONAL JOURNAL OF HOUSING POLICY
LA English
DT Article
DE Disability; housing; independent living; inclusion; reasonable
   accommodation
AB Though housing is a basic right that everyone is entitled to without discrimination, in practice, persons with disabilities face numerous barriers in the enjoyment of this right. South Africa is plagued with what is often referred to as a housing crisis. Though the government has taken steps towards provision of housing to qualifying beneficiaries, including efforts to accommodate disability in housing policies and provision, persons with disabilities continue to face challenges and barriers that limit their enjoyment of their right to adequate housing. This article considers how South African government has facilitated access to appropriate (adequate or reasonable) housing for persons with disabilities and facilitated independent living and inclusion in communities for these persons. It considers, inter alia, how disability is accommodated in South African housing laws and policies, and if, in practice, it has translated to realisation of housing rights for persons with disabilities.
C1 [Chenwi, Lilian] Univ Witwatersrand, Sch Law, Johannesburg, South Africa.
C3 University of Witwatersrand
RP Chenwi, L (通讯作者)，Univ Witwatersrand, Sch Law, Johannesburg, South Africa.
EM lilian.chenwi@wits.ac.za
RI Chenwi, Lilian/LTF-9436-2024
OI Chenwi, Lilian/0000-0002-9245-8945
NR 59
TC 3
Z9 3
U1 0
U2 6
JI Int. J. Hous. Policy
PD JUL 3
PY 2021
VL 21
IS 3
BP 321
EP 345
DI 10.1080/19491247.2020.1805145
EA JAN 2021
PG 25
WC Environmental Studies; Regional & Urban Planning; Urban Studies
WE Social Science Citation Index (SSCI)
SC Environmental Sciences & Ecology; Public Administration; Urban Studies
UT WOS:000614558700001
ER

PT J
AU Kim, J
   Pal, R
   Park, JH
   Han, JH
AF Kim, Jintae
   Pal, Rajarshi
   Park, Jin-Hong
   Han, Jung Hoon
TI Path integral for spin-1 chain in the fluctuating matrix product state
   basis
SO PHYSICAL REVIEW B
LA English
DT Article
ID BOND GROUND-STATES
AB An alternative method of writing down the path integral for spin-1 Heisenberg antiferromagnetic chain is introduced. In place of the conventional coherent-state basis that leads to the nonlinear sigma model, we use a basis called the fluctuating matrix product states which embodies intersite entanglement from the outset. It forms an overcomplete set spanning the entire Hilbert space of the spin-1 chain. Saddle-point analysis performed for the bilinear-biquadratic spin model predicts the Affleck-Kennedy-Lieb-Tasaki (AKLT) state as the ground state in the vicinity of the AKLT Hamiltonian. Quadratic effective action derived by gradient expansion around the saddle point is free from constraints that plagued the nonlinear s model and exactly solvable. The obtained excitation modes agree precisely with the single-mode approximation result for the AKLT Hamiltonian. Excitation spectra for other bilinear-biquadratic Hamiltonians are obtained as well by diagonalizing the quadratic action.
C1 [Kim, Jintae; Pal, Rajarshi; Park, Jin-Hong; Han, Jung Hoon] Sungkyunkwan Univ, Dept Phys, Suwon 16419, South Korea.
C3 Sungkyunkwan University (SKKU)
RP Han, JH (通讯作者)，Sungkyunkwan Univ, Dept Phys, Suwon 16419, South Korea.
EM hanjemme@gmail.com
RI ; Park, Jin-Hong/O-4480-2016
OI Kim, Jintae/0000-0002-2762-2809; Park, Jin-Hong/0000-0003-4408-7171
FU Samsung Science and Technology Foundation [SSTF-BA1701-07]
FX J.H.H. was supported by Samsung Science and Technology Foundation under
   Project No. SSTF-BA1701-07.
NR 17
TC 1
Z9 2
U1 0
U2 5
JI Phys. Rev. B
PD JUL 6
PY 2020
VL 102
IS 4
AR 041105
DI 10.1103/PhysRevB.102.041105
PG 4
WC Materials Science, Multidisciplinary; Physics, Applied; Physics,
   Condensed Matter
WE Science Citation Index Expanded (SCI-EXPANDED)
SC Materials Science; Physics
UT WOS:000545541000003
OA Green Submitted
ER

PT J
AU Baram, Y
AF Baram, Yoram
TI Probabilistically segregated neural circuits and subcritical linguistics
SO COGNITIVE NEURODYNAMICS
LA English
DT Article
DE Cortical linguistics; Neural circuit polarity; Random graphs;
   Subcritical cortical connectivity; Segregated neural circuits;
   Subcritical Hebbian capacity; Firing-rate dynamics
ID SELF-INHIBITION; NETWORKS; CAPACITY
AB Early studies of cortical information codes and memory capacity have assumed large neural networks, which, subject to evenly probable binary (on/off) activity, were found to be endowed with large storage and retrieval capacities under the Hebbian paradigm. Here, we show that such networks are plagued with exceedingly high cross-network connectivity, yielding long code words, which are linguistically non-realistic and difficult to memorize and comprehend. Noting that the neural circuit activity code is jointly governed by somatic and synaptic activity states, termed neural circuit polarities, we show that, subject to subcritical polarity probability, random-graph-theoretic considerations imply small neural circuit segregation. Such circuits are shown to represent linguistically plausible cortical code words which, in turn, facilitate storage and retrieval of both circuit connectivity and firing-rate dynamics.
C1 [Baram, Yoram] Technion Israel Inst Technol, Comp Sci Dept, IL-32000 Haifa, Israel.
C3 Technion Israel Institute of Technology
RP Baram, Y (通讯作者)，Technion Israel Inst Technol, Comp Sci Dept, IL-32000 Haifa, Israel.
EM baram@cs.technion.ac.il
NR 38
TC 1
Z9 1
U1 0
U2 5
JI Cogn. Neurodynamics
PD DEC
PY 2020
VL 14
IS 6
BP 837
EP 848
DI 10.1007/s11571-020-09602-9
EA JUN 2020
PG 12
WC Neurosciences
WE Science Citation Index Expanded (SCI-EXPANDED)
SC Neurosciences & Neurology
UT WOS:000541304400001
PM 33101535
OA Green Submitted
ER

PT J
AU Landes, J
AF Landes, Juergen
TI The variety of evidence thesis and its independence of degrees of
   independence
SO SYNTHESE
LA English
DT Article
DE Variety of Evidence Thesis; Bayesian networks; Confirmation;
   Independence; Reliability
ID TRIANGULATION
AB The intuitive Variety of Evidence Thesis states that, ceteris paribus, more varied evidence for a hypothesis confirms it more strongly than less varied evidence. Recent Bayesian analyses have raised serious doubts in its validity. Claveau suggests the existence of a novel type of counter-example to this thesis: a gradual increase in source independence can lead to a decrease in hypothesis confirmation. I show that Claveau's measure of gradual source independence suffers from two unsuspected types of inconsistencies. I hence put forward a more natural measure of gradual source independence which is not plagued by inconsistencies. Claveau's counter-examples to the variety of evidence thesis disappear with the measure I suggest. I hence argue that my measure is preferable and that this thesis does at least not seem to be troubled by Claveau's arguments.
C1 [Landes, Juergen] Ludwig Maximilians Univ Munchen, Munich, Germany.
C3 University of Munich
RP Landes, J (通讯作者)，Ludwig Maximilians Univ Munchen, Munich, Germany.
EM juergen_landes@yahoo.de
RI Landes, Jürgen/HGC-8984-2022; Landes, Juergen/AAK-2093-2021
OI Landes, Juergen/0000-0003-3105-6624
FU Projekt DEAL; Deutsche Forschungsgemeinschaft (DFG, German Research
   Foundation) [432308570, 405961989]
FX Open Access funding provided by Projekt DEAL. I would like to thank
   Lorenzo Casini, Stephan Hartmann and Rush Stewart for helpful
   discussions and comments. I also gratefully acknowledge funding from the
   Deutsche Forschungsgemeinschaft (DFG, German Research Foundation)
   432308570 and 405961989.
NR 36
TC 8
Z9 9
U1 0
U2 5
JI Synthese
PD NOV
PY 2021
VL 198
IS 11
BP 10611
EP 10641
DI 10.1007/s11229-020-02738-5
EA JUN 2020
PG 31
WC History & Philosophy Of Science; Philosophy
WE Science Citation Index Expanded (SCI-EXPANDED); Social Science Citation Index (SSCI); Arts &amp; Humanities Citation Index (A&amp;HCI)
SC History & Philosophy of Science; Philosophy
UT WOS:000541330700001
OA Green Submitted, hybrid
ER

PT J
AU Barnes, TD
   Saxton, GW
AF Barnes, Tiffany D.
   Saxton, Gregory W.
TI Working-Class Legislators and Perceptions of Representation in Latin
   America
SO POLITICAL RESEARCH QUARTERLY
LA English
DT Article
DE working class; symbolic representation; descriptive representation;
   Latin America; legislature
ID WOMENS POLITICAL ENGAGEMENT; DESCRIPTIVE REPRESENTATION; SOCIAL-CLASS;
   GENDER QUOTAS; WORKERS; UNDERREPRESENTATION; CLIENTELISM; SUPPORT;
   BLACKS; CRISIS
AB How does the near-exclusion of working-class citizens from legislatures affect citizens' perceptions of representation? We argue that when groups of people are continually denied access to representation, citizens are less likely to believe that their interests are represented by the legislature. By contrast, more inclusive institutions that incorporate members of the working class foster support for representative bodies. Using a multilevel analysis of eighteen Latin American countries-a region plagued by disapproval of and disenchantment with representation-we find that greater inclusion of the working class is associated with better evaluations of legislative performance. These findings have important implications for strengthening democracy in Latin America, as they indicate that more diverse political institutions may be key to deepening citizens' attachments to representative bodies.
C1 [Barnes, Tiffany D.; Saxton, Gregory W.] Univ Kentucky, Lexington, KY USA.
C3 University of Kentucky
RP Saxton, GW (通讯作者)，Univ Kentucky, Dept Polit Sci, 1615 Patterson Off Tower, Lexington, KY 40506 USA.
EM gregory.saxton@uky.edu
OI Saxton, Gregory/0000-0003-0105-7861
NR 90
TC 31
Z9 34
U1 0
U2 16
JI Polit. Res. Q.
PD DEC
PY 2019
VL 72
IS 4
BP 910
EP 928
DI 10.1177/1065912919829583
PG 19
WC Political Science
WE Social Science Citation Index (SSCI)
SC Government & Law
UT WOS:000496997200010
ER

PT J
AU Dimopoulos, K
   Karciauskas, M
   Owen, C
AF Dimopoulos, Konstantinos
   Karciauskas, Mindaugas
   Owen, Charlotte
TI Quintessential inflation with a trap and axionic dark matter
SO PHYSICAL REVIEW D
LA English
DT Article
ID CP CONSERVATION; UNIVERSE
AB We study a new model of quintessential inflation which is inspired by supergravity and string theory. The model features a kinetic pole, which gives rise to the inflationary plateau, and a runaway quintessential tail. We envisage a coupling between the inflaton and the Peccei-Quinn (PQ) field which terminates the roll of the runaway inflaton and traps the latter at an enhanced symmetry point (ESP), thereby breaking the PQ symmetry. The kinetic density of the inflaton is transferred to the newly created thermal bath of the hot big bang due to the decay of PQ particles. The model successfully accounts for the observations of inflation and dark energy with natural values of the model parameters, while also resolving the strong CP problem of QCD and generating axionic dark matter, without isocurvature perturbations. Trapping the inflaton at the ESP ensures that the model does not suffer from the infamous 5th force problem, which typically plagues quintessence.
C1 [Dimopoulos, Konstantinos; Owen, Charlotte] Univ Lancaster, Phys Dept, Consortium Fundamental Phys, Lancaster LA1 4YB, England.
   [Karciauskas, Mindaugas] Univ Complutense Madrid, Dept Fis Teor, E-28040 Madrid, Spain.
   [Karciauskas, Mindaugas] Univ Complutense Madrid, Inst Fis Particulas & Cosmos IPARCOS, E-28040 Madrid, Spain.
C3 Lancaster University; Consejo Superior de Investigaciones Cientificas
   (CSIC); CSIC - UAM - Institut de Fisica Teorica (IFT); Complutense
   University of Madrid; Complutense University of Madrid
RP Dimopoulos, K; Owen, C (通讯作者)，Univ Lancaster, Phys Dept, Consortium Fundamental Phys, Lancaster LA1 4YB, England.; Karciauskas, M (通讯作者)，Univ Complutense Madrid, Dept Fis Teor, E-28040 Madrid, Spain.; Karciauskas, M (通讯作者)，Univ Complutense Madrid, Inst Fis Particulas & Cosmos IPARCOS, E-28040 Madrid, Spain.
EM konst.dimopoulos@lancaster.ac.uk; mindaugas.k@ucm.es;
   c.owen@lancaster.ac.uk
RI Karciauskas, Mindaugas/AAA-6766-2019; Dimopoulos,
   Konstantinos/ABA-7308-2021
OI Karciauskas, Mindaugas/0000-0002-1920-0120; Dimopoulos,
   Konstantinos/0000-0002-1704-1111
FU Lancaster-Manchester-Sheffield Consortium for Fundamental Physics under
   the Science and Technology Facilities Council (STFC) [ST/L000520/1];
   Communidad de Madrid "Atraccion de Talento investigador" Grant
   [2017-T1/TIC-5305]; MINECO (Spain) [FIS2016-78859-P]; Faculty of Science
   and Technology (FST) of Lancaster University; Science and Technology
   Facilities Council [ST/P000800/1, ST/L000520/1] Funding Source:
   researchfish; STFC [ST/P000800/1, ST/L000520/1] Funding Source: UKRI
FX K. D. is supported (in part) by the Lancaster-Manchester-Sheffield
   Consortium for Fundamental Physics under the Science and Technology
   Facilities Council (STFC) Grant No. ST/L000520/1. M. K. is supported by
   the Communidad de Madrid "Atraccion de Talento investigador" Grant No.
   2017-T1/TIC-5305 and MINECO (Spain) project FIS2016-78859-P(AEI/FEDER,
   UE). C. O. is supported by the Faculty of Science and Technology (FST)
   of Lancaster University.
NR 39
TC 13
Z9 13
U1 0
U2 0
JI Phys. Rev. D
PD OCT 18
PY 2019
VL 100
IS 8
AR 083530
DI 10.1103/PhysRevD.100.083530
PG 12
WC Astronomy & Astrophysics; Physics, Particles & Fields
WE Science Citation Index Expanded (SCI-EXPANDED)
SC Astronomy & Astrophysics; Physics
UT WOS:000491173100004
OA Green Published, hybrid
ER

PT J
AU Wang, XL
   Yang, ZY
   Wang, XQ
   Duan, HJ
   Liu, LX
   Cheng, HM
   Yang, CH
   Hou, LD
   Pan, J
   Zhao, JC
   Liu, YH
   Lin, J
AF Wang, Xiaolei
   Yang, Zhiyuan
   Wang, Xiuqing
   Duan, Huijuan
   Liu, Lixin
   Cheng, Huimin
   Yang, Chenghuai
   Hou, Lidan
   Pan, Jie
   Zhao, Jicheng
   Liu, Yuehuan
   Lin, Jian
TI Development of a Hemagglutination Inhibition Assay for Duck Tembusu
   Virus
SO AVIAN DISEASES
LA English
DT Article
DE Tembusu virus; hemagglutination inhibition antigen; hemagglutination
   inhibition test
AB The HB strain of duck Tembusu virus (DTMUV) propagated in the brains of newborn mice was used to prepare antigens for use in the hemagglutination inhibition (HI) test. Results showed that such prepared antigens are highly specific to the serum samples derived from DTMUV-infected animals. No spurious hemagglutination reactions against serum samples specific to avian influenza virus H5, H7, H9 subtypes, Newcastle disease virus, egg drop syndrome virus, duck plague virus, and duck hepatitis A virus were observed. The HI test can detect specific antibodies in the serum samples as early as day 4 after experimental infection of ducks with DTMUV. When compared to a virus neutralization test, the sensitivity is 100%. Overall, the HI test developed is highly specific to DTMUV and can be used in clinical diagnosis of diseases and in vaccine studies to monitor the kinetics of antibody response.
C1 [Wang, Xiaolei; Yang, Zhiyuan; Duan, Huijuan; Liu, Lixin; Cheng, Huimin; Pan, Jie; Zhao, Jicheng; Liu, Yuehuan; Lin, Jian] Beijing Acad Agr & Forestry Sci, Inst Anim Husb & Vet Med, Beijing 100097, Peoples R China.
   [Wang, Xiuqing] South Dakota State Univ, Brookings, SD 57007 USA.
   [Yang, Chenghuai; Hou, Lidan] China Inst Vet Drug Control, Beijing 100081, Peoples R China.
C3 Beijing Academy of Agriculture & Forestry Sciences (BAAFS); South Dakota
   State University; China Institute of Veterinary Drug Control
RP Lin, J (通讯作者)，Beijing Acad Agr & Forestry Sci, Inst Anim Husb & Vet Med, Beijing 100097, Peoples R China.
EM dblinjian@sina.com
RI Jicheng, Zhao/AAV-7685-2020; Li, Ying/U-4004-2017
FU National Key Research and Development Program of China [2016YFD0500800];
   Science and Technology Innovation Foundation of the Beijing Academy of
   Agriculture and Forestry Sciences [KJCX20160401]
FX This study was funded by the National Key Research and Development
   Program of China (No. 2016YFD0500800) and the Science and Technology
   Innovation Foundation of the Beijing Academy of Agriculture and Forestry
   Sciences (No. KJCX20160401).
NR 15
TC 3
Z9 6
U1 0
U2 13
JI Avian Dis.
PD JUN
PY 2019
VL 63
IS 2
BP 298
EP 301
DI 10.1637/11954-082018-Reg.1
PG 4
WC Veterinary Sciences
WE Science Citation Index Expanded (SCI-EXPANDED)
SC Veterinary Sciences
UT WOS:000470322100004
PM 31251530
ER

PT C
AU Mo, HZ
AF Mo, Hengzhong
BE Li, S
   Cheng, Y
   Dai, Y
   Ma, J
TI Analysis on the Fluctuation of Pig Price in China
SO 2019 6TH INTERNATIONAL CONFERENCE ON INFORMATION SCIENCE AND CONTROL
   ENGINEERING (ICISCE 2019)
LA English
DT Proceedings Paper
CT 6th International Conference on Information Science and Control
   Engineering (ICISCE)
CY DEC 20-22, 2019
CL Shanghai, PEOPLES R CHINA
SP IEEE Comp Soc, Shanghai Pudong New Area Assoc Comp, Shanghai Lixin Univ Accounting & Finance, Swinburne Univ Technol, Wayne State Univ, Hunan Univ, Xiamen Univ, Iwate Prefectural Univ, China Jiliang Univ, Beijing Univ Civil Engn & Architecture, Henan Univ Sci & Technol, Minjiang Univ, Zhengzhou Univ Light Ind, Hunan Univ Humanities, Sci & Technol
DE component; pig; price; fluctuation; ARCH model
AB Due to the common influence of African plague and other factors, the price of pig in China has fluctuated frequently in recent years. This paper chooses the price fluctuation rate of every link of pig industry chain from January 2000 to February 2019 to analyze, and uses GARCH, GARCH-M, TARCH and EGARCH models to analyze the fluctuation and asymmetry of wave motion in each link. The results show that: (1)The price fluctuations of corn, feed, piglets, pig and pork have significant aggregation of fluctuations. (2)The corn, feed, pig and pork markets do not have the characteristics of high risk and high return, while the piglets market has the characteristics of high risk and high return. (3)In addition to the price of corn, the price fluctuations of feed, piglets, pigs and pork are asymmetric. Basis of the results of the study, some policy suggestions are put forward.
C1 [Mo, Hengzhong] Chinese Acad Agr Sci, Inst Agr Informat, Beijing, Peoples R China.
C3 Chinese Academy of Agricultural Sciences
RP Mo, HZ (通讯作者)，Chinese Acad Agr Sci, Inst Agr Informat, Beijing, Peoples R China.
EM wishmhz@foxmail.com
FU Science and Technology Innovation Project of Chinese Academy of
   Agricultural Sciences [2019NQT030]
FX This article is in the teaching research project "Science and Technology
   Innovation Project of Chinese Academy of Agricultural Sciences " No.
   2019NQT030.
NR 19
TC 2
Z9 2
U1 0
U2 16
BN 978-1-7281-5712-2
PY 2019
BP 152
EP 158
DI 10.1109/ICISCE48695.2019.00040
PG 7
WC Automation & Control Systems; Computer Science, Information Systems;
   Computer Science, Theory & Methods
WE Conference Proceedings Citation Index - Science (CPCI-S)
SC Automation & Control Systems; Computer Science
UT WOS:000589639700031
ER

PT J
AU Jacobson, BR
AF Jacobson, Brian R.
TI Fire and Failure: Studio Technology, Environmental Control, and the
   Politics of Progress
SO CINEMA JOURNAL
LA English
DT Article
ID FILM
AB This article examines studio architecture and the new light and sound infrastructure that shaped the American film industry's transition to sound in the 1920s. The shift to darkened sound studios intensified studio designers' ongoing efforts to achieve complete environmental control, previously by simulating natural phenomena like sunlight, and now also by managing the studio soundscape. With this control, however, came undesirable by-products, especially the risk of fire. Although long overshadowed by fires in film theaters, studio fires plagued the industry into the early years of sound. This article focuses on a 1929 fire that took ten lives during a Pathe production in Manhattan. Using a mix of Rick Altman's "crisis historiography" and what Paul Virilio terms "techno-analysis," it calls for greater attention to the ecological, labor, and gender politics of cinema's technological history and its persistent and uncontainable failures.
C1 [Jacobson, Brian R.] Univ Toronto, Cinema Studies & Hist, Toronto, ON, Canada.
C3 University of Toronto
RP Jacobson, BR (通讯作者)，Univ Toronto, Cinema Studies & Hist, Toronto, ON, Canada.
OI Jacoon, Brian/0000-0001-6325-2991
FU New York Public Library
FX Versions of this article were presented at the 2015 Society for Cinema
   and Media Studies conference and the Centre for the Study of the United
   States at the University of Toronto's Munk School of Global Affairs. I
   thank Mary Ann Doane for her generous SCMS response, Kass Banning and
   Peter Loewen for inviting me to speak at the CSUS, and both audiences
   for questions and suggestions. Thanks also to Jennifer Fay for providing
   insightful comments on a draft version, and to the anonymous Cinema
   Journal reviewers. For research support, I am grateful to the archivists
   at the USC Warner Bros. Archives and the New York Public Library.
NR 113
TC 10
Z9 12
U1 0
U2 37
JI Cine. J.
PD WIN
PY 2018
VL 57
IS 2
BP 22
EP 43
DI 10.1353/cj.2018.0001
PG 22
WC Film, Radio, Television
WE Arts &amp; Humanities Citation Index (A&amp;HCI)
SC Film, Radio & Television
UT WOS:000429690300002
ER

PT J
AU Ward, DB
   Davies, TJ
AF Ward, David B.
   Davies, Trevor J.
TI Effect of Temperature and Catholyte Concentration on the Performance of
   a Chemically Regenerative Fuel Cell POM-based catholytes for
   platinum-free polymer electrolyte fuel cells
SO JOHNSON MATTHEY TECHNOLOGY REVIEW
LA English
DT Article
ID MULTICOMPONENT POLYANIONS; AQUEOUS-SOLUTIONS; HETEROPOLY ACIDS; V-51
   NMR; CATHODE; PEMFCS; FUTURE; OXYGEN; DEGRADATION; MECHANISM
AB Chemically regenerative redox cathode (CRRC) polymer electrolyte fuel cells (PEFCs) are attracting more interest as a platinum-free PEFC technology. These fuel cells utilise a liquid catalyst or catholyte, to perform the indirect reduction of oxygen, eliminating the major degradation mechanisms that plague PEFC durability. A key component of a CRRC PEFC system is the catholyte. This article reports a thorough study of the effect of catholyte concentration and temperature on CRRC PEFC system performance for H7PV4Mo8O40 and Na4H3PV4Mo8O40, two promising polyoxometalate (POM)-based catholytes. The results suggest 80 degrees C and a catholyte concentration of 0.3 M provide the optimum performance for both H7PV4Mo8O40 and Na4H3PV4Mo8O40 (for ambient pressure operation).
C1 [Ward, David B.; Davies, Trevor J.] Univ Chester, Fac Sci & Engn, Dept Nat Sci, Thornton Sci Pk,Pool Lane, Chester CH2 4NU, Cheshire, England.
   [Davies, Trevor J.] INOVYN, Electrochem Technol Tech Ctr, Runcorn WA7 4JE, Cheshire, England.
C3 University of Chester
RP Davies, TJ (通讯作者)，Univ Chester, Fac Sci & Engn, Dept Nat Sci, Thornton Sci Pk,Pool Lane, Chester CH2 4NU, Cheshire, England.; Davies, TJ (通讯作者)，INOVYN, Electrochem Technol Tech Ctr, Runcorn WA7 4JE, Cheshire, England.
EM trevor.davies@ineos.com
FU Higher Education Funding Council for England (HEFCE) Innovation Fund
FX This study was part funded by the Higher Education Funding Council for
   England (HEFCE) Innovation Fund. The authors also thank Dr Corinne Wills
   (Newcastle University, UK) for the NMR analysis and Dr Natasha Gunn
   (University of Chester), Dr Matthew Herbert (University of Chester),
   Joshua Denne (Advanced Propulsion Centre, UK) and Nadine Uwigena
   (University of Chester) for their help and advice.
NR 41
TC 3
Z9 3
U1 0
U2 13
JI Johns. Matthey Technol. Rev.
PD APR
PY 2018
VL 62
IS 2
BP 189
EP 203
DI 10.1595/205651318X696800
PG 15
WC Chemistry, Physical
WE Science Citation Index Expanded (SCI-EXPANDED)
SC Chemistry
UT WOS:000430179200007
OA Green Submitted, gold
ER

PT J
AU Erhard, J
   Bleiziffer, P
   Görling, A
AF Erhard, Jannis
   Bleiziffer, Patrick
   Goerling, Andreas
TI Power Series Approximation for the Correlation Kernel Leading to
   Kohn-Sham Methods Combining Accuracy, Computational Efficiency, and
   General Applicability
SO PHYSICAL REVIEW LETTERS
LA English
DT Article
ID EXCHANGE-CORRELATION ENERGY; BASIS-SETS; HARTREE-FOCK; MOLECULES;
   DATABASE; MODEL; N-2
AB A power series approximation for the correlation kernel of time-dependent density-functional theory is presented. Using this approximation in the adiabatic-connection fluctuation-dissipation (ACFD) theorem leads to a new family of Kohn-Sham methods. The new methods yield reaction energies and barriers of unprecedented accuracy and enable a treatment of static (strong) correlation with an accuracy of high-level multireference configuration interaction methods but are single-reference methods allowing for a black-box-like handling of static correlation. The new methods exhibit a better scaling of the computational effort with the system size than rivaling wave-function-based electronic structure methods. Moreover, the new methods do not suffer from the problem of singularities in response functions plaguing previous ACFD methods and therefore are applicable to any type of electronic system.
C1 [Erhard, Jannis; Bleiziffer, Patrick; Goerling, Andreas] Univ Erlangen Nurnberg, Lehrstuhl Theoret Chem, Egerlandstr 3, D-91058 Erlangen, Germany.
   [Bleiziffer, Patrick] ETH, Phys Chem Lab, CH-8093 Zurich, Switzerland.
C3 University of Erlangen Nuremberg; Swiss Federal Institutes of Technology
   Domain; ETH Zurich
RP Görling, A (通讯作者)，Univ Erlangen Nurnberg, Lehrstuhl Theoret Chem, Egerlandstr 3, D-91058 Erlangen, Germany.
EM andreas.goerling@fau.de
OI Erhard, Jannis/0000-0001-8201-7612
FU DFG Cluster of Excellence "Engineering of Advanced Materials"
FX This work was supported by the DFG Cluster of Excellence "Engineering of
   Advanced Materials" (www.eam.uni-erlangen.de).
NR 62
TC 60
Z9 65
U1 1
U2 19
JI Phys. Rev. Lett.
PD SEP 26
PY 2016
VL 117
IS 14
AR 143002
DI 10.1103/PhysRevLett.117.143002
PG 6
WC Physics, Multidisciplinary
WE Science Citation Index Expanded (SCI-EXPANDED)
SC Physics
UT WOS:000384081600003
PM 27740821
ER

PT J
AU Swanson, MS
   Kokot, N
   Sinha, UK
AF Swanson, Mark S.
   Kokot, Niels
   Sinha, Uttam K.
TI The Role of HPV in Head and Neck Cancer Stem Cell Formation and
   Tumorigenesis
SO CANCERS
LA English
DT Review
DE cancer stem cell; cancer initiating cell; human papilloma virus; HPV;
   Notch; Oct-4; Nanog
ID PAPILLOMAVIRUS-ASSOCIATED HEAD; INITIATING CELLS; CARCINOMA-CELLS;
   EXPRESSION; IDENTIFICATION; RESISTANCE; SURVIVAL; MARKER; GROWTH;
   DEDIFFERENTIATION
AB The cancer stem cell (CSC) theory proposes that a minority of tumor cells are capable of self-replication and tumorigenesis. It is these minority of cells that are responsible for cancer metastasis and recurrence in head and neck squamous cell cancers (HNSCC). Human papilloma virus (HPV)-related cancer of the oropharynx is becoming more prevalent, which makes understanding of the relationship between HPV and CSCs more important than ever. This relationship is critical because CSC behavior can be predicted based on cell surface markers, which makes them a suitable candidate for targeted therapy. New therapies are an exciting opportunity to advance past the stalled outcomes in HNSCC that have plagued patients and clinicians for several decades.
C1 [Swanson, Mark S.; Kokot, Niels; Sinha, Uttam K.] Univ Southern Calif, Dept Otolaryngol Head & Neck Surg, 1450 San Pablo St,Suite 5100, Los Angeles, CA 90033 USA.
C3 University of Southern California
RP Sinha, UK (通讯作者)，Univ Southern Calif, Dept Otolaryngol Head & Neck Surg, 1450 San Pablo St,Suite 5100, Los Angeles, CA 90033 USA.
EM Mark.Swanson@med.usc.edu; Niels.Kokot@med.usc.edu; Sinha@med.usc.edu
RI Kokot, Niels/ABB-5847-2020
OI Swanson, Mark/0000-0002-6140-0935
NR 65
TC 17
Z9 20
U1 0
U2 3
JI Cancers
PD FEB
PY 2016
VL 8
IS 2
AR 24
DI 10.3390/cancers8020024
PG 10
WC Oncology
WE Science Citation Index Expanded (SCI-EXPANDED)
SC Oncology
UT WOS:000396884700005
PM 26907349
OA Green Submitted, gold
ER

PT C
AU Webster, GD
   Hanif, ZD
   Ludwig, ALP
   Lengyel, TK
   Zarras, A
   Eckert, C
AF Webster, George D.
   Hanif, Zachary D.
   Ludwig, Andre L. P.
   Lengyel, Tamas K.
   Zarras, Apostolis
   Eckert, Claudia
BE Bishop, M
   Nascimento, ACA
TI SKALD: A Scalable Architecture for Feature Extraction, Multi-user
   Analysis, and Real-Time Information Sharing
SO INFORMATION SECURITY, (ISC 2016)
SE Lecture Notes in Computer Science
LA English
DT Proceedings Paper
CT 19th Annual International Conference on Information Security (ISC)
CY SEP 03-09, 2016
CL Honolulu, HI
AB The inability of existing architectures to allow corporations to quickly process information at scale and share knowledge with peers makes it difficult for malware analysis researchers to present a clear picture of criminal activity. Hence, analysis is limited in effectively and accurately identify the full scale of adversaries' activities and develop effective mitigation strategies. In this paper, we present SKALD: a novel architecture which guides the creation of analysis systems to support the research of malicious activities plaguing computer systems. Our design provides the scalability, flexibility, and robustness needed to process current and future volumes of data. We show that our prototype is able to process millions of samples in only few milliseconds per sample with zero critical errors. Additionally, SKALD enables the development of new methodologies for information sharing, enabling analysis across collective knowledge. Consequently, defenders can perform accurate investigations and real-time discovery, while reducing mitigation time and infrastructure cost.
C1 [Webster, George D.; Hanif, Zachary D.; Ludwig, Andre L. P.; Lengyel, Tamas K.; Zarras, Apostolis; Eckert, Claudia] Tech Univ Munich, Garching, Germany.
C3 Technical University of Munich
RP Webster, GD (通讯作者)，Tech Univ Munich, Garching, Germany.
EM webstergd@sec.in.tum.de
OI Zarras, Apostolis/0000-0002-8480-6989
NR 26
TC 6
Z9 9
U1 0
U2 1
BN 978-3-319-45871-7; 978-3-319-45870-0
J9 LECT NOTES COMPUT SC
PY 2016
VL 9866
BP 231
EP 249
DI 10.1007/978-3-319-45871-7_15
PG 19
WC Computer Science, Information Systems; Computer Science, Theory &
   Methods
WE Conference Proceedings Citation Index - Science (CPCI-S)
SC Computer Science
UT WOS:000389031800015
ER

PT J
AU Gough, JE
AF Gough, J. E.
TI Quantum Time Travel Revisited: Noncommutative Möbius Transformations and
   Time Loops
SO RUSSIAN JOURNAL OF MATHEMATICAL PHYSICS
LA English
DT Article
ID SPACETIMES; WORMHOLES
AB We extend the theory of quantum time loops introduced by Greenberger and Svozil [1] from the scalar situation (where paths have just an associated complex amplitude) to the general situation where the time traveling system has multidimensional underlying Hilbert space. The main mathematical tool that emerges is the noncommutative M & ouml;bius Transformation and this affords a formalism similar to the modular structure well known to feedback control problems. The self-consistency issues that plague other approaches do not arise here, as we do not consider completely closed time loops. We argue that a sum-over-all-paths approach may be carried out in the scalar case but quickly becomes unwieldy in the general case. It is natural to replace the beam splitters of [1] with more general components having their own quantum structure, in which case the theory starts to resemble the quantum feedback network theory for open quantum optical models and indeed we exploit this to look at more realistic physical models of time loops. We analyze some Grandfather paradoxes in the new setting. DOI 10.1134/S1061920824601691Abstract We extend the theory of quantum time loops introduced by Greenberger and Svozil [1] from the scalar situation (where paths have just an associated complex amplitude) to the general situation where the time traveling system has multidimensional underlying Hilbert space. The main mathematical tool that emerges is the noncommutative M & ouml;bius Transformation and this affords a formalism similar to the modular structure well known to feedback control problems. The self-consistency issues that plague other approaches do not arise here, as we do not consider completely closed time loops. We argue that a sum-over-all-paths approach may be carried out in the scalar case but quickly becomes unwieldy in the general case. It is natural to replace the beam splitters of [1] with more general components having their own quantum structure, in which case the theory starts to resemble the quantum feedback network theory for open quantum optical models and indeed we exploit this to look at more realistic physical models of time loops. We analyze some Grandfather paradoxes in the new setting. DOI 10.1134/S1061920824601691
C1 [Gough, J. E.] Aberystwyth Univ, Dept Phys, Aberystwyth, Wales.
C3 Aberystwyth University
RP Gough, JE (通讯作者)，Aberystwyth Univ, Dept Phys, Aberystwyth, Wales.
EM jug@aber.ac.uk
RI Gough, John/D-7683-2012
NR 19
TC 0
Z9 0
U1 0
U2 0
JI Russ. J. Math. Phys.
PD JUN
PY 2025
VL 32
IS 2
BP 251
EP 264
DI 10.1134/S1061920824601691
PG 14
WC Physics, Mathematical
WE Science Citation Index Expanded (SCI-EXPANDED)
SC Physics
UT WOS:001539684900007
ER

PT J
AU Xie, JC
   Zhang, LQ
   Gao, H
   Pun, CM
AF Xie, Jiu-Cheng
   Zhang, Lingqing
   Gao, Hao
   Pun, Chi-Man
TI Lifespan age synthesis on human faces with decorrelation constraints and
   geometry guidance
SO PATTERN RECOGNITION LETTERS
LA English
DT Article
DE Age transformation synthesis; Conditional generative adversarial
   networks; Decorrelation; Geometry guidance
ID PERCEPTION; SHAPE
AB It is challenging to use a single portrait as the reference and synthesize matching facial appearances throughout the lifetime. The following issues more or less plague previous attempts at this task: the loss of identity information and unnatural and fragmented changes in age-related patterns. To alleviate these problems, we propose a new method for lifespan age synthesis with decorrelation constraints and geometry guidance. In particular, orthogonality is imposed on two branches of features extracted from the source face so that they encode different kinds of facial information. Additionally, we develop a hybrid learning strategy based on joint supervision of landmarks and age labels, which guides the model to learn facial shape and texture transformation simultaneously. Qualitative and quantitative evaluations demonstrate that our approach outperforms state-of-the-art competitors. Relevant source code is available at https://github.com/zlq1z2l3q/ GGDC.
C1 [Xie, Jiu-Cheng; Gao, Hao] Nanjing Univ Posts & Telecommun, Coll Automat, Nanjing 210023, Peoples R China.
   [Xie, Jiu-Cheng; Gao, Hao] Nanjing Univ Posts & Telecommun, Coll Artificial Intelligence, Nanjing 210023, Peoples R China.
   [Zhang, Lingqing; Pun, Chi-Man] Univ Macau, Fac Sci & Technol, Macau 999078, Peoples R China.
C3 Nanjing University of Posts & Telecommunications; Nanjing University of
   Posts & Telecommunications; University of Macau
RP Pun, CM (通讯作者)，Univ Macau, Fac Sci & Technol, Macau 999078, Peoples R China.
EM jiuchengxie@njupt.edu.cn; mc05416@um.edu.mo; gaohao@njupt.edu.cn;
   cmpun@um.edu.mo
RI ; Pun, Chi Man/GRJ-3703-2022
OI Pun, Chi-Man/0000-0003-1788-3746; 
FU National Natural Science Foundation of China [62301278, 61931012];
   Natural Science Foundation of Jiangsu Province of China [BK20230362];
   Natural Science Research Start-up Foundation of Recruiting Talents of
   Nanjing University of Posts and Telecommunications, China [NY222019];
   Science and Technology Development Fund of Macau SAR, China
   [0034/2019/AMJ, 0087/2020/A2, 0049/2021/A]
FX This work was supported in part by National Natural Science Foundation
   of China under Grants 62301278 and 61931012; in part by Natural Science
   Foundation of Jiangsu Province of China under Grants BK20230362; in part
   by Natural Science Research Start-up Foundation of Recruiting Talents of
   Nanjing University of Posts and Telecommunications, China under Grant
   NY222019; and in part by the Science and Technology Development Fund of
   Macau SAR, China under Grants 0034/2019/AMJ, 0087/2020/A2, and
   0049/2021/A.
NR 45
TC 0
Z9 0
U1 6
U2 6
JI Pattern Recognit. Lett.
PD OCT
PY 2025
VL 196
BP 126
EP 133
DI 10.1016/j.patrec.2025.05.020
PG 8
WC Computer Science, Artificial Intelligence
WE Science Citation Index Expanded (SCI-EXPANDED)
SC Computer Science
UT WOS:001512773000001
ER

PT J
AU Friedman, DC
AF Friedman, Daniel C.
TI Intentions and Inquiry
SO MIND
LA English
DT Article
AB This paper defends the Intention Account of Individual Inquiry. On this account, inquiry is best understood by appeal to a 'question-directed intention' (QDI), an intention to answer a question broadly construed. This account's core commitments help meet recent challenges plaguing extant approaches to characterizing inquiry. First, QDIs are the type of mental state central to inquiry, not attitudes like curiosity or wonder. Second, holding a QDI towards a question and acting in service of it constitutes the start of inquiry. Third, controversial norms which mandate a rational inquirer's ignorance towards the answer to her question can be reformulated and defended by appeal to rational constraints on intention. Fourth, instrumental pressures inquirers face are the standard pressures of plan-rationality. In defending these theses, I show that the Intention Account provides compelling explanations to standing challenges, in ways competitors cannot. It does so by advancing understanding of how our epistemic and practical agency are intertwined.
C1 [Friedman, Daniel C.] Stanford Univ, Stanford, CA 94305 USA.
C3 Stanford University
RP Friedman, DC (通讯作者)，Stanford Univ, Stanford, CA 94305 USA.
EM dfried3@stanford.edu
RI ; Friedman, Daniel/JXL-2807-2024
OI Friedman, Daniel/0000-0002-3398-0979; 
NR 31
TC 1
Z9 1
U1 0
U2 1
JI Mind
PD OCT 1
PY 2024
VL 134
IS 533
BP 85
EP 106
DI 10.1093/mind/fzae056
EA OCT 2024
PG 22
WC Philosophy
WE Arts &amp; Humanities Citation Index (A&amp;HCI)
SC Philosophy
UT WOS:001322771600001
ER

PT C
AU Li, ZY
   Hu, XT
   Zhang, YL
   Zhou, FJ
AF Li, Ziyi
   Hu, Xiangtao
   Zhang, Yongle
   Zhou, Fujie
GP IEEE
TI Task-Oriented Reinforcement Learning with Interest State Representation
SO 2024 INTERNATIONAL CONFERENCE ON ADVANCED ROBOTICS AND MECHATRONICS,
   ICARM 2024
SE International Conference on Advanced Robotics and Mechatronics ICARM
LA English
DT Proceedings Paper
CT 9th IEEE International Conference on Advanced Robotics and Mechatronics
   (ICARM)
CY JUL 08-10, 2024
CL Tokyo, JAPAN
SP IEEE, lEEE Syst, Man & Cybernet Soc, lEEE Robot & Automat Soc, IEEE SMC Tech Comm Bio Mechatrons & Bio Robot Syst, IEEE RAS Tech Comm Neuro Robot Syst, Chinese Assoc Automat, Tech Comm Robot Intelligence
ID OBJECTS
AB Current visual-based reinforcement learning for robotic manipulation is plagued by the problems related to goal transferability and anti-interference performance. The problems are mainly due to the pixel-dependence of state representations, which directly leads to the trained policy being highly correlated with the original observation data. To address above problems, a novel state representation framework named Task-Oriented Reinforcement Learning (TORL) is proposed by integrating Mask R-CNN with the original PPO-Clipped. In TORL, four cameras are used to capture multi-view observations from environment. Mask R-CNN is used to detect the objects in the environment, and the bounding boxes of the interest objects in each view are extracted as task features to define interest state representation and interest reward prediction. Four experiments are designed and carried out, the results demonstrate that TORL can improve goal transferability and anti-interference performance while ensuring the learning efficiency and stability.
C1 [Li, Ziyi; Zhang, Yongle; Zhou, Fujie] Anhui Univ, Sch Elect Engn & Automat, Hefei 230601, Peoples R China.
   [Hu, Xiangtao] Anhui Univ, Dept Elect Engn & Automat, Hefei 230601, Peoples R China.
C3 Anhui University; Anhui University
RP Hu, XT (通讯作者)，Anhui Univ, Dept Elect Engn & Automat, Hefei 230601, Peoples R China.
EM shanksreinforcementlearn@gmail.com; husthao@163.com; 2252542015@qq.com;
   zhoufujie1998@163.com
FU National Natural Science Foundation of China [52175210]
FX This work was supported by National Natural Science Foundation of China,
   grant number 52175210.
NR 26
TC 0
Z9 0
U1 0
U2 0
BN 979-8-3503-8573-1; 979-8-3503-8572-4
J9 Adv Robot Mechatroni
PY 2024
BP 721
EP 728
DI 10.1109/ICARM62033.2024.10715850
PG 8
WC Engineering, Mechanical; Robotics
WE Conference Proceedings Citation Index - Science (CPCI-S)
SC Engineering; Robotics
UT WOS:001345014800119
ER

PT J
AU Sniderman, J
   Abdeen, A
AF Sniderman, Jhase
   Abdeen, Ayesha
TI The Impact of the COVID-19 Pandemic on the Practice of Hip and Knee
   Arthroplasty
SO JBJS REVIEWS
LA English
DT Article
ID TOTAL JOINT ARTHROPLASTY; FOLLOW-UP; RESIDENT; SURGERY
AB >> The COVID-19 global pandemic resulted in unprecedented disruptions in care including massive surgical cancelations, a shift to outpatient surgery, and novel medical risks posed by COVID-19 infection on patients undergoing joint replacement surgery.>> Refined patient optimization pathways have facilitated safe, efficient outpatient total joint arthroplasty in patient populations that may not otherwise have been considered eligible.>> Rapid innovations emerged to deliver care while minimizing the risk of disease transmission which included the widespread adoption of telemedicine and virtual patient engagement platforms.>> The widespread adoption of virtual technology was similarly expanded to resident education and continuing medical activities, which has improved our ability to propagate knowledge and increase access to educational initiatives.>> Novel challenges borne of the pandemic include profound personnel shortages and supply chain disruptions that continue to plague efficiencies and quality of care in arthroplasty and require creative, sustainable solutions.
C1 [Sniderman, Jhase; Abdeen, Ayesha] Boston Univ, Boston Med Ctr, Boston, MA USA.
   [Sniderman, Jhase; Abdeen, Ayesha] Boston Med Ctr, Boston, MA 02118 USA.
C3 Boston University; Boston Medical Center; Boston Medical Center
RP Abdeen, A (通讯作者)，Boston Med Ctr, Boston, MA 02118 USA.
EM jhasesniderman@gmail.com; ayeshaadeen7@gmail.com
OI Sniderman, Jhase/0000-0003-2482-5093
NR 57
TC 1
Z9 2
U1 0
U2 0
JI JBJS Rev.
PD NOV
PY 2023
VL 11
IS 11
AR e2300095
DI 10.2106/JBJS.RVW.23.00095
PG 8
WC Surgery
WE Emerging Sources Citation Index (ESCI)
SC Surgery
UT WOS:001104470200002
PM 37972217
ER

PT C
AU Xie, XQ
   Zhang, LY
   Cao, YM
   Xue, SN
   Xue, MR
   Hu, YQ
   Yao, C
AF Xie, Xiaoqian
   Zhang, Liyi
   Cao, Yumeng
   Xue, Sining
   Xue, Mengru
   Hu, Yuqi
   Yao, Cheng
BE Streitz, NA
   Konomi, S
TI E-Reminder: A Mindfulness-Based Interactive Eating Reminder Device to
   Improve Emotional Eating
SO DISTRIBUTED, AMBIENT AND PERVASIVE INTERACTIONS, DAPI 2023, PT II
SE Lecture Notes in Computer Science
LA English
DT Proceedings Paper
CT 11th International Conference on Distributed, Ambient and Pervasive
   Interactions (DAPI) part of the 25th International Conference on
   Human-Computer Interaction (HCI)
CY JUL 23-28, 2023
CL Copenhagen, DENMARK
DE Mindfulness; Emotional eating; Interactive system
ID INTERVENTION; OBESITY; BEHAVIOR; EXPERIENCES; OVERWEIGHT
AB Obesity has become a health problem that plagues people worldwide, and emotional eating is a significant cause of obesity. It is essential to reduce the frequency of emotional eating. We innovatively put forward E-Reminder: an interactive mindfulness-based eating reminder system. Based on mindful eating, E-Reminder encourages users to reduce the frequency of emotional eating and establish normal eating behavior by reminding them to focus on their feelings and the characteristics of the food itself. E-Reminder includes a wearable mindfulness interactive device and a mobile application. The system can be used during eating to improve emotional eating problems and establish normal eating behavior. The results of user experiments show that E-Reminder can effectively improve users' emotional eating in the short term and implant weight loss ideas in them.
C1 [Xie, Xiaoqian; Zhang, Liyi; Cao, Yumeng] Zhejiang Univ, Polytech Inst, Hangzhou, Peoples R China.
   [Xue, Sining] Univ Southampton, Social Sci, Southampton, England.
   [Xue, Mengru; Hu, Yuqi] Zhejiang Univ, Ningbo Res Inst, Ningbo, Peoples R China.
   [Yao, Cheng] Zhejiang Univ, Coll Comp Sci & Technol, Hangzhou, Peoples R China.
C3 Zhejiang University; University of Southampton; Zhejiang University;
   Zhejiang University
RP Yao, C (通讯作者)，Zhejiang Univ, Coll Comp Sci & Technol, Hangzhou, Peoples R China.
EM xiexiaoqian@zju.edu.cn; 22260398@zju.edu.cn; sx7n22@soton.ac.uk;
   Mengruxue@zju.edu.cn; yuqihu@zju.edu.cn; yaoch@zju.edu.cn
RI ; YAO, Cheng/AGW-6107-2022; Xue, Mengru/LZG-2070-2025; Cao,
   Yumeng/KZK-6197-2024; Hu, Yuqi/HGB-4759-2022
OI Hu, Yuqi/0000-0003-3505-2970; Yao, Cheng/0000-0001-6572-0242; 
FU Engineering Research Center of Computer Aided Product Innovation Design,
   Ministry of Education, National Natural Science Foundation of China
   [52075478]; National Social Science Foundation of China [21AZD056]
FX This research was funded by the Engineering Research Center of Computer
   Aided Product Innovation Design, Ministry of Education, National Natural
   Science Foundation of China (Grant No. 52075478), and National Social
   Science Foundation of China (Grant No. 21AZD056).
NR 38
TC 0
Z9 0
U1 4
U2 6
BN 978-3-031-34608-8; 978-3-031-34609-5
J9 LECT NOTES COMPUT SC
PY 2023
VL 14037
BP 456
EP 469
DI 10.1007/978-3-031-34609-5_33
PG 14
WC Computer Science, Cybernetics; Computer Science, Interdisciplinary
   Applications; Computer Science, Theory & Methods
WE Conference Proceedings Citation Index - Science (CPCI-S)
SC Computer Science
UT WOS:001298733700033
ER

PT J
AU Winegar, R
AF Winegar, Reed
TI Kant's Three Conceptions of Infinite Space
SO JOURNAL OF THE HISTORY OF PHILOSOPHY
LA English
DT Article
DE Kant; infinity; space; intuition; object; antinomy
AB Kant's treatment of infinity seems to be plagued by two contradictions. First, the Transcendental Aesthetic claims that space is an infinite given magnitude, whereas the First Antinomy argues that the spatial world cannot be infinite. Second, the Transcendental Aesthetic claims that the representation of infinite space belongs to sensibility, but the third Critique seems to argue, instead, that infinity is an Idea of reason. This paper resolves these apparent contradictions by noting that Kant groups his various conceptions of space into three kinds: (1) merely subjectively given space, (z) objectively given space, and (3) objective space as a mere Idea. Attending to these three conceptions of space illustrates that the Transcendental Aesthetic, First Antinomy, and third Critique refer to different conceptions of infinite space and thus do not contradict one another, illuminating the importance of Kant's various conceptions of space for his critical project.
C1 [Winegar, Reed] Fordham Univ, Philosophy, Bronx, NY 10458 USA.
C3 Fordham University
RP Winegar, R (通讯作者)，Fordham Univ, Philosophy, Bronx, NY 10458 USA.
FU Fordham Faculty Fellowship; VolkswagenStiftung/Mellon Foundation
   Postdoctoral Fellowship
FX I would like to thank UygarAbaci, Rosalind Chaplin, Paul Guyer, Lauren
   Kopajtic, Gage Krause, Tyke Nunez, Anat Schechtman, Daniel Smyth, and
   the Journal's referees, as well as audiences at the CUNY Graduate
   Center, DePaul University, the Humboldt-Universitaet zu Berlin, the
   University of Pennsylvania, and the Van Leer Institute Jerusalem. I
   would also like to acknowledge the support of a Fordham Faculty
   Fellowship and a VolkswagenStiftung/Mellon Foundation Postdoctoral
   Fellowship.
NR 41
TC 6
Z9 6
U1 0
U2 1
JI J. Hist. Philos.
PD OCT
PY 2022
VL 60
IS 4
BP 635
EP 659
DI 10.1353/hph.2022.0056
PG 26
WC Philosophy
WE Arts &amp; Humanities Citation Index (A&amp;HCI)
SC Philosophy
UT WOS:000878086800007
ER

PT J
AU Dashti, S
   Hussain, F
   Carroll, F
   Prakash, E
   Navarro-Newball, A
AF Dashti, Sarah
   Hussain, Fiaz
   Carroll, Fiona
   Prakash, Edmond
   Navarro-Newball, Andres
TI Role of Intricate Pottery Visualization in Ceramic Manufacturing
SO IEEE COMPUTER GRAPHICS AND APPLICATIONS
LA English
DT Article
DE Visualization; Solid modeling; Three-dimensional displays; Ceramics;
   Manufactured products; Layered manufacturing; Three-dimensional printing
AB Layered manufacturing, the underlying technology of 3-D printing, has made rapid strides over the last 30 years. We discuss layered manufacturing from the artist's perspective, especially for intricate ceramic pottery. We contend that opportunities exist for applying visualization to the foremost problems plaguing layered manufacturing. Virtual pottery involves meeting two conflicting constraints: rapid visualization during modeling and accurate rapid prototyping during manufacturing. Artists simultaneously need both low polygon shape representation for interactive visualization and adequate representation for generating accurate printable models. Artists also face the additional complexities of adding surface details that cannot be achieved by hand and handling materials like clay used in the manufacturing of real pottery. Illustrated by a system we have developed that uses sound resonance patterns to create volumetric textures for virtual pottery, we show how visualization helps address both these problem areas.
C1 [Dashti, Sarah] Cardiff Metropolitan Univ, Cardiff CF5 2YB, Wales.
   [Hussain, Fiaz] Cardiff Metropolitan Univ, Sch Arts & Design, Cardiff CF5 2YB, Wales.
   [Carroll, Fiona] Cardiff Metropolitan Univ, Comp Res Ctr, Cardiff CF5 2YB, Wales.
   [Prakash, Edmond] Univ Creat Arts, Res Ctr Creat Arts, Farnham GU9 7DS, Surrey, England.
   [Navarro-Newball, Andres] Pontificia Univ Javeriana, Cali 760031, Colombia.
C3 Cardiff Metropolitan University; Cardiff Metropolitan University;
   Cardiff Metropolitan University; University for the Creative Arts - UK;
   Pontificia Universidad Javeriana
RP Dashti, S (通讯作者)，Cardiff Metropolitan Univ, Cardiff CF5 2YB, Wales.
EM klam2006@hotmail.com; FHussain@cardiffmet.ac.uk;
   FCarroll@cardiffmet.ac.uk; Eprakash@gmail.com;
   ANavarro@javerianacali.edu.co
RI Carroll, Fiona/GRN-7895-2022; NAVARRO NEWBALL, ANES ADOLFO/K-8401-2014;
   Hussain, Muhammad/KFA-1166-2024; NEWBALL, ANDRES/K-8401-2014; Dashti,
   sarah/AHC-1265-2022
OI Carroll, Fiona/0000-0002-9967-2207; NAVARRO NEWBALL, ANES
   ADOLFO/0000-0002-4231-8661; Dashti, Sarah/0000-0001-8963-5245
NR 5
TC 0
Z9 1
U1 1
U2 3
JI IEEE Comput. Graph. Appl.
PD SEPT 1
PY 2022
VL 42
IS 5
BP 90
EP 97
DI 10.1109/MCG.2022.3190951
PG 8
WC Computer Science, Software Engineering
WE Science Citation Index Expanded (SCI-EXPANDED)
SC Computer Science
UT WOS:000864185000021
PM 36194697
ER

PT J
AU Fattore, C
AF Fattore, Christina
TI Creating Rapport in Online Classes Through a Pedagogy of Care and
   Authenticity
SO JOURNAL OF POLITICAL SCIENCE EDUCATION
LA English
DT Article
DE Online learning; rapport; pedagogy; authenticity; COVID-19 pandemic
ID MENTAL-HEALTH; PERSISTENCE; RETENTION; STUDENTS; INQUIRY
AB Online classes are plagued by the digital disconnect, making students dissatisfied with their learning experience due to the feeling of isolation from the class and the instructor. Previous scholars have suggested ways in which this transactional distance can be bridged, specifically through strategies the professor can implement in order to make connections and build rapport. However, the difficulty of online delivery was amplified by the COVID-19 pandemic, where both professors and students were faced with emergent issues and continuing trauma fatigue. In this paper, I explain the approach of care and authenticity I used in my online classroom during the Spring 2021 semester to connect with students and to show that I cared about their well-being. Students appreciated these small, low-cost strategies as we passed the one-year anniversary of our collective move to online learning.
C1 [Fattore, Christina] West Virginia Univ, Polit Sci, Morgantown, WV 26506 USA.
C3 West Virginia University
RP Fattore, C (通讯作者)，West Virginia Univ, POB 6317, Morgantown, WV 26506 USA.
EM christina.fattore@mail.wvu.edu
NR 58
TC 3
Z9 3
U1 0
U2 3
JI J. Political Sci. Educ.
PD OCT 2
PY 2022
VL 18
IS 4
BP 624
EP 634
DI 10.1080/15512169.2022.2115920
EA AUG 2022
PG 11
WC Political Science
WE Emerging Sources Citation Index (ESCI)
SC Government & Law
UT WOS:000844967900001
ER

PT J
AU Masson, TM
   Zondag, SDA
   Debije, MG
   Noel, T
AF Masson, Tom M.
   Zondag, Stefan D. A.
   Debije, Michael G.
   Noel, Timothy
TI Rapid and Replaceable Luminescent Coating for Silicon-Based
   Microreactors Enabling Energy-Efficient Solar Photochemistry
SO ACS SUSTAINABLE CHEMISTRY & ENGINEERING
LA English
DT Article
DE photochemistry; energy conversion; luminescent solar concentrator; solar
   energy; microreactor technologies; luminescent coatings
ID CONCENTRATOR; PHOTOREDOX; CHEMICALS
AB The sun is the most sustainable source of photons on the earth but is rarely used in photochemical transformations due its relatively low and variable intensity, broad wavelength range, and lack of focus. Luminescent solar concentrator-based photomicroreactors (LSCPMs) can be an answer to all these issues, but widespread adoption is plagued by challenges associated with their complicated manufacturing. Herein, we developed a new strategy to accelerate and ease the production of LSC-PMs by depositing a thin luminescent film on commercially and widely available silicon-based microreactors. The protocol is fast and operationally simple, and the luminescent coating can be easily removed and replaced. This enables rapid tuning of the luminescent coating to fit the requirements of the photocatalytic system and to increase the photon flux inside the microreactor channels.
C1 [Masson, Tom M.; Zondag, Stefan D. A.; Noel, Timothy] Univ Amsterdam, vant Hoff Inst Mol Sci HIMS, Flow Chem Grp, NL-1098 XH Amsterdam, Netherlands.
   [Debije, Michael G.] Eindhoven Univ Technol, Dept Chem Engn & Chem, Stimuli Respons Funct Mat & Devices, NL-5600 MB Eindhoven, Netherlands.
C3 University of Amsterdam; Eindhoven University of Technology
RP Noel, T (通讯作者)，Univ Amsterdam, vant Hoff Inst Mol Sci HIMS, Flow Chem Grp, NL-1098 XH Amsterdam, Netherlands.
EM t.noel@uva.nl
RI ; Noel, Timothy/U-2246-2017
OI Masson, Tom/0000-0002-1649-1655; Debije, Michael/0000-0001-8844-1115;
   Noel, Timothy/0000-0002-3107-6927; Zondag, Stefan/0000-0003-1463-4867
FU European Unions [862453]; Dutch Research Council (NWO)
FX The authors would like to thank Little Things Factory for providing the
   technical information concerning the structure of their microreactors.
   The authors thank Melanie Messih and Mike Meulendijks for their
   experimental support and Dario Cambi? for his support on the simulation
   section. T.M.M., S.D.A.Z., and T.N. would like to thank the European
   Union?s Horizon 2020 research and innovation program for generous
   research funding (FlowPhotoChem, grant number 862453) . Financial
   support was also provided by a VIDI grant (SensPhotoFlow, 14150) from
   the Dutch Research Council (NWO) .
NR 40
TC 6
Z9 7
U1 3
U2 32
JI ACS Sustain. Chem. Eng.
PD AUG 15
PY 2022
VL 10
IS 32
BP 10712
EP 10717
DI 10.1021/acssuschemeng.2c03390
EA AUG 2022
PG 6
WC Chemistry, Multidisciplinary; Green & Sustainable Science & Technology;
   Engineering, Chemical
WE Science Citation Index Expanded (SCI-EXPANDED)
SC Chemistry; Science & Technology - Other Topics; Engineering
UT WOS:000837830100001
PM 35991758
OA Green Submitted, gold
ER

PT J
AU Patnaik, A
AF Patnaik, Anhiti
TI The World Poetics of Lockdown in Pandemic Poetry
SO JOURNAL OF WORLD LITERATURE
LA English
DT Article
DE Global South; pandemic; poetry; anthologies; world literature;
   migration; untranslatable
AB This essay uses contemporary theories on World Literature to discuss two anthologies of pandemic poetry: Singing in the Dark: A Global Anthology ofPoetry Under Lockdown, and AndWe Came Outside and Saw the Stars Again: Writers from Around the World on the Covid-19 Pandemic. These anthologies develop a new criticality on issues of migration, biopower, and inequality that have long "plagued" cultures of late capitalism. As they representvarious states of lockdown imposed around the world due to the spread of the coronavirus, the anthologies grapple with the paradoxical experience of the "singular -universal" that comes with living in a pandemic. By emphasizing the untranslatability of diverse bodies, races, cultures, and languages, these anthologies deconstruct the per-ceived synchrony of experiencing lockdown. This essay reveals how they attempt to deconstruct the Eurocentrism of "World Literature" by reconfiguring the category of the "global" and representing collective trauma.
C1 [Patnaik, Anhiti] Birla Inst Technol & Sci, Pilani, Rajasthan, India.
C3 Birla Institute of Technology & Science Pilani (BITS Pilani)
RP Patnaik, A (通讯作者)，Birla Inst Technol & Sci, Pilani, Rajasthan, India.
EM anhitipatnaik@hyderabad.bits-pilani.ac.in
OI Patnaik, Anhiti/0000-0002-8858-1051
NR 16
TC 4
Z9 6
U1 1
U2 6
JI J. World Lit.
PD MAR
PY 2022
VL 7
IS 1
SI SI
BP 70
EP 86
DI 10.1163/24056480-00701008
PG 17
WC Literature
WE Emerging Sources Citation Index (ESCI)
SC Literature
UT WOS:000777387300007
OA Bronze
ER

PT J
AU Terceiro, D
AF Terceiro, Danielle
TI Containing Epidemics through Metaphor
SO JOURNAL OF WORLD LITERATURE
LA English
DT Article
DE pandemic; graphic novels; metaphor; World War One
AB This essay will examine two "graphic novel" depictions of wwi epidemics: one that depicts scientific advances during the dysentery epidemic on the European front in World War One; and another that depicts the Spanish influenza epidemic unfolding across the United States of America. Both texts narrativise an epidemic through a verbal and visual engagement with historical and scientific discourses. These texts were produced within five years of our current Covid-19 pandemic and show us how language (visual and verbal) can be employed to make sense of a plague threat that involves an invisible "enemy". The way that meaning is blended and elaborated throughout each text can help us understand how a figurative framing of a pandemic might help open up new understandings or possibilities. Popular imagination can productively link with tropes from the past, particularly tropes that were in play as understandings of the role of science shifted.
C1 [Terceiro, Danielle] Alphacrucis Coll, Sydney, NSW, Australia.
C3 Alphacrucis College
RP Terceiro, D (通讯作者)，Alphacrucis Coll, Sydney, NSW, Australia.
EM Danielle.Terceiro@hdr.ac.edu.au
OI Terceiro, Danielle/0000-0002-0370-8376
NR 25
TC 0
Z9 2
U1 0
U2 1
JI J. World Lit.
PD MAR
PY 2022
VL 7
IS 1
SI SI
BP 87
EP 107
DI 10.1163/24056480-00701009
PG 21
WC Literature
WE Emerging Sources Citation Index (ESCI)
SC Literature
UT WOS:000930511300001
OA Bronze
ER

PT J
AU Faulkenberry, JG
   Luberti, A
   Craig, S
AF Faulkenberry, J. Grey
   Luberti, Anthony
   Craig, Sansanee
TI Electronic health records, mobile health, and the challenge of improving
   global health
SO CURRENT PROBLEMS IN PEDIATRIC AND ADOLESCENT HEALTH CARE
LA English
DT Article
ID MIDDLE-INCOME COUNTRIES; MEDICAL-RECORD; DATA QUALITY; IMPLEMENTATION;
   USABILITY; SETTINGS; BARRIERS; BURDEN; SAFETY
AB Technology continues to impact healthcare around the world. This provides great opportunities, but also risks. These risks are compounded in low-resource settings where errors in planning and implementation may be more difficult to overcome. Global Health Informatics provides lessons in both opportunities and risks by building off of general Global Health. Global Health Informatics also requires a thorough understanding of the local environment and the needs of low-resource settings. Forming effective partnerships and following the lead of local experts are necessary for sustainability; it also ensures that the priorities of the local community come first. There is an opportunity for partnerships between low-resource settings and high income areas that can provide learning opportunities to avoid the pitfalls that plague many digital health systems and learn how to properly implement technology that truly improves healthcare.
C1 [Faulkenberry, J. Grey; Luberti, Anthony; Craig, Sansanee] Childrens Hosp Philadelphia, Dept Biomed & Hlth Informat, Philadelphia, PA 19104 USA.
C3 University of Pennsylvania; Pennsylvania Medicine; Childrens Hospital of
   Philadelphia
RP Faulkenberry, JG (通讯作者)，Childrens Hosp Philadelphia, Dept Biomed & Hlth Informat, Philadelphia, PA 19104 USA.
EM faulkenbej@chop.edu
RI ; Craig, Sansanee/HLX-2668-2023
OI , Sansanee/0000-0003-2951-5254; 
NR 105
TC 15
Z9 16
U1 1
U2 4
JI Curr. Probl. Pediatr. Adolesc. Health Care
PD JAN
PY 2022
VL 52
IS 1
SI SI
AR 101111
DI 10.1016/j.cppeds.2021.101111
PG 13
WC Pediatrics
WE Science Citation Index Expanded (SCI-EXPANDED); Social Science Citation Index (SSCI)
SC Pediatrics
UT WOS:000759215100002
PM 34969611
ER

PT C
AU Liang, FM
   Hodgkinson, L
   Mahoney, MW
AF Liang, Feynman
   Hodgkinson, Liam
   Mahoney, Michael W.
BE Chaudhuri, K
   Jegelka, S
   Song, L
   Szepesvari, C
   Niu, G
   Sabato, S
TI Fat-Tailed Variational Inference with Anisotropic Tail Adaptive Flows
SO INTERNATIONAL CONFERENCE ON MACHINE LEARNING, VOL 162
SE Proceedings of Machine Learning Research
LA English
DT Proceedings Paper
CT 39th International Conference on Machine Learning (ICML)
CY JUL 17-23, 2022
CL Baltimore, MD
AB While fat-tailed densities commonly arise as posterior and marginal distributions in robust models and scale mixtures, they present challenges when Gaussian-based variational inference fails to capture tail decay accurately. We first improve previous theory on tails of Lipschitz flows by quantifying how the tails affect the rate of tail decay and by expanding the theory to non-Lipschitz polynomial flows. We then develop an alternative theory for multivariate tail parameters which is sensitive to tail-anisotropy. In doing so, we unveil a fundamental problem which plagues many existing flow-based methods: they can only model tail-isotropic distributions (i.e., distributions having the same tail parameter in every direction). To mitigate this and enable modeling of tail-anisotropic targets, we propose anisotropic tail-adaptive flows (ATAF). Experimental results on both synthetic and real-world targets confirm that ATAF is competitive with prior work while also exhibiting appropriate tail-anisotropy.
C1 [Liang, Feynman; Hodgkinson, Liam; Mahoney, Michael W.] Univ Calif Berkeley, Dept Stat, Berkeley, CA 94720 USA.
   [Liang, Feynman] Meta, Menlo Pk, CA 94025 USA.
   [Hodgkinson, Liam; Mahoney, Michael W.] Int Comp Sci Inst, Berkeley, CA USA.
C3 University of California System; University of California Berkeley
RP Liang, FM (通讯作者)，Univ Calif Berkeley, Dept Stat, Berkeley, CA 94720 USA.; Liang, FM (通讯作者)，Meta, Menlo Pk, CA 94025 USA.
EM feyn-man@berkeley.edu
RI Hodgkinson, Liam/HMD-3852-2023
FU DARPA; NSF; ONR; Meta; GFSD
FX We would like to acknowledge DARPA, NSF, and ONR for providing partial
   support of this work. F.L.'s research is supported by a GFSD fellowship
   and Meta.
NR 47
TC 1
Z9 1
U1 0
U2 0
PY 2022
PG 14
WC Computer Science, Artificial Intelligence
WE Conference Proceedings Citation Index - Science (CPCI-S)
SC Computer Science
UT WOS:000900064903018
ER

PT J
AU Luo, SH
   Tao, SY
   Wang, YJ
   Jin, X
   Cai, ZZ
   Hue, YA
   He, JA
AF Luo, Shaohui
   Tao, Shiyin
   Wang, Yujuan
   Jin, Xin
   Cai, Zhongzhou
   Hue, Yanan
   He, Jingan
TI REAL-TIME LIGHTNING LOCATION DETECTION AND ENVIRONMENTAL DISASTER RISK
   ASSESSMENT IN QINGHAI FOREST PARK
SO FRESENIUS ENVIRONMENTAL BULLETIN
LA English
DT Article
DE Qinghai Forest Park; lightning; location detection; disaster assessment
ID CLOUD; MODEL
AB Qinghai Forest Park is a large state-owned forest area in China. Due to frequent thunder and lightning weather, lightning strikes are prone to occur in this area, triggering large-scale forest fires, and causing great economic losses and ecological disasters to the country. In order to solve the problem of lightning damage that has plagued the area for a long time, and reduce the losses caused by lightning and lightning strikes, it is necessary to build an effective lightning protection and fire prevention system. This article designs a lightning monitoring and positioning system for Qinghai Forest Park. The system has the function of lightning monitoring and positioning which can provide information for lightning protection in forest areas. In addition, this article analyzes the lightning disaster in Qinghai Forest Park and provides a reference for protection work.
C1 [Luo, Shaohui; Wang, Yujuan; Cai, Zhongzhou; He, Jingan] Qinghai Meteorol Disaster Prevent Ctr, Xining 810001, Qinghai, Peoples R China.
   [Tao, Shiyin; Jin, Xin; Hue, Yanan] Qinghai Climate Ctr, Xining 810001, Qinghai, Peoples R China.
RP He, JA (通讯作者)，Qinghai Meteorol Disaster Prevent Ctr, Xining 810001, Qinghai, Peoples R China.
EM hejingan86@163.com
RI jin, xin/ABC-4632-2020
FU  [2019 -Z.1 -T03]
FX This work was supported by Qinghai province real-time lightning
   positioning and monitoring service platform (2019 -Z.1 -T03); and the
   basic research on positioning accuracy and detection efficiency of
   Qinghai lightning monitoring network, No.2019-ZJ-7098.
NR 19
TC 0
Z9 0
U1 2
U2 19
JI Fresenius Environ. Bull.
PY 2022
VL 31
IS 3
BP 2989
EP 2996
PG 8
WC Environmental Sciences
WE Science Citation Index Expanded (SCI-EXPANDED)
SC Environmental Sciences & Ecology
UT WOS:000766411400072
ER

PT J
AU Serna, M
AF Serna, Mercedes
TI Ramon Pane: The First Chronicler of the Medicinal Plants and Diseases of
   the Indians
SO HIPOGRIFO-REVISTA DE LITERATURA Y CULTURA DEL SIGLO DE ORO
LA English
DT Article
DE Pan?; G?eyo; Fasting; Medicinal herbs; Las Casas; M?rtir
AB We study the first writings on diseases, medicinal herbs and cere- monies in Relacion de las antiguedades de los indios, by the hermit Ramon Pane, which is regarded as the first ethnographic work of the Americas. Started in 1496 and finished between 1498 and 1450, the Relacion is the first complete eyewitness report of the island of Hispaniola. Pane did not attempt to interpret what he saw; this makes the work the most objective, and the least westernized, account of the rites of the Tainos. Later, Martir and, above all, Las Casas, drew on theobjective data provided by Pane to offer a subjective explanation of the rites and customs of the Tainos and sought Christian explanations for the existence of hallucinogenic herbs, or the appearance of plagues and diseases.
C1 [Serna, Mercedes] Univ Barcelona, Barcelona, Spain.
C3 University of Barcelona
RP Serna, M (通讯作者)，Univ Barcelona, Barcelona, Spain.
EM serna@ub.edu
RI Serna, Mercedes/AAA-3226-2019; Serna Arnaiz, Mercedes/AAA-3226-2019
OI Serna Arnaiz, Mercedes/0000-0003-2385-0043
NR 21
TC 1
Z9 2
U1 0
U2 1
JI Hipogrifo
PY 2022
VL 10
IS 2
BP 607
EP 618
DI 10.13035/H.2022.10.02.37
PG 12
WC Literature, Romance; Medieval & Renaissance Studies
WE Emerging Sources Citation Index (ESCI)
SC Literature; Arts & Humanities - Other Topics
UT WOS:000934070300038
OA Green Submitted, gold
ER

PT J
AU Braz-Golgher, A
AF Braz-Golgher, Andre
TI Associations between household arrangements for couples and satisfaction
   with life
SO PAPELES DE POBLACION
LA English
DT Article
DE Brazil; cohabitation; marriage; life satisfaction
AB This paper investigated the relationship between marital arrangements and satisfaction with life in Brazil. Initially, household arrangements with couples in Brazil were classified into seven different groups: one for marriage or relationships indistinguishable from marriage, and six for consensual unions. This allowed the paper to empirically address the natural heterogeneity of marriage and cohabitation and their relationship to levels of satisfaction with life. Then, taking into account the fact that these associations are plagued by endogeneity, econometric models addressed whether the different household arrangements were correlated with different levels of satisfaction with life. After this, the reverse link was also analyzed with the use of econometric models. The results suggest that household arrangement types were weakly or non-significantly correlated with the levels of life satisfaction. Conversely, life satisfaction levels were significantly correlated with the different types of household arrangements.
C1 [Braz-Golgher, Andre] Univ Fed Minas Gerais, Ctr Desenvolvimento & Planejamento Reg, Belo Horizonte, MG, Brazil.
C3 Universidade Federal de Minas Gerais
RP Braz-Golgher, A (通讯作者)，Univ Fed Minas Gerais, Ctr Desenvolvimento & Planejamento Reg, Belo Horizonte, MG, Brazil.
EM agolgher@cedeplar.ufmg.br
NR 55
TC 0
Z9 0
U1 1
U2 3
JI Papeles Poblac.
PD JUL-SEP
PY 2021
VL 27
IS 109
BP 91
EP 118
DI 10.22185/24487147.2021.109.23
PG 28
WC Demography
WE Social Science Citation Index (SSCI)
SC Demography
UT WOS:000983416100005
OA Green Submitted, gold
ER

PT J
AU Sasikumar, R
   Shanmugaraja, P
   Kailash, K
   Reddy, MPC
   Jagadeesh, SN
AF Sasikumar, R.
   Shanmugaraja, P.
   Kailash, K.
   Reddy, M. Prudhvi Charan
   Jagadeesh, S. Nikhil
TI Real-time Facemask Recognition Using Deep Learning
SO REVISTA GEINTEC-GESTAO INOVACAO E TECNOLOGIAS
LA English
DT Article
DE CNN; COVID-19
AB The investigation of PC vision is especially fascinating because of the worldwide plague COVID-19 to improve general well being administrations. At the hour of death, the disclosure of a little item is a difficult assignment of taking a gander at a PC, as it catches the division and revelation under the video picture. Contrasted with other item disclosure profound neural organizations have shown the revelation of supported articles by acquiring a higher veil. Nonetheless, admittance to the proposed framework is covered by an uncommon point that absolutely occurs with regular infections individuals profit by. Added to completing a face cover well, which estimates constant execution corresponding to an incredible GPU. Test outcomes showing a regular misfortune are 0.0730 in the wake of preparing 4000 ages. Subsequent to preparing 4000 focuses, ages mAP 0.96. This exceptional face concealing framework gets visual yield with 96% separation and identification affectability.
C1 [Sasikumar, R.; Kailash, K.] RMD Engn Coll, Dept CSE, Chennai, Tamil Nadu, India.
   [Shanmugaraja, P.] Sona Coll Technol, Dept Informat Technol, Salem, Tamil Nadu, India.
   [Reddy, M. Prudhvi Charan] Infosys Pvt Ltd, Bengaluru, Karnataka, India.
   [Jagadeesh, S. Nikhil] Virtusa Pvt Ltd, Southborough, MA USA.
C3 Sona College of Technology; Infosys Limited
RP Sasikumar, R (通讯作者)，RMD Engn Coll, Dept CSE, Chennai, Tamil Nadu, India.
RI R, SASIKUMAR/AAG-3202-2019; P, Shanmugaraja/AAW-7871-2021
NR 13
TC 0
Z9 0
U1 0
U2 1
JI Rev. GEINTEC
PD APR-JUN
PY 2021
VL 11
IS 2
BP 2079
EP 2085
PG 7
WC Management
WE Emerging Sources Citation Index (ESCI)
SC Business & Economics
UT WOS:000658894000164
ER

PT C
AU Berardi, M
   Cifolelli, S
   Ziruolo, A
AF Berardi, Marco
   Cifolelli, Simone
   Ziruolo, Andrea
BE GarciaPerez, A
   Simkin, L
TI Overcoming the COVID-19 Crisis with KM and Smart Governance: The
   Challenge for the Italian Public Sector
SO PROCEEDINGS OF THE 22ND EUROPEAN CONFERENCE ON KNOWLEDGE MANAGEMENT
   (ECKM 2021)
SE Proceedings of the European Conference on Knowledge Management
LA English
DT Proceedings Paper
CT 22nd European Conference on Knowledge Management (ECKM)
CY SEP 02-03, 2021
CL Coventry Univ, ELECTR NETWORK
HO Coventry Univ
DE COVID-19 crisis; public sector; smart governance and KM
AB March 2020, Italian prime minister Giuseppe Conte has ordered several restrictions on Italian citizens and locked down the entire country to stop the spreading of COVID-19. This strategy has deeply pushed the digitalization of the Italian public sector through knowledge management patterns, leading to a rethinking of the "Public administration mindset" with a Smart Governance approach (Italian stability act, 2021, Heeks, 2002). This work analyses the paradigm shift occurred in the main Italian reforms that occured in the last year through a "Knowledge Management Toolkit" (Herbert, 2010) along with a report of interviews conducted with local authorities' managers and citizens, showing that while the plague was spreading, the Italian Public sector conducted a silent revolution led by two words: digitalization and knowledge management (Riege et. al, 2006; Velasquez, 2021).
C1 [Berardi, Marco; Cifolelli, Simone] Gabriele dAnnunzio Univ, Dept Management & Business Adm, Accounting Management & Business Econ, Pescara, Italy.
   [Ziruolo, Andrea] Gabriele dAnnunzio Univ, Dept Management & Business Adm, Business Adm, Pescara, Italy.
C3 G d'Annunzio University of Chieti-Pescara; G d'Annunzio University of
   Chieti-Pescara
RP Berardi, M (通讯作者)，Gabriele dAnnunzio Univ, Dept Management & Business Adm, Accounting Management & Business Econ, Pescara, Italy.
EM marco.berardi@unich.it; simone.cifolelli@unich.it;
   andrea.ziruolo@unich.it
RI Berardi, Marco/GWD-0690-2022
NR 16
TC 0
Z9 0
U1 1
U2 7
BN 978-1-914587-07-8
J9 PROC EUR CONF KNOWL
PY 2021
BP 54
EP 61
DI 10.34190/EKM.21.023
PG 8
WC Business; Management
WE Conference Proceedings Citation Index - Social Science &amp; Humanities (CPCI-SSH)
SC Business & Economics
UT WOS:000758201900007
ER

PT J
AU Kennedy, S
AF Kennedy, Scott
TI A Lost Classic: The Reception of Prokopios' History of the Wars
   in Byzantium
SO BYZANTINOSLAVICA-REVUE INTERNATIONALE DES ETUDES BYZANTINES
LA English
DT Article
AB Recent years have witnessed a profusion of scholarship on Prokopios and his History of the Wars, as he has gradually been recognized as one of the greatest historians of all antiquity and scholars have begun to debate what makes him great. This piece explores the reception of Prokopios in Byzantium, demonstrating the vitality of the text among Byzantine readers, without whom there might be no Prokopios to debate. Through an examination of scholia, allusions, retellings, and imitations of Prokopios, it shows how Byzantine readers appreciated Prokopios as a rhetorical text, a model for plague and reconquest, and a memorial of the past glories of lustinian. It also argues that Byzantine readers of Prokopios were often astute and their readings of Prokopios offer interesting observations on hotly debated questions among modern scholars such as Prokopios' subversiveness and his Orthodoxy. Through a better understanding of Byzantine Prokopios, modern scholars can better understand Prokopios today.
C1 [Kennedy, Scott] Bilkent Univ, Main Campus,G Bldg 224G, TR-06800 Ankara, Turkey.
C3 Ihsan Dogramaci Bilkent University
RP Kennedy, S (通讯作者)，Bilkent Univ, Main Campus,G Bldg 224G, TR-06800 Ankara, Turkey.
EM scott.kennedy@bilkent.edu.tr
NR 121
TC 3
Z9 3
U1 0
U2 0
JI Byzantinoslavica
PY 2021
VL 79
IS 1-2
BP 5
EP 40
PG 36
WC Humanities, Multidisciplinary; Medieval & Renaissance Studies
WE Emerging Sources Citation Index (ESCI)
SC Arts & Humanities - Other Topics
UT WOS:000780208400001
ER

PT J
AU Maltsev, VV
AF Maltsev, Vladimir V.
TI Martyrdom and Rebellious Collective Action
SO REVIEW OF BEHAVIORAL ECONOMICS
LA English
DT Article
DE Anarchy; superstition; martyrdom; Doukhobors; Sons of Freedom; Russia;
   Canada
ID LAW; ECONOMICS
AB The paper analyses the role of martyrdom superstition in fostering rebellious collective action. Rebellions are plagued with problems of free riding, as the benefits of this activity are small, while the costs are high. I argue, however, that a religious society may rationally use the martyrdom superstition to incentivize rebellion. Martyrs gain utility from suffering, which lowers their private costs in case a rebellion does not succeed. If the spiritual benefits from martyrdom are sufficiently high and the costs of failed rebellion are not infinite, then the expected value of rebelling will be higher than the expected value of non-participation. I apply these insights to a radical splinter of the Canadian Doukhobor sect called the Sons of Freedom. Through martyrdom, the anarchic group rebelled against the Canadian government for nearly 80 years, despite their small numbers and low odds of success.
C1 [Maltsev, Vladimir V.] Financial Univ Govt Russian Federat, Dept Econ Theory, 49 Leningradskiy Prospekt, Moscow 125993, Russia.
C3 Financial University Under the Government of Russian Federation
RP Maltsev, VV (通讯作者)，Financial Univ Govt Russian Federat, Dept Econ Theory, 49 Leningradskiy Prospekt, Moscow 125993, Russia.
EM vmaltsev92@gmail.com
OI Maltsev, Vladimir/0000-0002-6005-6693
NR 30
TC 1
Z9 1
U1 1
U2 4
JI Rev. Behav. Econ.
PY 2021
VL 8
IS 2
BP 111
EP 124
DI 10.1561/105.00000134
PG 14
WC Economics
WE Emerging Sources Citation Index (ESCI)
SC Business & Economics
UT WOS:000674958500001
ER

PT J
AU Lee, MW
   Dowell, EH
AF Lee, Michael W.
   Dowell, Earl H.
TI Improving the predictable accuracy of fluid Galerkin reduced-order
   models using two POD bases
SO NONLINEAR DYNAMICS
LA English
DT Article
DE Proper orthogonal decomposition; Reduced-order modeling; Fluid mechanics
ID PROPER ORTHOGONAL DECOMPOSITION; DIRECT-INTERACTION APPROXIMATION;
   TURBULENCE; FLOWS; VELOCITY; SHEAR; TERM; NEED
AB A fundamental limitation of fluid flow reduced-order models (ROMs) which utilize the proper orthogonal decomposition is that there is little capability to determine one's confidence in the fidelity of the ROM a priori. One reason why fluid ROMs are plagued by this issue is that nonlinear fluid flows are fundamentally multi-scale, often chaotic dynamical systems and a single linear spatial basis, however carefully selected, is incapable of ensuring that these characteristics are captured. In this paper, the velocity and the velocity gradient were decomposed using differently optimized linear bases. This enabled an optimization for several dynamically significant flow characteristics within the modal bases. This was accomplished while still ensuring the resulting model is accurate and without iterative methods for constructing the modal bases.
C1 [Lee, Michael W.; Dowell, Earl H.] Duke Univ, 144 Hudson Hall, Durham, NC 27708 USA.
C3 Duke University
RP Lee, MW (通讯作者)，Duke Univ, 144 Hudson Hall, Durham, NC 27708 USA.
EM michael.w.lee@pm.me
RI Lee, Michael/AAJ-5918-2020
FU NSF [DGE-1644868]
FX The authors extend their appreciation to A. Bragg, H. Gavin, K. Hall, B.
   Mann, M. Balajewicz, and T. Witelski for their insight and counsel. The
   first author is supported by NSF Grant DGE-1644868.
NR 40
TC 8
Z9 8
U1 1
U2 11
JI Nonlinear Dyn.
PD JUL
PY 2020
VL 101
IS 2
BP 1457
EP 1471
DI 10.1007/s11071-020-05833-x
EA AUG 2020
PG 15
WC Engineering, Mechanical; Mechanics
WE Science Citation Index Expanded (SCI-EXPANDED)
SC Engineering; Mechanics
UT WOS:000555725100002
ER

PT J
AU Lotfi, M
   Rezaei, N
AF Lotfi, Melika
   Rezaei, Nima
TI SARS-CoV-2: A comprehensive review from pathogenicity of the virus to
   clinical consequences
SO JOURNAL OF MEDICAL VIROLOGY
LA English
DT Review
DE 2019-nCoV; clinical manifestations; COVID-19; SARS-CoV-2; virulence
ID RESPIRATORY SYNDROME CORONAVIRUS; ENTERIC INVOLVEMENT; SARS; LUNG; MERS;
   COVID-19; ACTIVATION; SYSTEM; CELLS; REPLICATION
AB Nowadays, severe acute respiratory syndrome coronavirus 2 (SARS-CoV-2), which caused novel coronavirus disease (COVID-19) pandemic, is the worldwide challenge. The virus is highly contagious, and clinical consequences were very divers. It is estimated that if no effective action is taken, COVID-19 could plague 90% of the world's population and kill over 40 million people. So, it is essential to understand the virus pathogenicity and follow the preventive methods to control the high morbidity and mortality rates. Meanwhile our current knowledge of COVID-19 is still limited, despite hard efforts of scientists and clinicians during last few months. In this review article, we have collected the latest data about characteristics, pathogenesis, clinical manifestations, and diagnostic methods of SARS-CoV-2.
C1 [Lotfi, Melika] Zanjan Univ Med Sci, Sch Med, Dept Immunol, Zanjan, Iran.
   [Lotfi, Melika; Rezaei, Nima] Universal Sci Educ & Res Network USERN, Network Immun Infect Malignancy & Autoimmun NIIMA, Zanjan, Iran.
   [Rezaei, Nima] Univ Tehran Med Sci, Res Ctr Immunodeficiencies, Childrens Med Ctr, Tehran, Iran.
   [Rezaei, Nima] Univ Tehran Med Sci, Sch Med, Dept Immunol, Tehran, Iran.
C3 Universal Scientific Education & Research Network (USERN); Tehran
   University of Medical Sciences; Tehran University of Medical Sciences
RP Rezaei, N (通讯作者)，Childrens Med Ctr Hosp, Res Ctr Immunodeficiencies, Dr Qarib St,Keshavarz Blvd, Tehran 14194, Iran.
EM rezaei_nima@tums.ac.ir
RI Rezaei, Nima/B-4245-2008
OI Rezaei, Nima/0000-0002-3836-1827
NR 108
TC 87
Z9 98
U1 1
U2 9
JI J. Med. Virol.
PD OCT
PY 2020
VL 92
IS 10
BP 1864
EP 1874
DI 10.1002/jmv.26123
EA JUN 2020
PG 11
WC Virology
WE Science Citation Index Expanded (SCI-EXPANDED)
SC Virology
UT WOS:000541104600001
PM 32492197
OA Green Submitted, Bronze
ER

PT J
AU Martinussen, T
   Vansteelandt, S
AF Martinussen, Torben
   Vansteelandt, Stijn
TI Instrumental variables estimation with competing risk data
SO BIOSTATISTICS
LA English
DT Article
DE Causal effect; Competing risk; Instrumental variable; Time-to-event;
   Unobserved confounding
ID RANDOMIZED-TRIALS; NONCOMPLIANCE
AB Time-to-event analyses are often plagued by both-possibly unmeasured-confounding and competing risks. To deal with the former, the use of instrumental variables (IVs) for effect estimation is rapidly gaining ground. We show how to make use of such variables in competing risk analyses. In particular, we show how to infer the effect of an arbitrary exposure on cause-specific hazard functions under a semi-parametric model that imposes relatively weak restrictions on the observed data distribution. The proposed approach is flexible accommodating exposures and IVs of arbitrary type, and enabling covariate adjustment. It makes use of closed-form estimators that can be recursively calculated, and is shown to perform well in simulation studies. We also demonstrate its use in an application on the effect of mammography screening on the risk of dying from breast cancer.
C1 [Martinussen, Torben] Univ Copenhagen, Sect Biostat, Oster Farimagsgade 5B, DK-1014 Copenhagen K, Denmark.
   [Vansteelandt, Stijn] Univ Ghent, Dept Appl Math Comp Sci & Stat, Krijgslaan 281 S9, B-9000 Ghent, Belgium.
   [Vansteelandt, Stijn] London Sch Hyg & Trop Med, Ctr Stat Methodol, Dept Med Stat, Keppel St, London WC1E 7HT, England.
C3 University of Copenhagen; Ghent University; University of London; London
   School of Hygiene & Tropical Medicine
RP Martinussen, T (通讯作者)，Univ Copenhagen, Sect Biostat, Oster Farimagsgade 5B, DK-1014 Copenhagen K, Denmark.
EM tma@sund.ku.dk
FU IAP research network from the Belgian government (Belgian Science
   Policy) [P07/05]
FX Torben Martinussen's work is part of the Dynamical Systems
   Interdisciplinary Network, University of Copenhagen. StijnVansteelandt
   was supported by IAP research network [grant P07/05] from the Belgian
   government (Belgian Science Policy).
NR 17
TC 8
Z9 8
U1 0
U2 11
JI Biostatistics
PD JAN
PY 2020
VL 21
IS 1
BP 158
EP 171
DI 10.1093/biostatistics/kxy039
PG 14
WC Mathematical & Computational Biology; Statistics & Probability
WE Science Citation Index Expanded (SCI-EXPANDED)
SC Mathematical & Computational Biology; Mathematics
UT WOS:000509495800010
PM 30124793
OA Green Submitted, Bronze
ER

PT J
AU Chappell, AT
AF Chappell, Allison T.
TI Predicting the Behavior of Law in the Juvenile Court: A Focus on
   Noncompliance Cases
SO CRIME & DELINQUENCY
LA English
DT Article
DE juvenile justice; Black's theory of law; disproportionate minority
   contact; preadjudicatory detention
ID DECISION-MAKING; BLACKS THEORY; PROBATION VIOLATIONS; RACIAL
   DISPARITIES; MOBILIZING LAW; GENDER BIAS; RACE; DETENTION; YOUTH;
   ETHNICITY
AB A large body of research has examined racial and gender disparities in juvenile justice decision making, generally concluding that disparities continue to plague the system. However, little research has examined disparities in "noncompliance" cases, even though youth charged with these offenses comprise a considerable percentage of youth under the jurisdiction of the juvenile justice system. Using Black's theory of law, the current study investigates the impact of race and gender on juvenile detention and adjudication decisions in "noncompliance" cases (e.g., probation violations, contempt, failure to appear) in a mid-Atlantic state. Findings suggest that Black's theory does an adequate job of explaining the detention and adjudication decisions, and that race and gender continue to condition juvenile justice processing.
C1 [Chappell, Allison T.] Old Dominion Univ, Dept Sociol & Criminal Justice, 6014 Batten Arts & Letters, Norfolk, VA 23529 USA.
C3 Old Dominion University
RP Chappell, AT (通讯作者)，Old Dominion Univ, Dept Sociol & Criminal Justice, 6014 Batten Arts & Letters, Norfolk, VA 23529 USA.
EM achappel@odu.edu
NR 64
TC 4
Z9 5
U1 1
U2 10
JI Crime Delinq.
PD JUL
PY 2019
VL 65
IS 8
BP 1027
EP 1049
DI 10.1177/0011128718787156
PG 23
WC Criminology & Penology
WE Social Science Citation Index (SSCI)
SC Criminology & Penology
UT WOS:000469354900001
ER

PT J
AU Rieckhoff, S
   Meisner, J
   Kästner, J
   Frey, W
   Peters, R
AF Rieckhoff, Stefan
   Meisner, Jan
   Kaestner, Johannes
   Frey, Wolfgang
   Peters, Rene
TI Double Regioselective Asymmetric C-Allylation of Isoxazolinones:
   Iridium-Catalyzed N-Allylation Followed by an Aza-Cope Rearrangement
SO ANGEWANDTE CHEMIE-INTERNATIONAL EDITION
LA English
DT Article
DE heterocycles; isoxazolinones; phosphoramidite; quaternary stereocenters;
   regioselectivity
ID ENANTIOSELECTIVE ALLYLIC SUBSTITUTION; ALKYLATION; PHOSPHORAMIDITE;
   COMPLEXES; ESTERS; ISOXAZOL-5(4H)-ONES; AMINATION; NUCLEOPHILE;
   SELECTIVITY; 2H-AZIRINES
AB Isoxazolinones are biologically and synthetically interesting densely functionalized heterocycles, which for a long time were not accessible in enantioenriched form by asymmetric catalysis. Next to the deficit of enantioselective methods, the functionalization of isoxazolinones is often plagued by regioselectivity issues due to the competition of various nucleophilic centers within the heterocycles. We report the first regio- and enantioselective C-allylations of isoxazolinones. These occur with high regioselectivity in favor of the linear allylation products, although Ir phosphoramidite catalysts were used, which commonly results in branched isomers. Our studies suggest that this outcome is the result of a reaction cascade via an initial regio- and enantioselective N-allylation to provide a branched allyl intermediate, followed by a spontaneous [3,3]-rearrangement resulting in chirality transfer.
C1 [Rieckhoff, Stefan; Frey, Wolfgang; Peters, Rene] Univ Stuttgart, Inst Organ Chem, Pfaffenwaldring 55, D-70569 Stuttgart, Germany.
   [Meisner, Jan; Kaestner, Johannes] Univ Stuttgart, Inst Theoret Chem, Pfaffenwaldring 55, D-70569 Stuttgart, Germany.
C3 University of Stuttgart; University of Stuttgart
RP Peters, R (通讯作者)，Univ Stuttgart, Inst Organ Chem, Pfaffenwaldring 55, D-70569 Stuttgart, Germany.
EM rene.peters@oc.uni-stuttgart.de
RI Kästner, Johannes/E-3460-2010; Peters, René/I-9702-2019; Meisner,
   Jan/LGY-7453-2024
OI Kästner, Johannes/0000-0001-6178-7669; Meisner, Jan/0000-0002-1301-2612;
   Peters, René/0000-0002-6668-4017; 
FU Deutsche Forschungsgemeinschaft (DFG) [PE 818/4-2]
FX This work was financially supported by the Deutsche
   Forschungsgemeinschaft (DFG, PE 818/4-2).
NR 70
TC 71
Z9 75
U1 1
U2 87
JI Angew. Chem.-Int. Edit.
PD JAN 26
PY 2018
VL 57
IS 5
BP 1404
EP 1408
DI 10.1002/anie.201710940
PG 5
WC Chemistry, Multidisciplinary
WE Science Citation Index Expanded (SCI-EXPANDED); Index Chemicus (IC); Current Chemical Reactions (CCR-EXPANDED)
SC Chemistry
UT WOS:000422940600049
PM 29148614
ER

PT J
AU Bhandarkar, S
   Fair, J
   Haid, B
   Mapoles, E
   Atherton, J
   Thomas, C
   Moody, J
   Kroll, J
   Nikroo, A
AF Bhandarkar, Suhas
   Fair, Jim
   Haid, Ben
   Mapoles, Evan
   Atherton, Jeff
   Thomas, Cliff
   Moody, John
   Kroll, Jeremy
   Nikroo, Abbas
TI Prevention of Residual Gas Condensation on the Laser Entry Hole Windows
   on Cryogenic NIF Targets Using a Protective Warm Film
SO FUSION SCIENCE AND TECHNOLOGY
LA English
DT Article; Proceedings Paper
CT 22nd Target Fabrication Specialists Meeting (TFM)
CY MAR 12-16, 2017
CL Natl Secur Technologies LLC, Las Vegas, NV
SP Lawrence Livermore Natl Lab
HO Natl Secur Technologies LLC
DE National Ignition Facility; inertial confinement fusion; targets
ID SYSTEM
AB Early shots on the National Ignition Facility (NIF) were plagued by the buildup of a considerable mass of extraneous ice on the laser entry hole (LEH) windows, a consequence of condensation of the residual air. This resulted in higher than desired temperatures at the LEH, which combined with the variability of the ice thickness made this a problem that needed a robust solution. In this paper, we describe our work in designing a second thin film that shielded the LEH window from the contaminating ice. The detailed cryogenic considerations required to ensure the proper functioning of this new window were simulated and verified experimentally. The data from numerous subsequent shots showed marked improvement in performance, which made this feature an essential component for all cryogenic NIF targets.
C1 [Bhandarkar, Suhas; Fair, Jim; Haid, Ben; Mapoles, Evan; Atherton, Jeff; Thomas, Cliff; Moody, John; Kroll, Jeremy; Nikroo, Abbas] Lawrence Livermore Natl Lab, POB 808, Livermore, CA 94550 USA.
C3 United States Department of Energy (DOE); Lawrence Livermore National
   Laboratory
RP Bhandarkar, S (通讯作者)，Lawrence Livermore Natl Lab, POB 808, Livermore, CA 94550 USA.
EM bhandarkar1@llnl.gov
OI BHANDARKAR, SUHAS/0000-0002-4978-1181; Nikroo, Abbas/0000-0002-8855-0378
FU U.S. Department of Energy by Lawrence Livermore National Laboratory
   [DE-AC52-07NA27344]
FX This work was performed under the auspices of the U.S. Department of
   Energy by Lawrence Livermore National Laboratory under contract
   DE-AC52-07NA27344. We thank David Harding and Roger Janezic for their
   input on cryogenic operation on the OMEGA laser.
NR 18
TC 4
Z9 8
U1 0
U2 7
JI Fusion Sci. Technol.
PY 2018
VL 73
IS 3
BP 380
EP 391
DI 10.1080/15361055.2017.1406249
PG 12
WC Nuclear Science & Technology
WE Science Citation Index Expanded (SCI-EXPANDED); Conference Proceedings Citation Index - Science (CPCI-S)
SC Nuclear Science & Technology
UT WOS:000430072600013
OA Green Submitted
ER

PT C
AU Hsia, SY
   Chang, CC
   Huang, DH
AF Hsia, Shao-Yi
   Chang, Chen-Chung
   Huang, Di-Hung
BE Hsieh, WH
TI Application of passive damping fixture to the improvement of CNC
   drilling
SO SIXTH INTERNATIONAL MULTI-CONFERENCE ON ENGINEERING AND TECHNOLOGY
   INNOVATION 2017 (IMETI 2017)
SE MATEC Web of Conferences
LA English
DT Proceedings Paper
CT 6th International Multi-Conference on Engineering and Technology
   Innovation (IMETI)
CY OCT 17-31, 2017
CL Hualien, TAIWAN
AB High precision and high efficiency are the essential competition conditions for multi-axis machine. However, machine vibration problems are always plagued by equipment manufacturers. This study focuses on solving or eliminating the multi-angle drilling vibration of processing machines. By the design and experiment combining CNC multi-axis machine tools with vibration tables, the surface roughness in the multi-angle drilling holes is discussed for the reference of the industry or the academia. The results indicated that adding proper vibration factors could effectively improve the bore surface roughness and smoothness. Roughness Ra with the vibration interval time 0.5 sec, could improve the surface roughness 48.95% of the processing hole, comparing to it without vibration. Besides, the resonance phenomenon disappears at the feed to generate good effect. It is expected to reduce various vibration problems faced by processing with machine tools in order to enhance the international competitiveness of processing tool manufacturers.
C1 [Hsia, Shao-Yi; Chang, Chen-Chung; Huang, Di-Hung] Kao Yuan Univ, Dept Mech & Automat Engn, Kaohsiung 82151, Taiwan.
RP Hsia, SY (通讯作者)，Kao Yuan Univ, Dept Mech & Automat Engn, Kaohsiung 82151, Taiwan.
EM syhsia@cc.kyu.edu.tw
NR 6
TC 0
Z9 0
U1 0
U2 2
PY 2018
VL 169
AR 01036
DI 10.1051/matecconf/201816901036
PG 8
WC Engineering, Multidisciplinary; Materials Science, Multidisciplinary
WE Conference Proceedings Citation Index - Science (CPCI-S)
SC Engineering; Materials Science
UT WOS:000478979700034
OA gold
ER

PT C
AU Juvekar, CS
   Chandrakasan, AP
   Kwong, J
   Lee, HM
AF Juvekar, Chiraag S.
   Chandrakasan, Anantha P.
   Kwong, Joyce
   Lee, Hyung-Min
GP IEEE
TI A Nonvolatile Flip-Flop-Enabled Cryptographic Wireless Authentication
   Tag with Per-Query Key Update and Power-Glitch Attack Countermeasures
SO 2018 23RD ASIA AND SOUTH PACIFIC DESIGN AUTOMATION CONFERENCE (ASP-DAC)
SE Asia and South Pacific Design Automation Conference Proceedings
LA English
DT Proceedings Paper
CT 23rd Asia and South Pacific Design Automation Conference (ASP-DAC)
CY JAN 22-25, 2018
CL Jeju, SOUTH KOREA
SP IEEE, ACM SIGDA, Cadenc Designn Syst Inc, SK Hynix, IEEE Circuits & Syst Soc, IEEE Council Elect Design Automat, Mentor, Synopsys Inc, Entasys Design Inc, Baum, Silvaco
AB Counterfeiting is a major issue plaguing global supply chains. To mitigate this issue, a wireless authentication tag is presented that implements a cryptographically secure pseudorandom number generator (PRNG) and authenticated encryption modes. The tag uses Keccak, the cryptographic core of SHA3, to update keys before each protocol invocation, limiting side-channel leakage. Power-glitch attacks are mitigated through state backup on ferroelectric capacitor-based nonvolatile flip-flops with a fully integrated energy backup storage, which needs a 2.2x smaller area compared with conventional approaches. The 130 nm CMOS tag harvests wireless power through a 433 MHz inductive link and communicates with a reader by a pulse-based modulation that minimizes the wireless power dead time. Full system operation including the tag, reader, and server protocol is demonstrated in the presence of worst-case power interruption events.
C1 [Juvekar, Chiraag S.; Chandrakasan, Anantha P.] MIT, Dept Elect Engn & Comp Sci, Cambridge, MA 02139 USA.
   [Kwong, Joyce] Texas Instrument, Dallas, TX USA.
   [Lee, Hyung-Min] Korea Univ, Sch Elect Engn, Seoul, South Korea.
C3 Massachusetts Institute of Technology (MIT); Texas Instruments; Korea
   University
RP Lee, HM (通讯作者)，Korea Univ, Sch Elect Engn, Seoul, South Korea.
EM hyungmin@korea.ac.kr
OI Lee, Hyung-Min/0000-0003-1191-3553
NR 4
TC 0
Z9 0
U1 1
U2 3
BN 978-1-5090-0602-1
J9 ASIA S PACIF DES AUT
PY 2018
BP 279
EP 280
PG 2
WC Computer Science, Hardware & Architecture; Engineering, Electrical &
   Electronic
WE Conference Proceedings Citation Index - Science (CPCI-S)
SC Computer Science; Engineering
UT WOS:000426987100046
ER

PT J
AU Wintle, NJP
   Martin-Wintle, MS
   Zhou, XP
   Zhang, HM
AF Wintle, Nathan J. P.
   Martin-Wintle, Meghan S.
   Zhou, Xiaoping
   Zhang, Hemin
TI Blood Lead Levels in Captive Giant Pandas
SO BULLETIN OF ENVIRONMENTAL CONTAMINATION AND TOXICOLOGY
LA English
DT Article
DE Lead; China; Pollution; Wildlife; Anthropogenic; Giant panda
ID HEAVY-METAL POLLUTION; ARTIFICIAL-INSEMINATION; SOIL; CADMIUM; BAMBOO
AB Fifteen giant pandas (Ailuropoda melanoleuca) from the Chinese Conservation and Research Center for the Giant Panda (CCRCGP) in Bifengxia, Sichuan, China were analyzed for blood lead concentrations (Pb-B) during the 2017 breeding season. Thirteen of the 15 bears showed Pb-B below the method detection limit (MDL) of 3.3 A mu g/dL. The two remaining bears, although above the MDL, contained very low concentrations of lead of 3.9 and 4.5 A mu g/dL. All 15 giant pandas in this analysis had Pb-B concentrations that were within normal background concentrations for mammals in uncontaminated environments. For a threatened species, whose native country is plagued by reports of extremely high air pollution, our findings suggest that giant pandas at the CCRCGP are not absorbing lead at concentrations that would adversely affect their health.
C1 [Wintle, Nathan J. P.; Martin-Wintle, Meghan S.] PDXWildlife, 9233 SW Brier Pl, Portland, OR 97219 USA.
   [Martin-Wintle, Meghan S.] San Diego Zoo Global, Inst Conservat Res, Recovery Ecol, 15600 San Pasqual Valley Rd, Escondido, CA 92027 USA.
   [Zhou, Xiaoping; Zhang, Hemin] China Conservat & Res Ctr Giant Panda, Wolong 623006, Sichuan, Peoples R China.
RP Wintle, NJP (通讯作者)，PDXWildlife, 9233 SW Brier Pl, Portland, OR 97219 USA.
EM nate@pdxwildlife.com
RI ; Zhou, Xiao-Ping/I-2117-2014
OI Wintle, Nathan/0000-0002-3030-7818; Martin, Meghan/0000-0002-7300-7073
NR 33
TC 1
Z9 1
U1 2
U2 22
JI Bull. Environ. Contam. Toxicol.
PD JAN
PY 2018
VL 100
IS 1
SI SI
BP 59
EP 63
DI 10.1007/s00128-017-2221-4
PG 5
WC Environmental Sciences; Toxicology
WE Science Citation Index Expanded (SCI-EXPANDED)
SC Environmental Sciences & Ecology; Toxicology
UT WOS:000422953500010
PM 29177695
ER

PT J
AU Williams, AT
AF Williams, Alex T.
TI Measuring the Journalism Crisis: Developing New Approaches That Help the
   Public Connect to the Issue
SO INTERNATIONAL JOURNAL OF COMMUNICATION
LA English
DT Article
DE journalism crisis; critical political economy; public engagement; media
   analysis
AB Despite academics and media critics warning that cutbacks from the journalism crisis may be harming democratic values, a majority of the public is unaware of the financial struggles plaguing the industry. In this article, I argue that more communication scholars should publish research that is accessible to the broader public to help raise public awareness of this pivotal issue. Political economy, I argue, is well suited to this task, given its emphasis on merging research with action. I detail three key ways scholars can help the public connect to the journalism crisis: (1) by "localizing" the data to allow people to see how the crisis is impacting their community, (2) by "humanizing" the research to make the findings more relatable, and (3) by testing and refuting common refrains related to the crisis.
C1 [Williams, Alex T.] Univ Penn, Philadelphia, PA 19104 USA.
C3 University of Pennsylvania
RP Williams, AT (通讯作者)，Univ Penn, Philadelphia, PA 19104 USA.
EM awilliams@asc.upenn.edu
NR 42
TC 8
Z9 11
U1 0
U2 5
JI Int. J. Commun.
PY 2017
VL 11
BP 4731
EP 4743
PG 13
WC Communication
WE Social Science Citation Index (SSCI)
SC Communication
UT WOS:000457610100054
ER

PT J
AU Meinshausen, N
   Hauser, A
   Mooij, JM
   Peters, J
   Versteeg, P
   Bühlmann, P
AF Meinshausen, Nicolai
   Hauser, Alain
   Mooij, Joris M.
   Peters, Jonas
   Versteeg, Philip
   Buhlmann, Peter
TI Methods for causal inference from gene perturbation experiments and
   validation
SO PROCEEDINGS OF THE NATIONAL ACADEMY OF SCIENCES OF THE UNITED STATES OF
   AMERICA
LA English
DT Article
DE interventional-observational data; invariant causal prediction; genome
   database validation; graphical models
ID MARKOV EQUIVALENCE CLASSES; DIRECTED ACYCLIC GRAPHS; NETWORKS; MODEL
AB Inferring causal effects from observational and interventional data is a highly desirable but ambitious goal. Many of the computational and statistical methods are plagued by fundamental identifiability issues, instability, and unreliable performance, especially for large-scale systems with many measured variables. We present software and provide some validation of a recently developed methodology based on an invariance principle, called invariant causal prediction (ICP). The ICP method quantifies confidence probabilities for inferring causal structures and thus leads to more reliable and confirmatory statements for causal relations and predictions of external intervention effects. We validate the ICP method and some other procedures using large-scale genome-wide gene perturbation experiments in Saccharomyces cerevisiae. The results suggest that prediction and prioritization of future experimental interventions, such as gene deletions, can be improved by using our statistical inference techniques.
C1 [Meinshausen, Nicolai; Buhlmann, Peter] ETH, Seminar Stat, CH-8092 Zurich, Switzerland.
   [Hauser, Alain] Bern Univ Appl Sci, Dept Engn & Informat Technol, CH-3400 Burgdorf, Switzerland.
   [Mooij, Joris M.; Versteeg, Philip] Univ Amsterdam, Inst Informat, NL-1090 GH Amsterdam, Netherlands.
   [Peters, Jonas] Max Planck Inst Intelligent Syst, D-72076 Tubingen, Germany.
C3 Swiss Federal Institutes of Technology Domain; ETH Zurich; University of
   Amsterdam; Max Planck Society
RP Bühlmann, P (通讯作者)，ETH, Seminar Stat, CH-8092 Zurich, Switzerland.
EM buhlmann@stat.math.ethz.ch
RI Peters, Jonas/GRS-4954-2022; Bühlmann, Peter/A-2107-2013
OI Bühlmann, Peter/0000-0002-1782-6015; Peters, Jonas/0000-0002-1487-7511
FU Netherlands Organization for Scientific Research (VIDI) [639.072.410]
FX We thank Patrick Kemmeren for generously providing the gene perturbation
   data. J.M.M. and P.V. were supported by The Netherlands Organization for
   Scientific Research (VIDI Grant 639.072.410).
NR 44
TC 98
Z9 110
U1 0
U2 8
JI Proc. Natl. Acad. Sci. U. S. A.
PD JUL 5
PY 2016
VL 113
IS 27
BP 7361
EP 7368
DI 10.1073/pnas.1510493113
PG 8
WC Multidisciplinary Sciences
WE Science Citation Index Expanded (SCI-EXPANDED)
SC Science & Technology - Other Topics
UT WOS:000379021700040
PM 27382150
OA Green Submitted, Bronze
ER

PT J
AU Sutens, B
   Swusten, T
   Zhong, K
   Jochum, JK
   Van Bael, MJ
   Van der Eycken, EV
   Brullot, W
   Bloemen, M
   Verbiest, T
AF Sutens, Ben
   Swusten, Tom
   Zhong, Kuo
   Jochum, Johanna K.
   Van Bael, Margriet J.
   Van der Eycken, Erik V.
   Brullot, Ward
   Bloemen, Maarten
   Verbiest, Thierry
TI Tunability of Size and Magnetic Moment of Iron Oxide Nanoparticles
   Synthesized by Forced Hydrolysis
SO MATERIALS
LA English
DT Article
DE iron oxide; nanoparticle; biocompatible; forced hydrolysis
ID OPTICAL-PROPERTIES; FUNCTIONALIZATION; ROUTE
AB To utilize iron oxide nanoparticles in biomedical applications, a sufficient magnetic moment is crucial. Since this magnetic moment is directly proportional to the size of the superparamagnetic nanoparticles, synthesis methods of superparamagnetic iron oxide nanoparticles with tunable size are desirable. However, most existing protocols are plagued by several drawbacks. Presented here is a one-pot synthesis method resulting in monodisperse superparamagnetic iron oxide nanoparticles with a controllable size and magnetic moment using cost-effective reagents. The obtained nanoparticles were thoroughly characterized by transmission electron microscopy (TEM), X-ray diffraction (XRD) and Fourier transform infrared (FT-IR) measurements. Furthermore, the influence of the size on the magnetic moment of the nanoparticles is analyzed by superconducting quantum interference device (SQUID) magnetometry. To emphasize the potential use in biomedical applications, magnetic heating experiments were performed.
C1 [Sutens, Ben; Swusten, Tom; Zhong, Kuo; Brullot, Ward; Bloemen, Maarten; Verbiest, Thierry] Katholieke Univ Leuven, Lab Mol Elect & Photon, Dept Chem, Celestijnenlaan 200D,Box 2425, B-3001 Leuven, Belgium.
   [Jochum, Johanna K.; Van Bael, Margriet J.] Katholieke Univ Leuven, Lab Solid State Phys & Magnetism, Dept Phys & Astron, Celestijnenlaan 200D, B-3001 Leuven, Belgium.
   [Van der Eycken, Erik V.] Katholieke Univ Leuven, Dept Chem, Lab Organ & Microwave Assisted Chem, Celestijnenlaan 200F, B-3001 Leuven, Belgium.
C3 KU Leuven; KU Leuven; KU Leuven
RP Verbiest, T (通讯作者)，Katholieke Univ Leuven, Lab Mol Elect & Photon, Dept Chem, Celestijnenlaan 200D,Box 2425, B-3001 Leuven, Belgium.
EM ben.sutens@chem.kuleuven.be; tom.swusten@chem.kuleuven.be;
   kuo.zhong@kuleuven.be; johanna.jochum@kuleuven.be;
   margriet.vanbael@kuleuven.be; erik.vandereycken@kuleuven.be;
   ward.brullot@kuleuven.be; maarten.bloemen@kuleuven.be;
   thierry.verbiest@kuleuven.be
RI Van der Eycken, Erik/AAE-2401-2020; Bloemen, Maarten/H-7117-2012;
   Jochum, Johanna/I-1072-2019; Van Bael, Margriet J/E-1528-2017; Jochum,
   Johanna K/I-1072-2019; Van Bael, Margriet/D-5382-2015; Verbiest,
   Thierry/A-4393-2019; Brullot, Ward/H-8265-2012
OI Van Bael, Margriet J/0000-0002-7687-4498; Jochum, Johanna
   K/0000-0002-0066-0944; Verbiest, Thierry/0000-0002-0822-176X; Van der
   Eycken, Erik/0000-0001-5172-7208; Sutens, Ben/0000-0003-4556-9498;
   zhong, kuo/0000-0003-4208-8322
FU Agency for Innovation by Science and Technology in Flanders (IWT); KU
   Leuven Concerted Research Action [GOA/14/007]; IWT; FWO [G.0C02.13]; KU
   Leuven (IDO project) [IDO/11/007]
FX This study was supported financially by the Agency for Innovation by
   Science and Technology in Flanders (IWT) and by the KU Leuven Concerted
   Research Action (GOA/14/007). B.S. is grateful for support from IWT.
   T.V. and M.J.V.B. acknowledge financial support from the FWO (research
   project G.0C02.13) and the KU Leuven (IDO project IDO/11/007).
NR 33
TC 16
Z9 19
U1 2
U2 33
JI Materials
PD JUL
PY 2016
VL 9
IS 7
AR 554
DI 10.3390/ma9070554
PG 10
WC Chemistry, Physical; Materials Science, Multidisciplinary; Metallurgy &
   Metallurgical Engineering; Physics, Applied; Physics, Condensed Matter
WE Science Citation Index Expanded (SCI-EXPANDED)
SC Chemistry; Materials Science; Metallurgy & Metallurgical Engineering;
   Physics
UT WOS:000380761500056
PM 28773675
OA Green Submitted, gold
ER

PT J
AU Speer, JD
AF Speer, Jamin D.
TI How bad is occupational coding error? A task-based approach
SO ECONOMICS LETTERS
LA English
DT Article
DE Occupational mobility; Coding error; Task-based occupation measures
ID JOB MOBILITY
AB Studies of occupational choice and mobility are often plagued by rampant occupational coding error. Use of task-based occupation measures, such as 0*Net, may mitigate the bias caused by coding error if the occupation is misclassified as an occupation similar to the true occupation. Measuring occupational changes in "task space", I find that task-based measures reduce the problems of coding error, but only slightly. If one does not correct for coding error, one overestimates traditional occupational mobility rates by about 90%; using task-based measures, the overestimate of mobility is still 75%. I also show that when tasks are used as regressors and coding error is not corrected, estimates will be attenuated by 15%-20%. Task-based measures are a slight improvement over census occupation codes but are no panacea for dealing with coding error. (C) 2016 Elsevier B.V. All rights reserved.
C1 [Speer, Jamin D.] Univ Memphis, Memphis, TN 38152 USA.
C3 University of Memphis
RP Speer, JD (通讯作者)，3675 Cent Ave, Memphis, TN 38152 USA.
EM jspeer@memphis.edu
NR 12
TC 10
Z9 11
U1 1
U2 7
JI Econ. Lett.
PD APR
PY 2016
VL 141
BP 166
EP 168
DI 10.1016/j.econlet.2016.02.025
PG 3
WC Economics
WE Social Science Citation Index (SSCI)
SC Business & Economics
UT WOS:000374605900042
ER

PT C
AU Pittala, RB
   Rao, MN
   Kumar, MS
AF Pittala, Ramesh Babu
   Rao, M. Nagabhushana
   Kumar, M. Shiva
BE Krishnan, N
   Karthikeyan, M
TI Discovering the Knowledge to find the affected areas of a plague for
   taking accurate decision
SO 2016 IEEE INTERNATIONAL CONFERENCE ON COMPUTATIONAL INTELLIGENCE AND
   COMPUTING RESEARCH
SE IEEE International Conference on Computational Intelligence and
   Computing Research
LA English
DT Proceedings Paper
CT 7th IEEE International Conference on Computational Intelligence and
   Computing Research (ICCIC)
CY DEC 15-17, 2016
CL Agni Coll Technol, Chennai, INDIA
SP IEEE, IEEE Podhigai Subsect Madras Sect, IEEE Signal Proc Computat Intelligence Comp Joint Soc Chapter Madras Sect
HO Agni Coll Technol
DE Spatial Data Mining; Health Management System; Collocation Rule; Dengue
   Fever; GIS
AB Correctness and completeness are the two major factors in the medical field to take the accurate decision for the treatment in a span of time. Automated Patient Records (APR) will help to the Health Management Organization (HMO) to take the decision on any specific disease. Among the huge APR's Retrieving the data is very important to HMOs. Proposed Collocation Rules in the spatial data mining will optimize the information on every level and able produce the efficient results to take the decision in every aspect. In this paper, we proposed collocation rules to find the dengue disease affected areas in a specified region and displayed in a map. HMOs will identify the areas along with the severity of the symptoms and will identify the preventive methodology for the disease.
C1 [Pittala, Ramesh Babu; Kumar, M. Shiva] Trinity Coll Engg & Tech, CSE, Karimnagar, Telangana, India.
   [Rao, M. Nagabhushana] KL Univ, CSE Dept, Vijayawada, Andhra Pradesh, India.
C3 Koneru Lakshmaiah Education Foundation (K L Deemed to be University)
RP Pittala, RB (通讯作者)，Trinity Coll Engg & Tech, CSE, Karimnagar, Telangana, India.
EM prameshbabu526@gmail.com; mnraosir@gmail.com; shivavasu2357@gmail.com
RI Rao, M/U-6044-2018; Pittala, Ramesh/IWD-9861-2023
NR 12
TC 0
Z9 0
U1 0
U2 2
BN 978-1-5090-0612-0
J9 IEEE I C COMP INT CO
PY 2016
BP 835
EP 840
PG 6
WC Computer Science, Artificial Intelligence; Computer Science, Theory &
   Methods; Engineering, Electrical & Electronic
WE Conference Proceedings Citation Index - Science (CPCI-S)
SC Computer Science; Engineering
UT WOS:000403590100171
ER

PT J
AU Bringsjord, S
AF Bringsjord, Selmer
TI A Vindication of Program Verification
SO HISTORY AND PHILOSOPHY OF LOGIC
LA English
DT Article; Proceedings Paper
CT 1st International Conference on the History and Philosophy of Computing
   (HaPoC)
CY NOV 07-10, 2011
CL Ghent Univ, Gent, BELGIUM
HO Ghent Univ
ID SOCIAL PROCESSES; LOGIC; FOUNDATION; SET
AB Fetzer famously claims that program verification is not even a theoretical possibility, and offers a certain argument for this far-reaching claim. Unfortunately for Fetzer, and like-minded thinkers, this position-argument pair, while based on a seminal insight that program verification, despite its Platonic proof-theoretic airs, is plagued by the inevitable unreliability of messy, real-world causation, is demonstrably self-refuting. As I soon show, Fetzer (and indeed anyone else who provides an argument- or proof-based attack on program verification) is like the person who claims: My sole claim is that every claim expressed by an English sentence and starting with the phrase My sole claim is false'. Or, more accurately, such thinkers are like the person who claims that modus tollens is invalid, and supports this claim by giving an argument that itself employs this rule of inference.
C1 [Bringsjord, Selmer] Rensselaer Polytech Inst, Troy, NY 12181 USA.
C3 Rensselaer Polytechnic Institute
RP Bringsjord, S (通讯作者)，Rensselaer Polytech Inst, Troy, NY 12181 USA.
EM selmer@rpi.edu
NR 26
TC 5
Z9 8
U1 0
U2 1
JI Hist. Philos. Log.
PD JUL 3
PY 2015
VL 36
IS 3
SI SI
BP 262
EP 277
DI 10.1080/01445340.2015.1065461
PG 16
WC Ethics; History & Philosophy Of Science; Logic; Philosophy
WE Science Citation Index Expanded (SCI-EXPANDED); Arts &amp; Humanities Citation Index (A&amp;HCI); Conference Proceedings Citation Index - Social Science &amp; Humanities (CPCI-SSH); Conference Proceedings Citation Index - Science (CPCI-S)
SC Social Sciences - Other Topics; History & Philosophy of Science; Science
   & Technology - Other Topics; Philosophy
UT WOS:000367150300005
ER

PT C
AU Jain, KP
   Pruyn, JFJ
   Hopman, JJ
AF Jain, K. P.
   Pruyn, J. F. J.
   Hopman, J. J.
BE Soares, CG
   Santos, TA
TI Influence of ship design on ship recycling
SO MARITIME TECHNOLOGY AND ENGINEERING, VOLS. 1 & 2
LA English
DT Proceedings Paper
CT 2ND INTERNATIONAL CONFERENCE ON MARITIME TECHNOLOGY AND ENGINEERING
CY OCT 15-17, 2014
CL LISBON, PORTUGAL
AB Ship recycling marks the end of the life cycle of a ship. The underlying principle of recycling activity is to support sustainable development of the environment by recycling every year, on an average, as much as 3.6 million tonnes of steel scrap globally. Despite the importance of the ship recycling industry to major recycling countries, it has always been plagued with health, safety and environmental concerns. Such concerns, to some extent, arise due to inappropriate ship design. This paper explains that a detailed study of the ship recycling process can give feedback to the design stage of the life cycle of a ship. A link between the first and last stage of the life cycle of a ship would allow not only the effective disposal of hazardous materials and reduction of recycling costs but also the improvement of ship designs pertaining to the needs and requirements of the end user i.e. ship recycling yards.
C1 [Jain, K. P.; Pruyn, J. F. J.; Hopman, J. J.] Delft Univ Technol, Delft, Netherlands.
C3 Delft University of Technology
RP Jain, KP (通讯作者)，Delft Univ Technol, Delft, Netherlands.
RI ; Pruyn, Jeroen/ABN-8866-2022
OI Jain, Kanu Priya/0000-0002-6101-1139; Pruyn, Jeroen/0000-0002-4496-4544;
   
NR 36
TC 4
Z9 6
U1 0
U2 4
BN 978-1-315-73159-9; 978-1-138-02727-5
PY 2015
BP 269
EP 276
PG 8
WC Engineering, Marine; Engineering, Ocean
WE Conference Proceedings Citation Index - Science (CPCI-S)
SC Engineering
UT WOS:000380506300028
ER

PT J
AU Thielsch, A
   Francesconi, C
   Bostjancic, LL
   Leeb, C
   Theissinger, K
AF Thielsch, Anne
   Francesconi, Caterina
   Bostjancic, Ljudevit Luka
   Leeb, Christoph
   Theissinger, Kathrin
TI The functional role of Daphnia in the host-pathogen interaction
   of crayfish and the crayfish plague disease agent (Aphanomyces
   astaci)
SO JOURNAL OF INVERTEBRATE PATHOLOGY
LA English
DT Article
DE Infection experiments; Life-history experiments; Non-target host
   species; Oomycetes; Biological control agent
ID FRESH-WATER; FOOD QUALITY; ZOOPLANKTON; GROWTH; TRANSMISSION;
   REPRODUCTION; DYNAMICS; ZYGORHIZIDIUM; PARASITES; BACTERIA
AB Pathogen spores have been recognized as prey with implications for resource dynamics, energy transfer and disease transmission. In aquatic ecosystems, filter-feeders are able to consume such motile forms of pathogens that can cause severe disease in susceptible hosts. The interactions between European crayfish and the crayfish plague pathogen Aphanomyces astaci are of particular conservation interest. In this study, we aim to evaluate the ecological interactions between Ap. astaci, its host Astacus astacus and individuals of the genus Daphnia, filterfeeding planktonic crustaceans. Our focus was on the consumption of the motile zoospores by Daphnia individuals, but we also considered the potential of Daphnia as non-target hosts. We conducted a series of infection and life-history experiments with Ap. astaci, three Daphnia species (D. magna, D. galeata, and D. pulex) and the noble crayfish As. astacus. We did not observe any lethal effects in the infection experiments involving Ap. astaci and Daphnia. Only D. pulex showed differences in some life-history traits. The feeding experiment using the motile zoospores of Ap. astaci as alternative food source or as supplement to different amounts of algal food revealed their nutritional value: D. magna individuals survived, grew, and reproduced on a zoospore diet alone. When zoospores were supplemented to the regular algal diet, all life-history parameters have been significantly improved. However, this successful consumption of zoospores did not result in a reduced mortality of the susceptible crayfish As. astacus during the infection experiment. Nevertheless, the pathogen load of Ap. astaci in the tissues of As. astacus was significantly reduced as a consequence of the feeding activity of Daphnia. Our results indicate that an abundant filter-feeding community can reduce the amount of infective zoospores in the water body and thus be beneficial to susceptible crayfish hosts, potentially acting as a general buffer against zoosporetransmitted diseases in lentic waters.
C1 [Thielsch, Anne; Francesconi, Caterina; Bostjancic, Ljudevit Luka; Theissinger, Kathrin] Rhineland Palatinate Tech Univ Kaiserslautern Land, Inst Environm Sci, Dept Mol Ecol, Fortstr 7, D-76829 Landau, Germany.
   [Leeb, Christoph] Austrian Res Ctr Forests Nat Hazards & Landscape, Seckendorff Gudent Weg 8, A-1131 Vienna, Austria.
   [Francesconi, Caterina; Bostjancic, Ljudevit Luka; Theissinger, Kathrin] LOEWE Ctr Translat Biodivers Genom LOEWE TBG, Senckenberganlage 25, D-60325 Frankfurt, Germany.
   [Bostjancic, Ljudevit Luka] Univ Strasbourg, Ctr Rech Biomed Strasbourg, Dept Comp Sci, ICube,UMR 7357,CNRS, Rue Eugene Boeckel 1, F-67000 Strasbourg, France.
C3 Centre National de la Recherche Scientifique (CNRS); CNRS - Institute
   for Engineering & Systems Sciences (INSIS); Universites de Strasbourg
   Etablissements Associes; Universite de Strasbourg; Institut National de
   la Sante et de la Recherche Medicale (Inserm)
RP Thielsch, A (通讯作者)，Rhineland Palatinate Tech Univ Kaiserslautern Land, Inst Environm Sci, Dept Mol Ecol, Fortstr 7, D-76829 Landau, Germany.
EM anne.thielsch@rptu.de; francesconi@uni-landau.de;
   luka.bostjancic@senckenberg.de; Christoph.Leeb@bfw.gv.at;
   kathrin.theissinger@senckenberg.de
RI ; Bostjancic, Ljudevit/MBG-4891-2025
OI Francesconi, Caterina/0000-0002-6531-1489; Boštjančić, Ljudevit
   Luka/0000-0001-8941-9753; Leeb, Christoph/0000-0002-7727-6246
NR 74
TC 2
Z9 2
U1 0
U2 10
JI J. Invertebr. Pathol.
PD MAR
PY 2024
VL 203
AR 108069
DI 10.1016/j.jip.2024.108069
EA FEB 2024
PG 10
WC Zoology
WE Science Citation Index Expanded (SCI-EXPANDED)
SC Zoology
UT WOS:001182354900001
PM 38286329
OA hybrid
ER

PT J
AU Shang, HY
   Hu, RZ
   Pei, JC
   Xu, FR
AF Shang, H. Y.
   Hu, R. Z.
   Pei, J. C.
   Xu, F. R.
TI Properties of the chiral nucleon-nucleon interaction at N3LO with high
   cutoffs studied with a local projection approach
SO PHYSICAL REVIEW C
LA English
DT Article
ID SINGULAR POTENTIALS; INTEGRAL-EQUATIONS; FORCES; SCATTERING;
   RENORMALIZATION; CONVERGENCE; EXPANSION
AB The chiral nucleon-nucleon (NN) interaction at high cutoffs has been plagued by the presence of spurious bound states. In this work, the chiral NN interaction at next-to-next-to-next-to-leading order (N3LO) is studied by the local projection method as the cutoff increases. The evolution of short-range behaviors of pion-exchange interactions and contact interactions is intuitively demonstrated. The P-channel potentials toward high cutoffs appear to be erratic at short ranges to compromise with phase shifts, while such erratic behaviors can be avoided in S and D channels. Furthermore, a chiral NN interaction at N3LO is studied at a cutoff of 700 MeV. The properties of deuteron and triton are examined using this interaction. This study is expected to provide some clues for understanding the renormalization issues of chiral nuclear interactions.
C1 [Shang, H. Y.; Hu, R. Z.; Pei, J. C.; Xu, F. R.] Peking Univ, Sch Phys, State Key Lab Nucl Phys & Technol, Beijing 100871, Peoples R China.
   [Pei, J. C.; Xu, F. R.] Chinese Acad Sci, Inst Modern Phys, Southern Ctr Nucl Sci Theory SCNT, Huizhou 516000, Peoples R China.
C3 Peking University; Chinese Academy of Sciences; Institute of Modern
   Physics, CAS
RP Pei, JC (通讯作者)，Peking Univ, Sch Phys, State Key Lab Nucl Phys & Technol, Beijing 100871, Peoples R China.; Pei, JC (通讯作者)，Chinese Acad Sci, Inst Modern Phys, Southern Ctr Nucl Sci Theory SCNT, Huizhou 516000, Peoples R China.
EM peij@pku.edu.cn; frxu@pku.edu.cn
RI Shang, Haoyu/HZK-5877-2023; Xu, Furong/K-4178-2013
OI , Rongzhe Hu/0009-0002-8797-6622; Pei, Junchen/0000-0002-9286-1304;
   shang, haoyu/0009-0007-1253-4519; Xu, Furong/0000-0001-6699-0965
FU National Key R&D Program of China [2023YFE0101500, 2023YFA1606403];
   National Natural Science Foundation of China [12335007]; State Key
   Laboratory of Nuclear Physics and Technology, Peking University
   [NPT2023ZX01]
FX We thank R. Machleidt and D. R. Entem for many helpful discussions, and
   also S. Zhang for helpful com-ments. This work was supported by the
   National Key R&D Program of China (Grants No. 2023YFE0101500 and No.
   2023YFA1606403) and the National Natural Science Foundation of China
   under Grant No. 12335007. We also acknowledge funding support from the
   State Key Laboratory of Nuclear Physics and Technology, Peking
   University (Grant No. NPT2023ZX01) .
NR 71
TC 1
Z9 1
U1 0
U2 0
JI Phys. Rev. C
PD NOV 25
PY 2024
VL 110
IS 5
AR 054003
DI 10.1103/PhysRevC.110.054003
PG 15
WC Physics, Nuclear
WE Science Citation Index Expanded (SCI-EXPANDED)
SC Physics
UT WOS:001408227600007
ER

PT J
AU Li, C
   Chen, K
   Bao, ZK
   Ng, ST
AF Li, Chen
   Chen, Ke
   Bao, Zhikang
   Ng, S. Thomas
TI Hybrid knowledge and data driven approach for prioritizing sewer
   sediment cleaning
SO AUTOMATION IN CONSTRUCTION
LA English
DT Article
DE Sewer sediment condition assessment; Influencing factor; Sewer
   maintenance; DEMATEL-ISM; Copula; Pattern recognition net
ID UNCERTAINTY
AB The efficient assessment of sewer sediment condition is important for municipalities to formulate prioritization strategies for cleaning initiatives. However, manual assessment methods are plagued by inherent subjective and inaccuracy. To address these deficiencies, this paper introduces a hybrid approach integrating both knowledgebased principles and data-driven techniques for Sewer Sediment Cleaning Priority Assessment (SSCPA). The proposed approach exhibits a notable level of assessment accuracy, achieving macro-average precision, recall, and F1-score metrics of 87.9%, 88.0%, and 88.0%, respectively. These findings underscore the efficacy of SSCPA as a valuable tool for evaluating sewer sediment conditions, thereby enhancing the decision-making process for cleaning prioritization efforts. Future research should incorporate the probability of failure as a pivotal factor and explore the temporal dynamics of sewer sediment for more comprehensive insight.
C1 [Li, Chen; Chen, Ke] Huazhong Univ Sci & Technol, Sch Civil & Hydraul Engn, Wuhan, Peoples R China.
   [Li, Chen; Chen, Ke] Huazhong Univ Sci & Technol, Natl Ctr Technol Innovat Digital Construct, Wuhan, Peoples R China.
   [Bao, Zhikang] Heriot Watt Univ, Sch Energy Geosci Infrastruct & Soc, Edinburgh, Scotland.
   [Ng, S. Thomas] City Univ Hong Kong, Dept Architecture & Civil Engn, Hong Kong, Peoples R China.
C3 Huazhong University of Science & Technology; Huazhong University of
   Science & Technology; Heriot Watt University; City University of Hong
   Kong
RP Chen, K (通讯作者)，Huazhong Univ Sci & Technol, Sch Civil & Hydraul Engn, Wuhan, Peoples R China.
EM chenkecm@hust.edu.cn; Zhikang.bao@hw.ac.uk; thomasng@cityu.edu.hk
RI ; Ng, Thomas Shiu Tong/C-1809-2009; li, chen/GQY-6982-2022; Ng,
   S./H-1162-2011; Chen, Ke/AFH-3641-2022; Bao, Zhikang/HTT-0591-2023
OI Li, Chen/0000-0002-8892-3111; BAO, Zhikang/0009-0002-4698-8993; Ng,
   Thomas Shiu Tong/0000-0003-2062-0234; 
FU National Key Research and Devel- opment Program of China
   [2022YFC3801700]; National Natural Science Foundation of China
   [U21A20151]
FX This work was supported by the National Key Research and Devel- opment
   Program of China (2022YFC3801700) and National Natural Science
   Foundation of China (U21A20151) .
NR 72
TC 5
Z9 5
U1 3
U2 19
JI Autom. Constr.
PD SEP
PY 2024
VL 165
AR 105577
DI 10.1016/j.autcon.2024.105577
EA JUN 2024
PG 13
WC Construction & Building Technology; Engineering, Civil
WE Science Citation Index Expanded (SCI-EXPANDED)
SC Construction & Building Technology; Engineering
UT WOS:001260572900001
ER

PT J
AU Champala, R
   Jamal, S
   Khan, S
AF Champala, Reginald
   Jamal, Sameerah
   Khan, Suhail
TI Fractional Pricing Models: Transformations to a Heat Equation and Lie
   Symmetries
SO FRACTAL AND FRACTIONAL
LA English
DT Article
DE bond option pricing; Black-Scholes model; Riemann-Liouville; heat
   equation
ID ORDER
AB The study of fractional partial differential equations is often plagued with complicated models and solution processes. In this paper, we tackle how to simplify a specific parabolic model to facilitate its analysis and solution process. That is, we investigate a general time-fractional pricing equation, and propose new transformations to reduce the underlying model to a different but equivalent problem that is less challenging. Our procedure leads to a conversion of the model to a fractional 1 + 1 heat transfer equation, and more importantly, all the transformations are invertible. A significant result which emerges is that we prove such transformations yield solutions under the Riemann-Liouville and Caputo derivatives. Furthermore, Lie point symmetries are necessary to construct solutions to the model that incorporate the behaviour of the underlying financial assets. In addition, various graphical explorations exemplify our results.
C1 [Champala, Reginald; Jamal, Sameerah] Univ Witwatersrand, Sch Math, ZA-2001 Johannesburg, South Africa.
   [Jamal, Sameerah] DSI NRF Ctr Excellence Math & Stat Sci CoE MaSS, ZA-2001 Johannesburg, South Africa.
   [Khan, Suhail] Univ Peshawar, Dept Math, Peshawar 25120, Khyber Pakhtoon, Pakistan.
C3 University of Witwatersrand; University of Peshawar
RP Jamal, S (通讯作者)，Univ Witwatersrand, Sch Math, ZA-2001 Johannesburg, South Africa.; Jamal, S (通讯作者)，DSI NRF Ctr Excellence Math & Stat Sci CoE MaSS, ZA-2001 Johannesburg, South Africa.
EM 1114409@students.wits.ac.za; sameerah.jamal@wits.ac.za;
   suhail@uop.edu.pk
RI ; Jamal, Sameerah/ABA-4988-2020
OI Jamal, Sameerah/0000-0003-3702-8368; Champala,
   Reginald/0000-0001-7806-2808; 
FU S.J. acknowledges the DSI-NRF Centre of Excellence in Mathematical and
   Statistical Sciences (CoE-MaSS), South Africa. Opinions expressed and
   conclusions arrived at are those of the authors and are not necessarily
   to be attributed to the CoE-MaSS.; DSI-NRF Centre of Excellence in
   Mathematical and Statistical Sciences (CoE-MaSS), South Africa
FX S.J. acknowledges the DSI-NRF Centre of Excellence in Mathematical and
   Statistical Sciences (CoE-MaSS), South Africa. Opinions expressed and
   conclusions arrived at are those of the authors and are not necessarily
   to be attributed to the CoE-MaSS.
NR 29
TC 6
Z9 7
U1 1
U2 6
JI Fractal Fract.
PD AUG
PY 2023
VL 7
IS 8
AR 632
DI 10.3390/fractalfract7080632
PG 12
WC Mathematics, Interdisciplinary Applications
WE Science Citation Index Expanded (SCI-EXPANDED)
SC Mathematics
UT WOS:001056666900001
OA Green Submitted, gold
ER

PT J
AU Li, Y
   Long, J
   Liang, Y
   Hu, J
AF Li, Yao
   Long, Jin
   Liang, Yun
   Hu, Jian
TI Tri-Layer Nonwoven Separator with Thermal Shutdown Function Fabricated
   through a Facile Papermaking Method for High-Safety Lithium-Ion Battery
SO ACS APPLIED POLYMER MATERIALS
LA English
DT Article
DE polyolefin synthetic pulp; separator; thermalshutdown; nonwoven;
   lithium-ion battery
ID MEMBRANE; PROPERTY
AB Lithium-ion batteries have long been plagued by the safetyissueof thermal runaway. Improving the thermal stability and developingthe thermal shutdown function of the separators are considered reliablesolutions. Therefore, in this work, a tri-layer structured nonwovenseparator with a thermal shutdown function has been prepared via thepapermaking method. The separator comprises a polyethylene fiber layer,a microfibrillated cellulose fibers layer, and a polyethylene terephthalatenonwoven fabric layer. The polyethylene fiber layer endows the separatorwith a thermal shutdown function at 135 degrees C. The middle polyethyleneterephthalate nonwoven layer provides support, while the microfibrillatedcellulose fibers adjust the pore size. The separators exhibit excellentthermal stability, no shrinkage after heat treatment at 200 degrees C,and a wide thermal shutdown temperature window, thereby enhancingbattery safety. This research provides an approach to fabricatinghigh-safety thermal shutdown separators.
C1 [Li, Yao; Long, Jin; Liang, Yun; Hu, Jian] South China Univ Technol, Sch Light Ind & Engn, Guangzhou 510640, Peoples R China.
C3 South China University of Technology
RP Long, J (通讯作者)，South China Univ Technol, Sch Light Ind & Engn, Guangzhou 510640, Peoples R China.
EM longjin@scut.edu.cn
RI ; Li, Yao/JNE-5484-2023
OI Li, Yao/0000-0002-7958-6205; 
NR 32
TC 6
Z9 7
U1 7
U2 108
JI ACS Appl. Polym. Mater.
PD JUN 16
PY 2023
VL 5
IS 7
BP 5305
EP 5313
DI 10.1021/acsapm.3c00709
EA JUN 2023
PG 9
WC Materials Science, Multidisciplinary; Polymer Science
WE Science Citation Index Expanded (SCI-EXPANDED)
SC Materials Science; Polymer Science
UT WOS:001009618400001
ER

PT J
AU Dong, YH
   Yan, DN
   Yang, S
   Wei, NW
   Zou, YS
   Zeng, HB
AF Dong, Yuhui
   Yan, Danni
   Yang, Shuai
   Wei, Naiwei
   Zou, Yousheng
   Zeng, Haibo
TI Ion migration in metal halide perovskite QLEDs and its inhibition
SO CHINESE PHYSICS B
LA English
DT Review
DE perovskite quantum dots; light-emitting diodes; ion migration; stability
ID LIGHT-EMITTING-DIODES; QUANTUM DOTS; NANOCRYSTALS; EFFICIENT; STABILITY;
   SUBSTITUTION; PASSIVATION; SEGREGATION; PERFORMANCE; ABSORPTION
AB Benefiting from the excellent properties such as high photoluminescence quantum yield (PLQY), wide gamut range, and narrow emission linewidth, as well as low-temperature processability, metal halide perovskite quantum dots (QDs) have attracted wide attention from researchers. Despite tremendous progress has been made during the past several years, the commercialization of perovskite QDs-based LEDs (PeQLEDs) is still plagued by the instability. The ion migration in halide perovskites is recognized as the key factor causing the performance degradation of PeQLEDs. In this review, the elements species of ion migration, the effects of ion migration on device performance and stability, and effective strategies to hinder/mitigate ion migration in PeQLEDs are successively discussed. Finally, the forward insights on the future research are highlighted.
C1 [Dong, Yuhui; Yan, Danni; Yang, Shuai; Wei, Naiwei; Zou, Yousheng; Zeng, Haibo] Nanjing Univ Sci & Technol, Inst Optoelect & Nanomat, Coll Mat Sci & Engn, Nanjing 210094, Peoples R China.
   [Dong, Yuhui; Yan, Danni; Yang, Shuai; Wei, Naiwei; Zou, Yousheng; Zeng, Haibo] Minist Ind & Informat Technol, Key Lab Adv Display Mat & Devices, Nanjing 210094, Peoples R China.
C3 Nanjing University of Science & Technology
RP Zou, YS; Zeng, HB (通讯作者)，Nanjing Univ Sci & Technol, Inst Optoelect & Nanomat, Coll Mat Sci & Engn, Nanjing 210094, Peoples R China.; Zou, YS; Zeng, HB (通讯作者)，Minist Ind & Informat Technol, Key Lab Adv Display Mat & Devices, Nanjing 210094, Peoples R China.
EM yshzou75@njust.edu.cn; zeng.haibo@njust.edu.cn
RI Dong, Yuhui/KLY-5198-2024; zou, you/IUN-9786-2023; Zeng,
   Haibo/B-1406-2009
FU Natural Natural Science Foundation of China [61904081, 51672132];
   Natural Science Foundation of Jiangsu Province, China [BK20190449];
   Postdoctoral Research Funding Program of Jiangsu Province, China
   [2020Z144]
FX AcknowledgementsThis work was supported by the Natural Natural Science
   Foundation of China (Grant Nos. 61904081 and 51672132), the Natural
   Science Foundation of Jiangsu Province, China (Grant No. BK20190449),
   and the Postdoctoral Research Funding Program of Jiangsu Province, China
   (Grant No. 2020Z144).
NR 93
TC 3
Z9 4
U1 8
U2 87
JI Chin. Phys. B
PD JAN 1
PY 2023
VL 32
IS 1
AR 018507
DI 10.1088/1674-1056/aca7e8
PG 11
WC Physics, Multidisciplinary
WE Science Citation Index Expanded (SCI-EXPANDED)
SC Physics
UT WOS:000913109800001
ER

PT J
AU van Gelder, JL
AF van Gelder, Jean-Louis
TI Virtual Reality for Criminologists: A Road Map
SO CRIME AND JUSTICE-A REVIEW OF RESEARCH
LA English
DT Article; Early Access
ID ENVIRONMENT TECHNOLOGY; BYSTANDER INTERVENTION; INDIVIDUAL-DIFFERENCES;
   SELF-REPRESENTATION; PROCESS MODEL; EYE-TRACKING; CRIME; CHOICE;
   BEHAVIOR; TRAJECTORIES
AB Virtual reality (VR) technology offers unique and as yet largely untapped potential for criminology. It can address problems that have traditionally plagued the field, provide an ecologically valid alternative for conventional research methods, and create novel possibilities for theory testing, and it allows for the study of phenomena that are difficult to research in the real world for ethical, safety, or practical reasons. This essay reviews the budding research literature using VR in criminogenic contexts, as well as relevant research from other disciplines, and explains the technology's basic features, current limitations, and ethical challenges. It concludes that within the foreseeable future, VR may become the criminological equivalent of the petri dish, offering the possibility to study the unfolding of highly complex behavioral processes in very detailed ways and help achieve step changes in our understanding of crime.
C1 [van Gelder, Jean-Louis] Max Planck Inst Study Crime Secur & Law Freiburg, Breisgau, Germany.
   [van Gelder, Jean-Louis] Leiden Univ, Inst Educ & Child Studies, Leiden, Netherlands.
C3 Leiden University; Leiden University - Excl LUMC
RP van Gelder, JL (通讯作者)，Max Planck Inst Study Crime Secur & Law Freiburg, Breisgau, Germany.; van Gelder, JL (通讯作者)，Leiden Univ, Inst Educ & Child Studies, Leiden, Netherlands.
FU European Research Council [772911-CRIMETIME]
FX Jean-Louis van Gelder is director of the Max Planck Institute for the
   Study of Crime, Security and Law in Freiburg, Germany, and full
   professor at the Institute for Education and Child Studies, Leiden
   University, the Netherlands. His research interests include criminal
   decision-making, the application of virtual reality to the study of
   crime, and the relation between short-term mind-sets and criminal
   behavior. This work was financially supported by a European Research
   Council Consolidator Grant (no. 772911-CRIMETIME).
NR 153
TC 17
Z9 18
U1 0
U2 5
JI Crime Justice-Rev. Res.
PD 2023 JAN 1
PY 2023
DI 10.1086/726691
EA JAN 2023
PG 49
WC Criminology & Penology
WE Social Science Citation Index (SSCI)
SC Criminology & Penology
UT WOS:001052936000001
OA hybrid
ER

PT J
AU Lochrie, K
AF Lochrie, Karma
TI No Future, Perhaps*
SO EXEMPLARIA-MEDIEVAL EARLY MODERN THEORY
LA English
DT Article
DE Criseyde; future; hap; perhaps; prudence; foresight
AB This essay explores the medieval idea of contingent futurities, especially as it is explored by Chaucer in Troilus and Criseyde. In contrast to the prevalent understanding of the divine experience of futurity as an eternal present made famous by Boethius and The Consolation of Philosophy, the human experience of sublunar futurity is plagued by uncertainty, fear, anticipation, and even regret. In the face of what Lady Philosophy in the Consolation called hap, a puzzling and undecipherable confluence of events in the future, the human condition is necessarily one of radical uncertainty. This essay considers how Chaucer imagines Criseyde in the grip of a hap whose outcome the readers of his poem knew well, but which none of his characters could have known, the fall of Troy. Interestingly, the Middle English word for "future" occurs for the first time in this poem (outside of Chaucer's translation of Boethius) in two speeches of Criseyde.
C1 [Lochrie, Karma] Indiana Univ, English, Bloomington, IN 47405 USA.
C3 Indiana University System; Indiana University Bloomington
RP Lochrie, K (通讯作者)，Indiana Univ, English, Bloomington, IN 47405 USA.
EM klochrie@indiana.edu
NR 12
TC 1
Z9 1
U1 0
U2 0
JI Exemplaria
PD JUL 3
PY 2022
VL 34
IS 3
BP 267
EP 273
DI 10.1080/10412573.2022.2094603
PG 7
WC Medieval & Renaissance Studies
WE Arts &amp; Humanities Citation Index (A&amp;HCI)
SC Arts & Humanities - Other Topics
UT WOS:000865881400008
ER

PT J
AU Dramé-Maigné, S
   Laurent, M
   Castillo, L
   Ganem, H
AF Drame-Maigne, Sophie
   Laurent, Maryline
   Castillo, Laurent
   Ganem, Herve
TI Centralized, Distributed, and Everything in between: Reviewing Access
   Control Solutions for the loT
SO ACM COMPUTING SURVEYS
LA English
DT Article
DE Access control; Internet of Things; IoT; security; survey
ID CONTROL SCHEME; INTERNET; BLOCKCHAIN; SECURITY; THINGS; IOT; PRIVACY;
   CHALLENGES; MANAGEMENT; TRUST
AB The Internet of Things is taking hold in our everyday life. Regrettably, the security of IoT devices is often being overlooked. Among the vast array of security issues plaguing the emerging loT, we decide to focus on access control, as privacy, trust, and other security properties cannot be achieved without controlled access. This article classifies loT access control solutions from the literature according to their architecture (e.g., centralized, hierarchical, federated, distributed) and examines the suitability of each one for access control purposes. Our analysis concludes that important properties such as auditability and revocation are missing from many proposals while hierarchical and federated architectures are neglected by the community. Finally, we provide an architecture-based taxonomy and future research directions: a focus on hybrid architectures, usability, flexibility, privacy, and revocation schemes in serverless authorization.
C1 [Drame-Maigne, Sophie; Castillo, Laurent] Gemalto SA, 6 Rue Verrerie, F-92190 Meudon, France.
   [Drame-Maigne, Sophie; Laurent, Maryline] SAMOVAR, Telecom SudParis, CNRS, 9 Rue Charles Fourier, F-91011 Evry, France.
C3 IMT - Institut Mines-Telecom; Institut Polytechnique de Paris; Telecom
   SudParis; Centre National de la Recherche Scientifique (CNRS)
RP Dramé-Maigné, S (通讯作者)，Gemalto SA, 6 Rue Verrerie, F-92190 Meudon, France.; Dramé-Maigné, S (通讯作者)，SAMOVAR, Telecom SudParis, CNRS, 9 Rue Charles Fourier, F-91011 Evry, France.
EM sophie.dramemaigne@grnail.com; maryline.laurent@telecomsudparis.eu;
   laurent.castillo@gemalto.com; herve.ganem@dejademain.com
OI Laurent, Maryline/0000-0002-7256-3721
NR 96
TC 28
Z9 30
U1 0
U2 21
JI ACM Comput. Surv.
PD SEP
PY 2021
VL 54
IS 7
AR 138
DI 10.1145/3465170
PG 34
WC Computer Science, Theory & Methods
WE Science Citation Index Expanded (SCI-EXPANDED)
SC Computer Science
UT WOS:000697296500004
ER

PT J
AU Wang, B
AF Wang, Bing
TI Political meritocracy and policy integration: How Chinese government
   combats the COVID-19?
SO ASIAN POLITICS & POLICY
LA English
DT Article
DE China; COVID-19 Pandemic; politics meritocracy; policy integration
ID DELIBERATIVE DEMOCRACY
AB The COVID-19 pandemic is fundamentally affecting the world by challenging governments. Although most countries are still combating the virus, China, as the first plagued country, has basically contained the pandemic. This review article aims to analyze and explain how the Chinese government has achieved this task. By tracing the detailed timeline of the pandemic, it dissects the political meritocracy and policy integration of the Chinese government, which are the main reasons for its policy efficiency and effectiveness. Meritocracy requires the government and politicians to respect science, knowledge, evidence, rationality, and professionalism, particularly within the background of populism and anti-intellectualism. In a pandemic, the Chinese experience of political meritocracy and policy integration may balance conflicting public values better than liberal democratic nations. Global solidarity and cooperation during this pandemic can be better achieved if Chinese politics and policies are deeply understood.
C1 [Wang, Bing] Huazhong Univ Sci & Technol HUST, Coll Publ Adm, Wuhan, Peoples R China.
C3 Huazhong University of Science & Technology
RP Wang, B (通讯作者)，Huazhong Univ Sci & Technol HUST, Coll Publ Adm, Wuhan, Peoples R China.
EM wbyf@hust.edu.cn
OI Wang, Bing/0000-0003-2322-5387
FU National Natural Science Foundation of China [71673092]
FX National Natural Science Foundation of China, Grant/Award Number:
   71673092
NR 53
TC 2
Z9 3
U1 0
U2 18
JI Asian Polit. Policy
PD JUL
PY 2021
VL 13
IS 3
BP 426
EP 441
DI 10.1111/aspp.12595
EA JUL 2021
PG 16
WC Political Science
WE Emerging Sources Citation Index (ESCI)
SC Government & Law
[truncated: 52,283,629 more chars]
