# Supplementary material for: Evolutionary trends of plague research from 2016 to 2025: A bibliometric analysis
Source: PLoS Negl Trop Dis. 2026 May 13;20(5):e0014337. doi: 10.1371/journal.pntd.0014337 (PMC13186357; doi:10.1371/journal.pntd.0014337)
Supplement: S3 Data — (XLSX) [file pntd.0014337.s009.xlsx]

## Sheet: Sheet1
year	title	author	Journal	Key Words	Institution	country
2022	moving up the hill? peasant strategies in times of plague and climate change	Svensson, Eva;Nilsson, Stefan;Pettersson, Susanne;Johansson, Annie	Journal Of Migration History	Late Medieval Agrarian Crisis; Climate Change; Rural Settlements; Adaptation Strategies; Micro Mobility	County Administrative Board; Norwegian Museum of Cultural History; Karlstad University	Norway; Sweden
2023	toxicity and repellency of the volatile oils from aloysia polystachya against rhipibruchus picturatus (coleoptera: bruchinae)	Mattar, Valeria Tapia;Chaves, Douglas Siqueira De Almeida;Hollmann, Axel;Rodriguez, Sergio A	Revista Brasileira De Farmacognosia-Brazilian Journal Of Pharmacognosy	Botanical Insecticide; Bruchid Plague; Eco Friendly Insecticide; Insect Repellency; Monoterpenoid; Non Competitive Inhibition	Federal Rural University of Rio de Janeiro; National University of Santiago del Estero	Argentina; Brazil
2016	discovering the knowledge to find the affected areas of a plague for taking accurate decision	Pittala, Ramesh Babu;Rao, M Nagabhushana;Kumar, M Shiva	2016 Ieee International Conference On Computational Intelligence And Computing Research	Spatial Data Mining; Health Management System; Collocation Rule; Dengue Fever; Geographic Information System	Trinity College Dublin, University of Dublin	India
2021	plague diary of gonalo m. tavares: the (un)sustainable fragility of human being	Correia Martins, Ana Isabel	Biblos-Revista Da Faculdade De Letras Da Universidade De Coimbra	Daily Chronicles; Pandemic; Literary Genres; Dissidences; Goncalo M. Tavares	University of Coimbra	Portugal
2022	" plague of vermin that invade the churches": the beata model in the spanish catholic women's movement in the first three decades of the twentieth century	Camino, Alejandro	Hispania Sacra	Catholicism; Religion; Woman; Fanaticism; Spain	Autonomous University of Madrid	Spain
2021	after the plague: revisiting experiential and adventure education outcome variables after covid-19	Ewert, Alan;Davidson, Curt	Journal Of Experiential Education	Human Development; Disciplinary Frameworks; Wilderness Settings; Settings; Emerging Adulthood; Study Community; Adolescents; Adult Education; Topics	California State University System; Indiana University Bloomington	United States of America
2017	molecular and morphometric evidence for the widespread introduction of western mosquitofish gambusia affinis (baird and girard, 1853) into freshwaters of mainland china	Gao, Jiancao;Ouyang, Xu;Chen, Bojian;Jourdan, Jonas;Plath, Martin	Bioinvasions Records	Aquatic Invasions; Freshwater Fish; Plague Minnow; Phylogenetic Analysis; Species Identification	Northwest A&F University; Senckenberg Research Institute; Natural History Museum Frankfurt	China; Germany
2024	shibasaburo kitasato (1853-1931): pioneer of japanese medicine and global immunology innovator	Okui, Nobuo	Cureus Journal Of Medical Science	Historical Vignette; Plague Research; Medical Education; Immunology; Japanese Medicine; Bacteriology; Serum Therapy; Shibasaburo Kitasato	Kanagawa Dental University	Japan
2016	the barnabites' contribution veneration, art, and politics in the representations of st. carlo borromeo in bologna	Unger, Daniel M	Religion And The Arts	Carlo Borromeo; Lorenzo Garbieri; Barnabites; St. Paul; Scrollbar; Benedetto Giustiniani; Plague; Carlo Bascape	Ben-Gurion University of the Negev	Israel
2024	morbid memories: the hauntology of theodor kittelsen's svartedauen	Bolz, Lauryn Elise	Journal Of Illustration	Norway; Book Illustration; Book Design; Bubonic Plague; National Identity; Nineteenth Century; Jacques Derrida; European Art	Bard Graduate Center	United States of America
2023	life history variation of the hairy-tailed akodont (necromys lasiurus, rodentia, sigmodontinae) in the caatinga biome of northeastern brazil	Sobral, Gisela;De Oliveira, Joao Alves	Journal Of Mammalogy	Age Structure; Cricetidae; Litter Size; Museum; Reproduction	Federal Rural University of Rio de Janeiro	Brazil
2017	a historical view of motion sickness-a plague at sea and on land, also with military impact	Huppert, Doreen;Benson, Judy;Brandt, Thomas	Frontiers In Neurology	Seasickness; Cart Sickness; Litter Sickness; Camel Sickness; Chinese Antiquity; Greek Antiquity; Roman Antiquity; Red Cliff Battle	Ludwig Maximilian University of Munich	Germany
2024	a feast in time of plague: debt-financed spending spree during the pandemic	Kurysheva, Anna;Vernikov, Andrei	Forum For Social Economics	Sociology Of Consumption; Financialization; Household Debt; Speculative Demand; Government Policy	Southern Federal University; Russian Academy of Sciences	Russia
2019	a novel sub-epidemic modeling framework for short-term forecasting epidemic waves	Chowell, Gerardo;Tariq, Amna;Hyman, James M	BMC Medicine	Mathematical Framework; Epidemic Wave; Sub Epidemic; Unobserved Heterogeneity; Sars; Plague; Ebola; Democratic Republic Of Congo; Forecast; Uncertainty; Mean Interval Score; Reporting Delay	National Institutes of Health; Georgia State University; Tulane University	United States of America
2016	spinoza's dream	Goetschel, Willi	Cambridge Journal Of Postcolonial Literary Inquiry	Spinoza; Henrique Dias; Modern Philosophy; Plague; Dutch Colonies; Postcolonial	University of Toronto	Canada
2020	identifying morphology of the rat flea arthropod as a vector of plague disease based microscopic image	Muhimmah, I;Lusiyana, N;Fatmawati	International Conference On Engineering Technology For Sustainable Development	Plague; Rat; Yersinia Pestis; Rodents; Epidemiological Survey	Islamic University of Indonesia	Indonesia
2018	an ontology-based decision support system for insect pest control in crops	LagosOrtiz, Katty;MedinaMoreira, Jose;MoranCastro, Cesar;Campuzano, Carlos;ValenciaGarcia, Rafael	Technologies And Innovation	Agriculture; Plague; Insect; Prevention; Ontology	Agricultural University of Ecuador; University of Murcia; University of Guayaquil	Ecuador; Spain
2016	niche modeling predictions of the potential distribution of marmota himalayana, the host animal of plague in yushu county of qinghai	Lu, Liang;Ren, Zhoupeng;Yue, Yujuan;Yu, Xiaotao;Lu, Shan;Li, Guichang;Li, Hailong;Wei, Jianchun;Liu, Jingli;Mu, You;Hai, Rong;Yang, Yonghai;Wei, Rongjie;Kan, Biao;Wang, Hu;Wang, Jinfeng;Wang, Zuyun;Liu, Qiyong;Xu, Jianguo	BMC Public Health	Marmota Himalayana; Niche Modeling; Lst; Gdem; Ndvi; Soil Type	Qinghai Institute for Endemic Disease Prevention and Control; University of the Chinese Academy of Sciences; Chinese Academy of Sciences; Chinese Center for Disease Control and Prevention	China
2024	a scalable offline ai-based solution to assist the diseases and plague detection in agriculture	Urbieta, Matias;Urbieta, Martin;Pereyra, Mauro;Laborde, Tomas;Villarreal, Guillermo;Del Pino, Mariana	Journal Of Decision Systems	Agriculture; Cloud; Machine Learning; Mobile; Tomato; Powder Mould; And Cladosporium	National University of La Plata	Argentina
2020	gian rinaldo carli (1720-1795): diagnosis and treatment of a monetary plague	Tusset, Gianfranco	History Of Economic Thought And Policy	Gian Rinaldo Carli; Monetary Reforms; Eighteenth Century	University of Padua	Italy
2023	yersinia interactions with regulated cell death pathways	Chen, Kaiwen W;Brodsky, Igor E	Current Opinion In Microbiology	Plague; Phagocytosis; Yersinia Pestis; Rodents; Epidemiological Survey	University of Pennsylvania;National University of Singapore	Singapore; United States of America
2021	exploring exodus themes in the book of amos	Snyman, S D	Stellenbosch Theological Journal	Exodus Tradition; Egypt; Book Of Amos; Plague; Cush	University of the Free State	South Africa
2023	thanking in the times of the plague: the role of holistic thinking in meaning-making and gratitude	Lee, Albert;Cheng, Cheryl Mei Yen;Lee, Liang Ying;Esposito, Gianluca;Cheon, Bobby Kyungbeom	Social And Personality Psychology Compass	Construction Of Meaning; Gratitude; Holistic Thinking; Meaning In Life; Meaning Making	National Institutes of Health;Nanyang Technological University;University of Trento	Italy; Singapore; United States of America
2022	polycultures for the management of spodoptera frugiperda (j smith) and beneficial entomofauna associated with corn (zea mays l.)	Garcia Gonzalez, Marcos Tulio;Rodriguez Coca, Liuder Isidoro;Rodriguez Jauregui, Marcia Maria;Fernandez Cancio, Yander	Revista De La Universidad Del Zulia	Agroecosystems; Predators; Intercropping; Parasitoids; Plague	University of Sancti Spiritus José Martí Pérez	Cuba
2020	stopping the feast in times of plague: fighting criminal corporate raiding in diverse russian regions	Kazun, Anton	Post-Soviet Affairs	Corporate Raiding; Elections; Governors; Property Rights Protection; Regions Of Russia; State Violence	National Research University Higher School of Economics	Russia
2021	a misidentification crisis plagues specimen-based research: a case for guidelines with a recent example (ali et al., 2020)	Bush, Sarah E;Gustafsson, Daniel R;Tkach, Vasyl V;Clayton, Dale H	Journal Of Parasitology	Specimen Misidentification; Louse; Cestode; Pigeon; Publication Guidelines	Guangdong Academy of Sciences;University of Utah;University of North Dakota	China; United States of America
2021	crohn's disease: is the cold chain hypothesis still hot?	Hugot, JeanPierre;Dumay, Anne;Barreau, Frederick;Meinzer, Ulrich	Journal Of Crohns and Colitis	Crohns Disease; Yersinia; Causality Chain; Macrophages; Autophagy; Cold; Refrigeration; Plague; Mucosal Immune Response; Gut Inflammation; Mesenteric Lymph Nodes; Creeping Fat; Food Products; Enteral Nutrition; Exclusion Diet	University of Toulouse;Center for Research on Inflammation;Robert Debré Hospital;University of Paris	France
2018	from the jewish quarter to the court: aspects of the biography of the convert doctor from valencia pere pintor (ca. 1423-1508)	Ferragud, Carmel	Sefarad	Converts; Spanish Inquisition; Medicine; Papal Court; Plague; French Disease	University of Valencia	Spain
2016	the yersinia virulence factor yopm hijacks host kinases to inhibit type iii effector-triggered activation of the pyrin inflammasome	Chung, Lawton K;Park, Yong Hwan;Zheng, Yueting;Brodsky, Igor E;Hearing, Patrick;Kastner, Daniel L;Chae, Jae Jin;Bliska, James B	Cell Host and Microbe	Plague; Mouse; Yersinia Pestis; Rodents; Epidemiological Survey	National Human Genome Research Institute;State University of New York at Stony Brook;University of Pennsylvania	United States of America
2017	plagues and people: engineering player participation and prevention in a virtual epidemic	Fields, Deborah A;Kafai, Yasmin B;Giang, Michael T;Fefferman, Nina;Wong, Jacqueline	Proceedings Of The 12Th International Conference On The Foundations Of Digital Games	Virtual Epidemic; Virtual World; Computer Supported Collaborative Learning; Educational Data Mining	University of Pennsylvania;Mount St. Mary's University;Utah State University;University of Tennessee	United States of America
2022	'rainbow plague' or 'rainbow allies'? tecza 'rainbow' as a floating signifier in the contestation of poland's national identity	Baran, Dominika	Gender And Language	Floating Signifier; Poland; Anti Genderism; Discourse Theory; Corpus Analysis; Lgbtq	Duke University	United States of America
2024	"without credit or reputation...". the ix duke of medina sidonia before the loss of sanlúcar and the exile	GuillaumeAlonso, Araceli	E-Spania-Revue Electronique D Etudes Hispaniques Medievales	Disappointment; Ix Duke Of Medina Sidonia; Sanlucar De Barrameda; Plague Of 1648 1650; Tuna Traps	Sorbonne University	France
2022	wealth inequality in pre-industrial england: a long-term view (late thirteenth to sixteenth centuries)	Alfani, Guido;Montero, Hector Garcia	Economic History Review	Black Death; Early Modern Period; Economic Inequality; England; Middle Ages; Plague; Wealth Concentration	Bocconi University;University of Navarra;Innocenzo Gasparini Institute for Economic Research;Institute for Advanced Research in Business and Economics	Italy; Spain
2020	bolsonaro's brazilian christofascism during the easter period plagued by covid-19	Py, Fabio	International Journal Of Latin American Religions	Covid And Christianity In Brazil; Bolsonaro Government; Bolsonarism; The Easter Of Bolsonaro; Christofascism	North Fluminense State University	Brazil
2024	the on-site monitoring and specimen-making of ectoparasites on rodents and other small mammals	Yin, PengWu;Guo, XianGuo;Song, WenYu;Dong, WenGe;Lv, Yan;Jin, DaoChao	Bio-Protocol	Rodents; Small Mammal; Ectoparasite; Fleas; Sucking Louse; Gamasid Mite; Chigger Mite; Tick; Collection; Specimen Making	Provincial Key Laboratory of Agricultural Pest Management in Mountainous Regions;Dali University;Guizhou University	China
2016	turning on lights to stop neurodegeneration: the potential of near infrared light therapy in alzheimer's and parkinson's disease	Johnstone, Daniel M;Moro, Cecile;Stone, Jonathan;Benabid, AlimLouis;Mitrofanis, John	Frontiers In Neuroscience	Disease Modifying; Neuroprotection; Photobiomodulation; Amyloid Plague; Tau Protein	University of Sydney;Université Grenoble Alpes	Australia; France
2021	insomnia epidemic: kopenawa and the forgetfulness equivocity	Pitta, Mauricio Fernando	Griot-Revista De Filosofia	Anthropocene; Memory; Perspectivism; Plague; Cosmopolitics; Yanomami	Federal University of Paraná	Brazil
2018	a plague on both your houses: virtue theory after situationism and repligate	Alfano, Mark	Teoria-Rivista Di Filosofia	Virtue; Situationism; Replication; Reproducibility	Australian Catholic University;Delft University of Technology	Netherlands; Australia
2024	medical benefits of gemstones according to zeynelabidin bin halil's treatise "şifa el-fuad"	Georgakieva, Yana	Global Philosophy	Minerals; Precious Stones; Ottoman Medicine; Talismans; Plague; Recipes	Sofia University St. Kliment Ohridski	Bulgaria
2022	a murderous plague: state hypermasculinity, covid-19, and atrocity prevention in the philippines	Tanyag, Maria	Global Responsibility To Protect	Gender; Hypermasculinity; Philippines; Drug War; Covid 19; Global Health	Australian National University	Australia
2018	the genus psittacanthus (loranthaceae) in veracruz, mexico	CastilloCampos, Gonzalo;Elena MedinaAbreo, Maria;AcevedoRosas, Raul	Acta Botanica Mexicana	Disturbance; Hemiparasites; Plague Reservoir Hosts; Mistletoes; Plague; Shrubs	University of Guadalajara;Institute of Ecology A.C.	Mexico
2017	"a plague of wild boars": a new history of pigs and people in late 20th century europe	Fleischman, Thomas	Antipode	Development; Conservation; Animal Agency; Anthropocene; Socialism; Wild Boars; German Democratic Republic	New York University	United States of America
2023	the contagion of books in times of plague. between academic medicine and local medicine	Minuzzi, Sabrina	Altre Modernita-Rivista Di Studi Letterari E Culturali	Plague Epidemic; Flysheets; Medicinal Remedies; Disinfection Technique; Academic Medicine; Community Medicine	University of Udine	Italy
2020	design of disinfection robot for livestock breeding	Feng, Qing Chun;Wang, Xiu	Proceedings Of The 3Rd International Conference On Mechatronics And Intelligent Robotics	Prevention; Robot; Automatic Navigation; Air Assisted Spraying; Livestock Breeding	Beijing Research Center for Intelligent Equipment for Agriculture;National Research Center for Intelligent Equipment for Agriculture	China
2020	territorial reorganisation and differentiated autonomy: a matter to be discussed in light of the plague	Dini, Francesco;Zilli, Sergio	Documenti Geografici	Local Authorities; Regions; State; Power	University of Trieste;University of Florence	Italy
2024	dreaming the plague: experiencing the pandemic present, experimenting with anthropocene temporalities	Gackle, Nicolas	Review Of International Studies	Anthropocene; Dreams; Foucault; Koselleck; Relationality; Temporality	University of Groningen	Netherlands
2023	fina de carballo variety: agronomic behaviour and suitability for boiling	Cobas, Noemi;Vazquez, Luis;Carlos Barrio, Jose;Garcia, Lucio	Itea-Informacion Tecnica Economica Agraria	Potato; Plague; Infectious Disease; Production; Defects; Consumer Analysis	Foundation Center for Meat Technology	Spain
2021	plague jobs: us workers' schismogenetic approaches to social contracts	Gershon, Ilana	Anthropological Notebooks	Pandemic; Workplaces; Private Government; Common Good; Social Contracts	Indiana University	United States of America
2017	'a plague of salaried marxists': sexuality and subsistence in the revolutionary imaginary of concha michel	Olcott, Jocelyn	Journal Of Contemporary History	Communist Party; Mexico; Concha Michel; Sexuality; Soviet Union; Subsistence Labor	Duke University	United States of America
2022	a new species of hyperlasion schmitz (diptera: sciaridae), causing periodic outbreaks in japan	Sueyoshi, Masahiro;Nakamura, Shoko;Menzel, Frank	Zootaxa	Asia; Black Fungus Gnats; Nuisance Pest; Plague; Taxonomy	Forestry and Forest Products Research Institute;Senckenberg German Entomological Institute	Japan; Germany
2016	yersinia adhesins: an arsenal for infection	Chauhan, Nandini;Wrobel, Agnieszka;Skurnik, Mikael;Leo, Jack C	Proteomics Clinical Applications	Bacterial Adhesion; Biofilm; Pathogenesis; Virulence Factor; Yersinia	University of Helsinki;University of Oslo	Finland; Norway
2020	rheumatism and art max slevogt. the bon viveur and artist plagued by gout	Zeidler, H	Zeitschrift Fur Rheumatologie	German Impressionism; Smoking; Coronary Heart Disease; Spa Treatment; Janos Plesch	Hannover Medical School	Germany
2024	mitigating the effects of au-al intermetallic compounds due to high-temperature processing of surface-electrode ion traps	Haltli, Raymond A;Ou, Eric;Nordquist, Christopher D;Clark, Susan M;Revelle, Melissa C	Ieee Transactions On Components Packaging And Manufacturing Technology	Wire; Ion; Metals; Gold; Radio Frequency; Resistance; Plasma Temperature; Ion Trap; Purple Plague; Wire Bonding	Sandia National Laboratories	United States of America
2024	diatomaceous earth and beauveria bassiana in polyvinyl alcohol matrices, a combined effect for pieris brassicae control	ZarateRivas, Fernando;ReyesLopez, Delfino;VazquezCruz, Fabiel;HernandezDominguez, Carmela	Biotecnia	Polyvinyl Alcohol; Aspersion; B. Bassiana; Morta Lity; Plague	Benemerita Autonomous University of Puebla	Mexico
2019	serological survey of zika virus in humans and animals in dejiang prefecture, guizhou province, china	Li, Fan;Zhou, Jing Zhu;Zhou, Lei;Fu, Shi Hong;Tian, Zhen Zao;Wang, Qi;Shao, Nan;Li, Dan;He, Ying;Lei, Wen Wen;Tang, Guang Peng;Liang, Guo Dong;Wang, Ding Ming;Zhang, Yan Ping;Wang, Huan Yu	Biomedical And Environmental Sciences	Zika Virus; Serological Survey; Human Plague; Animals; China; Plague Reduction Neutralization Test	Guizhou Center for Disease Control and Prevention;Chinese Center for Disease Control and Prevention	China
2019	"orange plague": world war ii and the symbolic politics of pro-state mobilization in putin's russia	Luxmoore, Matthew	Nationalities Papers-The Journal Of Nationalism And Ethnicity	Antimaidan; Nashi; Symbolic Politics; Great Patriotic War; World War Ii	Harvard University	United States of America
2023	"the infernal plague of journalists has arrived." el liberal and the first signs of professionalization of journalism in corrientes	De Los Reyes, Andrea	Coordenadas-Revista De Historia Local Y Regional	Journalism; Corrientes; Journalists	Institute of Geohistorical Research;National Council for Scientific and Technical Research;National University of the Northeast	Argentina
2022	intra-vascular ultrasound image based decision support system for coronary plague classification	Kalpana, V;Kishore, V;Hemambaran, K M	Cardiometry	Plaque Categorization; Image Classification; Heart Attack; Computer Aided Diagnosis; Decision Support System	Sreenivasa Institute of Technology and Management Studies;Sree Vidyanikethan Engineering College	India
2025	historical review of the indonesian government's response to health crisis: from the spanish flu to the covid-19 pandemic	Miftah, Ahmad Zaini;Widianingsih, Ida;Hoe, Connie;Afriandi, Irvan	One Health	Health Policy; Crisis Response; Indigenous Knowledge; Plague; Zoonotic	Johns Hopkins Bloomberg School of Public Health;Heidelberg University;Padjadjaran University	Indonesia; Germany; United States of America
2022	hot news: the florence resident reports on the great fire of london	Dooley, Brendan;Boerio, Davide	Parliamentary History	Disaster; Avvisi; Newsletters; Diplomacy; Great Fire Of London Of 1666; Plague; Anglo Dutch Wars; Restoration	Jacobs University;University College Cork	Ireland; Germany
2022	christianity and medical science: a historical quest for remedy in time of epidemics	Iheanacho, V U	Acta Theologica	Catholic Church; Science; Plague Epidemic; Plague	University of the Free State	South Africa
2024	hidden plague of thiazide induced hyponatremia among elderly patients	Parambi, Akhila Eldo;Joy, Selin Chiriyankandath;Unnikrishnan, Mazhuvancherry Kesavan;Chandra, Prashant	Journal Of Young Pharmacists	Thiazide Induced Hyponatremia; Prevalence; Risk Factors; Mortality; Management	Amrita Vishwa Vidyapeetham;Nehru College of Pharmacy	India
2024	the limits of the bourbon reforms in the viceroyalty of peru: the case of the extramural cemetery of the city of trujillo, 1782-1820	Murga, Juan Castaneda	Colonial Latin American Review	Trujillo; Cemeteries; Plague; Cortes Of Cadiz	Pontifical Catholic University of Peru	Peru
2024	flavonoid and chalcone scaffolds as inhibitors of bace1: recent updates	Narayanan, Anishma Payyappilliparambil;Jayan, Jayalakshmi;Sudevan, Sachithra Thazhathuveedu;Dhyani, Archana;Zachariah, Subin Mary;Mathew, Bijo	Combinatorial Chemistry and High Throughput Screening	Bace1 Inhibitors; A Beta Plague; Ad; Flavonoids; Chalcones; Inhibitors	Amrita Vishwa Vidyapeetham;Graphic Era Hill University	India
2016	chemical combat of gall wasps andricus quercuslaurinus melika & pujade-villar (cynipidae) in quercus affinis scheidw.	BarreraRuiz, Uriel M;CibrianTovar, David;LlanderalCazares, Maria C M;CibrianLlanderal, Victor D;LagunesTejeda, Angel	Revista Chapingo Serie Ciencias Forestales Y Del Ambiente	Acephate; Spirotetramat; Imidacloprid; Abamectin; Cynipidae Plague	Institute of Phytosanitation;Autonomous University of Chapingo	Mexico
2021	two sources for abu dhumodifier letter right half ringayb al-hudhali's famous elegy	Hussein, Ali Ahmad	International Journal Of Middle East Studies	Abu Dhumodifier Letter Right Half Ringayb Al Hudhali; Modifier Letter Left Half Ringayniyya; Classical Arabic Poetry; Elegy; Plague; Samodifier Letter Left Half Ringida B; Jumodifier Letter Right Half Ringayya Al Hudhali	University of Haifa	Israel
2023	empirical comparisons between the past 5000 years of european and eastern mediterranean history and precipitation as recorded by ice accumulation in the gisp2 (greenland) ice core	Holdaway, Richard N	Oxford Open Climate Change	Gisp2 Ice Accumulation; Precipitation; Cultural History; Climate; Drought; Plague	University of Canterbury;Palaeoecological Research Limited	New Zealand
2021	orthodox christian bulgarians coping with natural disasters in the pre-modern ottoman balkans	Detrez, Raymond	Religions	Bulgarians; Orthodox Christianity; Islam; Ottoman Empire; Natural Disasters; Plague	Ghent University	Belgium
2023	a plague passing over: clinical features of the 2022 mpox outbreak in patients of color living with hiv	Momin, Zoha K;Lee, Aleuna;Vandergriff, Travis W;Bowling, Jason E;Chamseddin, Bahir;Dominguez, Arturo;Hosler, Gregory A;Wang, Richard C C;Kitchell, Ellen	Hiv Medicine	Dermatology; Histopathology; Hiv; Control; Infectious Disease; Mpox; Orthopoxviruses; Poxviridae; Skin Of Colour; Tecovirimat; Testing	ProPath Dermatopathology;University of Texas Health Science Center;University of Texas Southwestern Medical Center	United States of America
2018	species diversity and phylogeny of fleas of small terrestrial mammals in the forests of the central highlands of madagascar	Harimalala, Mireille;Miarinjara, Adelaide;Duchemin, JeanBernard;Ramihangihajason, Tojo;Boyer, Sebastien	Zootaxa	Forest Fleas; Fleas; Taxonomy; Flea Systematics	Pasteur Institute of Madagascar;CSIRO Health and Biosecurity	Madagascar; Australia
2024	the economics of pandemics: some useful lessons from the past	Miotti, Delio	Forum Italicum	Agriculture And Livestock; Crisis; Demography; Growth; History; Information Technology; Plague; Unemployment	SVIMEZ	Italy
2024	the ⟪great german plague⟫. the reception of the eulenburg scandal in the spanish press and the emergence of the public debate on male homosexuality	Vazquez Garcia, Francisco	Historia Y Politica	Homosexuality; Scandal; Eulenburg; Press; Decadence	University of Cádiz	Spain
2021	"striking of seven plagues at once" - theatrical hygiene propaganda and infectious diseases in the soviet union in the 1920s-40s	Polianski, Igor J;Tutorskaya, Maria;Kosenko, Oxana	Berichte Zur Wissenschaftsgeschichte	History Of Plague; Infectious Disease; Health Education; Theatre; Ussr	Ulm University;Russian Medical Museum	Russia; Germany
2020	"bringing the plague": groundwork for a transformative outreach of psychoanalysis*	Nicoli, Luca;Tugnoli, Stefano	International Journal Of Psychoanalysis	Outreach; Transformation; Public Speaking; Fiction	Italian Psychoanalytical Society	Italy
2016	the functions of effector proteins in yersinia virulence	Zhang, Linglin;Mei, Meng;Yu, Chan;Shen, Wenwen;Ma, Lixin;He, Jiewang;Yi, Li	Polish Journal Of Microbiology	Yersinia Pathogenesis; Yops; Ttss	Hubei University;Hubei Tobacco China Industrial Company	China
2022	conservation agriculture practices have changed habitat use by rodent pests: implications for management of feral house mice	Ruscoe, Wendy A;Brown, Peter R;Henry, Steve;Van De Weyer, Nikki;Robinson, Freya;Hinds, Lyn A;Singleton, Grant R	Journal Of Pest Science	No Till; Disturbance; Plague Ecology; Rodent Pest Management; Mus Musculus; Domesticus; Behaviour	University of Greenwich;CSIRO	United Kingdom; Australia
2025	azadirachtin-based formulation in combination with mesoporous silica materials as a plague control agent	Benitez, Miriam;El Haskouri, Jamal;Montesinos, Carlos;Amoros, Pedro;RosLis, Jose Vicente	New Journal Of Chemistry	Plague; Animal Plague; Yersinia Pestis; Rodents; Epidemiological Survey	University of Valencia;Valencian Association of Agricultural Producers	Spain
2023	fake news in a time of plague: exploring individuals' online information management in the covid-19 era	Zheng, Han;Wang, Xiaohui;Huang, YiHui	Computers In Human Behavior	Human Information Behaviors; Online Information Scanning; Misinformation Exposure; Misinformation Elaboration; Longitudinal Survey	City University of Hong Kong;Wuhan University	China
2021	small hive beetle (aethina tumida murray), a potential threat to beekeeping in chile	Araneda, Ximena;Aldea, Patricia;Freire, Ximena	Chilean Journal Of Agricultural and Animal Sciences	Small Hive Beatle; Aethina Tumida; Plague; Honey Bees; Apis Mellifera; Control; Parasite	Catholic University of Temuco;Chilean Beekeeping Corporation	Chile
2017	unique case of disseminated plague with multifocal osteomyelitis	Padua, Leidy Tovar;Kamali, Amanda;Kim, Hannah;Green, Nicole M;Civen, Rachel;Schwartz, Benjamin;Krogstad, Paul;Deville, Jaime;Yeganeh, Nava;Lugo, Debra;Baker, Amira;Soni, Priya;Cho, Catherine;Svircic, Natalia;Dry, Sarah;Seeger, Leanne;Lloyd, Jessica;Deukmedjian, Grace;Bowen, Richard;Hale, Gillian;Zaki, Sherif R;Mead, Paul;NielsenSaines, Karin	Journal Of The Pediatric Infectious Diseases Society	Meningitis; Multifocal Osteomyelitis; Plague Osteomyelitis; Plague Septicemia; Yersinia Pestis	David Geffen UCLA School of Medicine;Los Angeles County Department of Public Health;Northridge Hospital Medical Center;Centers for Disease Control and Prevention	United States of America
2025	complete genome sequences of yersinia pestis 6/69 strain isolated from a bubonic plague patient in madagascar and its isogenic strain cured of ppcp1	Bougit, Emelyne;Fiol, Guillem Mas;LeBury, Pierre;Baliere, Charlotte;Caro, Valerie;PizarroCerda, Javier;Dussurget, Olivier	Microbiology Resource Announcements	Yersinia Pestis; Genome; Ppcp1; Pla Gene; Plague	Université Paris Cité;Université Paris-Saclay	France
2018	plague: recognition, treatment, and prevention	Yang, Ruifu	Journal Of Clinical Microbiology	Plague; Yersinia Pestis; Clinical; Diagnosis; Treatment; Prevention	Beijing Institute of Microbiology and Epidemiology	China
2025	draft genome sequences of evolutionary distant yersinia species representatives	Brady, Amanda;Garrison, Taylor M;Ernst, Robert K;Rasko, David A;Lawrenz, Matthew B	Microbiology Resource Announcements	Yersinia Pestis; Pestoides; Genome Sequencing	University of Colorado;University of Louisville;University of Maryland, Baltimore	United States of America
2024	whole genome sequences of yersinia pestis strains of ancient phylogenetic branch 0.ant5 isolated in the 21st century in the tien-shan in kyrgyzstan	Balykova, Alina N;Katyshev, Alexander D;Eroshenko, Galina A;Kukleva, Lyubov M;Dzhaparova, Aigul K;Naryshkina, Ekaterina A;Oglodin, Eugene G;Berdiev, Stalbek K;Kutyrev, Vladimir V	Microbiology Resource Announcements	Yersinia Pestis; Genomics; Plague; Molecular Epidemiology; Evolution; Phylogenetic Analysis	Ministry of Health of the Kyrgyz Republic;Russian Research Anti-Plague Institute 'Microbe'	Kyrgyz Republic; Russia
2025	diagnosing plague in 17th century camelids from romania along historical silk routes	Hama, Hamadou Oumarou;Boualam, Mahmoud;Armengaud, Jean;Drancourt, Michel;Aboudharam, Gerard;Balasescu, Adrian;Radu, Valentin	Infection Genetics And Evolution	Plague; Yersinia Pestis; Camelids; Silk Routes; Romania	Université Paris-Saclay;Romanian Academy;IHU Méditerranée Infection;Aix-Marseille University;University of Bucharest	Romania; France
2020	a new recombinant f1 antigen as a cost and time-effective tool for plague diagnosis	Tavares, Diego H C;Bezerra, Matheus F;Magalhaes, Franklin B;Cavalcanti, Thaise Y V L;Xavier, Camila C;Lear, Nilma C;Almeida, Alzira M P;Reis, Christian R S	Journal Of Microbiological Methods	Yersinia Pestis; Recombinant F1 Antigen; Plague Diagnosis	Centro Universitário Tabosa de Almeida;Oswaldo Cruz Foundation;Centro Universitário do Vale do Ipojuca	Brazil
2017	pneumonic plague transmission, moramanga, madagascar, 2015	Ramasindrazana, Beza;Andrianaivoarimanana, Voahangy;Rakotondramanga, Jean Marius;Birdsell, Dawn N;Ratsitorahina, Maherisoa;Rajerison, Minoarisoa	Emerging Infectious Diseases	Human Plague; Yersinia Pestis; Phylogenetic Analysis; Transmission; Plague	Ministry of Public Health;Pasteur Institute of Madagascar;Northern Arizona University	Madagascar; United States of America
2025	125 years of the plague in brazil: lessons learnt, historical insights and contemporary challenges	Rocha, Igor Vasconcelos;Bezerra, Matheus Filgueira;Sobreira, Marise;De Almeida, Alzira Maria Paiva	Memorias Do Instituto Oswaldo Cruz	Plague; Yersinia Pestis; Public Health; Plague Epidemic; Historical Epidemiology	Oswaldo Cruz Foundation	Brazil
2020	plague: still a threat, but evidence and preparedness are keys to fighting back	Adalja, Amesh;Nelson, Christina A	Clinical Infectious Diseases	Yersinia Pestis; Plague; Antimicrobials; Bioterrorism	Johns Hopkins University;Centers for Disease Control and Prevention	United States of America
2016	ecology of yersinia pestis and the epidemiology of plague	Dubyanskiy, Vladimir M;Yeszhanov, Aidyn B	Yersinia Pestis: Retrospective And Perspective	Epizootic Activity; Yersinia Pestis; Focus; Model; Plague Reservoir Hosts; Vector	M. Aikimbayev Kazakh Scientific Center for Quarantine and Zoonotic Diseases;Stavropol Research Anti-Plague Institute	Russia; Kazakhstan
2023	molecular phylogenies of the plague microbe yersinia pestis: an environmental assessment	Suntsov, Victor V	Aims Microbiology	Yersinia Pseudotuberculosis; Yersinia Pestis; Phylogenetic Analysis; Ecological Traits; Molecular Marker	Russian Academy of Sciences	Russia
2021	whole-genome assembly of yersinia pestis 231, the russian reference strain for testing plague vaccine protection	Kislichkina, Angelina A;KrasilNikova, Ekaterina A;Platonov, Mikhail E;Skryabin, Yury P;Sizova, Angelika A;Solomentsev, Viktor, I;GapelChenkova, TatYana, V;Dentovskaya, Svetlana, V;Bogun, Alexandr G;Anisimov, Andrey P	Microbiology Resource Announcements	Yersinia Pestis; Plague; Genome; Plague Vaccine; Protection	State Research Center for Applied Microbiology and Biotechnology	Russia
2021	plague prevention and therapy: perspectives on current and future strategies	RosarioAcevedo, Raysa;Biryukov, Sergei S;Bozue, Joel A;Cote, Christopher K	Biomedicines	Yersinia Pestis; Plague; Antibiotic; Plague Vaccine; Antibody	United States Army	United States of America
2020	draft genome sequences of six yersinia pestis strains isolated from a natural plague focus in mongolia	Wang, Jing;Tsogbadrakh, N;Qin, Jingliang;Yun, Hua;Ganbold, D;Zhao, Guangyu;Cui, Yujun;Zhang, Sheng	Microbiology Resource Announcements	Plague; Yersinia Pestis; Genome; Rodents; Epidemiological Survey	Hohhot Customs District;National Center for Zoonotic Diseases;Beijing Institute of Microbiology and Epidemiology;Chinese Academy of Inspection and Quarantine	Mongolia; China
2022	differential word expression analyses highlight plague dynamics during the second pandemic	Barbieri, Remi;Nodari, Riccardo;Signoli, Michel;Epis, Sara;Raoult, Didier;Drancourt, Michel	Royal Society Open Science	Plague; Source; History; Yersinia Pestis; Lexicometry; Black Death	IHU Méditerranée Infection;Aix-Marseille University;University of Milan	Italy; France
2023	mechanism of pulmonary plague biphasic syndrome: inhibition or activation of nf-κb signaling pathway	Wang, Yifeng;Xiao, Nan;Hu, Lingfei;Deng, Mengyun;Zong, Fuliang;Zhang, Zhipeng;Su, Duo;Zhou, Dongsheng;Yang, Huiying;Dai, Erhei	Future Microbiology	Aerosolized Intratracheal Inoculation; Biphasic Syndrome; Pneumonic Plague; Transcriptome; Yersinia Pestis	Hebei Medical University;Beijing Institute of Microbiology and Epidemiology;Bethune International Peace Hospital	China
2024	high genetic diversity of the himalayan marmot relative to plague outbreaks in the qinghai-tibet plateau, china	Ma, Ying;Liu, Pengbo;Li, Ziyan;Yue, Yujuan;Zhao, Yanmei;He, Jian;Zhao, Jiaxin;Song, Xiuping;Wang, Jun;Liu, Qiyong;Lu, Liang	BMC Genomics	Zoonotic Spillover; Marmota Himalayana; Population Genetics; Yersinia Pestis; Plague	Center for Disease Control and Prevention of Chaoyang District;Qinghai Institute for Endemic Disease Prevention and Control;Wuhan University;Chinese Center for Disease Control and Prevention	China
2022	applications of polymerase chain reaction-based methods for the diagnosis of plague (review)	Zhang, Yanan;Wang, Zhanli;Wang, Wenrui;Yu, Hui;Jin, Min	Experimental And Therapeutic Medicine	Polymerase Chain Reaction Technique; Plague; Yersinia Pestis; Molecular Diagnosis	Baotou Medical College;General Center for Disease Control and Prevention of Inner Mongolia Autonomous Region	China
2017	wildlife plague surveillance near the china-kazakhstan border: 2012-2015	Zhao, S S;Pulati, Y;Yin, X P;Li, W;Wang, B J;Yang, K;Chen, C F;Wang, Y Z	Transboundary And Emerging Diseases	Yersinia Pestis; Marmota Baibacina; Bacterial Isolation; Mlva; China Kazakhstan Border	Wenquan Center for Disease Control and Prevention;Huazhong University of Science and Technology;Alashankou Entry-Exit Inspection and Quarantine Bureau;Xinjiang Uygur Autonomous Region Center for Disease Control and Prevention;Shihezi University	China
2019	pneumonic plague in a dog and widespread potential human exposure in a veterinary hospital, united states	Schaffer, Paula A;Brault, Stephanie A;Hershkowitz, Connor;Harris, Lauren;Dowers, Kristy;House, Jennifer;Aboellail, Tawfik A;Morley, Paul S;Daniels, Joshua B	Emerging Infectious Diseases	Human Plague; Plague; Yersinia Pestis; Rodents; Epidemiological Survey	Colorado State University;Colorado Department of Public Health and Environment	United States of America
2020	a forensic evaluation of plague - a re-emerging infectious disease with biowarfare potential	Byard, Roger W	Medicine Science And The Law	Plague; Yersinia Pestis; Black Death; Bubonic Plague; Pneumonic Plague; Biowarfare	University of Adelaide	Australia
2023	polyclonal antibodies derived from transchromosomic bovines vaccinated with the recombinant f1-v vaccine increase bacterial opsonization in vitro and protect mice from pneumonic plague	Biryukov, Sergei S;Wu, Hua;Dankmeyer, Jennifer L;Rill, Nathaniel O;Klimko, Christopher P;Egland, Kristi A;Shoe, Jennifer L;Hunter, Melissa;Fetterer, David P;Qiu, Ju;Davies, Michael L;Bausch, Christoph L;Sullivan, Eddie J;Luke, Thomas;Cote, Christopher K	Antibodies	Yersinia Pestis; Antibody; Transchromosomic Bovine; Plague; Mouse; Opsonization; Recombinant F1/V Vaccine	SAB Biotherapeutics;United States Army	United States of America
2016	plague vaccines: status and future	Sun, Wei	Yersinia Pestis: Retrospective And Perspective	Yersinia Pestis; Plague; Plague Vaccine	University of Florida	United States of America
2017	rapid antimicrobial susceptibility testing of yersinia pestis strains from kazakhstan plague foci	MekaMechenko, Tatyana V;Sagiyev, Zaurbek A;Begimbayeva, Elmira Zh;Nekrassova, Larissa E;Kovaleva, Galina G;Izbanova, Uinkul A;Lukhnova, Larissa Y;Kunitsa, Tatyana K;Umarova, Saule K	Ekoloji	Y.pestis; Antibiotic Susceptibility; Plague Focus; Minimum Inhibitory Concentration; Antibacterial Agent	M. Aikimbayev Kazakh Scientific Center for Quarantine and Zoonotic Diseases	Kazakhstan
2025	multiplex pcr system for the diagnosis of plague	Wang, Wenfang;Zhang, Xiaoxue;Yu, Hui;Wang, Zhanli	Current Molecular Medicine	Multiplex Pcr; Plague; Yersinia Pestis; Diagnosis	Baotou Medical College	China
2018	integrative approach using yersinia pestis genomes to revisit the historical landscape of plague during the medieval period	Namouchi, Amine;Guellil, Meriam;Kersten, Oliver;Hansch, Stephanie;Ottoni, Claudio;Schmid, Boris V;Pacciani, Elsa;Quaglia, Luisa;Vermunt, Marco;Bauer, Egil L;Derrick, Michael;Jensen, Anne O;Kacki, Sacha;Cohn, Samuel K, Jr;Stenseth, Nils C;Bramanti, Barbara	Proceedings Of The National Academy Of Sciences Of The United States Of America	Plague; Ancient Dna; Yersinia Pestis; Black Death	Municipality of Bergen op Zoom;University of Oslo;Tsinghua University;Superintendency for Archaeology, Fine Arts and Landscape of Florence;University of Glasgow;Norwegian Institute for Cultural Heritage Research;University of Ferrara;University of Bordeaux;University of Durham	China; Italy; Norway; Netherlands; United Kingdom; United Kingdom; France
2023	radiocarbon evaluation of plague epidemic outbreaks in prehistoric eurasia	Salinas, Luis Wilfredo Rodriguez;Vanzetti, Alessandro	Origini	Yersinia Pestis; Epidemic Outbreak; Radiocarbon; Prehistory	Sapienza University of Rome	Italy
2016	plague in arab maghreb, 1940-2015: a review	Malek, Maliya Alia;Bitam, Idir;Drancourt, Michel	Frontiers In Public Health	Yersinia Pestis; Plague; Outbreak; Focus; Maghreb Arab	Aix-Marseille University;University of Science and Technology Houari Boumediene	Algeria; France
2021	impact of toll-like receptor-specific agonists on the host immune response to the yersinia pestis plague rf1v vaccine	Biryukov, Sergei;Dankmeyer, Jennifer L;Shamsuddin, Zain;Velez, Ivan;Rill, Nathaniel O;RosarioAcevedo, Raysa;Klimko, Christopher P;Shoe, Jennifer L;Hunter, Melissa;Ward, Michael D;Cazares, Lisa H;Fetterer, David P;Bozue, Joel A;Worsham, Patricia L;Cote, Christopher K;Amemiya, Kei	Frontiers In Immunology	Yersinia Pestis; Plague; Mouse; F1/V Antigen; Plague Vaccine; Cpg; Immune Response; Toll Like Receptor	United States Army	United States of America
2018	human ectoparasites and the spread of plague in europe during the second pandemic	Dean, Katharine R;Krauer, Fabienne;Walloe, Lars;Lingjaerde, Ole Christian;Bramanti, Barbara;Stenseth, Nils Chr;Schmid, Boris V	Proceedings Of The National Academy Of Sciences Of The United States Of America	Yersinia Pestis; Black Death; Sir Modeling; Bayesian Analysis; Monte Carlo Markov Chain	University of Ferrara;University of Oslo	Norway; Italy
2019	inhibition of neutrophil primary granule release during yersinia pestis pulmonary infection	Eichelberger, Kara R;Jones, Grant S;Goldman, William E	mBio	Yersinia Pestis; Yope; Yoph; Neutrophil Degranulation; Plague; Primary Granules; Type Iii Secretion	University of North Carolina	United States of America
2021	assessing the origins of the european plagues following the black death: a synthesis of genomic, historical, and ecological information	Bramanti, Barbara;Wu, Yarong;Yang, Ruifu;Cui, Yujun;Stenseth, Nils Chr	Proceedings Of The National Academy Of Sciences Of The United States Of America	Black Death; European Plague; Yersinia Pestis; Molecular Evolution; Ecological Epidemiology	University of Ferrara;Beijing Institute of Microbiology and Epidemiology;University of Oslo;Tsinghua University	China; Italy; Norway
2016	plague: a disease which changed the path of human civilization	Bramanti, Barbara;Stenseth, Nils Chr;Walloe, Lars;Lei, Xu	Yersinia Pestis: Retrospective And Perspective	Yersinia Pestis; Outbreak; Pandemic; Historic; Civilization	University of Oslo;Chinese Center for Disease Control and Prevention	China; Norway
2023	yersinia pestis genomes reveal plague in britain 4000 years ago	Swali, Pooja;Schulting, Rick;Gilardet, Alexandre;Kelly, Monica;Anastasiadou, Kyriaki;Glocke, Isabelle;Mccabe, Jesse;Williams, Mia;Audsley, Tony;Loe, Louise;FernandezCrespo, Teresa;Ordono, Javier;Walker, David;Clare, Tom;Cook, Geoff;Hodkinson, Ian;Simpson, Mark;Read, Stephen;Davy, Tom;Silva, Marina;Hajdinjak, Mateja;Bergstrom, Anders;Booth, Thomas;Skoglund, Pontus	Nature Communications	Human Plague; Yersinia Pestis; Sequencing; Distribution; Plague	University of Valladolid;Department of Archaeology and New Technologies;Liverpool John Moores University;Wells and Mendip Museum;Oxford Archaeology;University of Oxford;Levens Local History Group;University of East Anglia;Aix-Marseille University;Max Planck Institute for Evolutionary Anthropology;Francis Crick Institute	United Kingdom; Spain; Germany; France
2016	characters of yulong yersinia pestis strains from yunnan province, china	Wang, Peng;Li, Wei;Zhang, Zhikai;Guo, Ying;Shi, Liyuan;Ye, Rui;Cui, Zhigang;Yang, Guangcan;Dong, Shanshan;Song, Zhizhong	International Journal Of Clinical And Experimental Medicine	Yersinia Pestis; Biochemical Analysis; Crispr; Pfge	Yunnan Institute for Endemic Disease Control and Prevention;Chinese Center for Disease Control and Prevention	China
2025	editorial: the world health organization (who) updated list of emerging and potentially pandemic pathogens includes yersinia pestis as plague vaccines await clinical trials	V Parums, Dinah	Medical Science Monitor	Re Emerging Infection; Plague; Yersinia Pestis; Plague Vaccine; Editorial	International Scientific Information Inc	United States of America
2021	history of the plague: an ancient pandemic for the age of covid-19	Glatter, Kathryn A;Finkelman, Paul	American Journal Of Medicine	Bioterrorism; Black Death; Bubonic Plague; Covid 19; Evolutionary Adaptation; Familial Mediterra Nean Fever; Pneumonic Plague; Pyrin; Yersinia Pestis	Gratz College	United States of America
2019	plague vaccine: recent progress and prospects	Sun, Wei;Singh, Amit K	npj Vaccines	Human Plague; Yersinia Pestis; Plague Vaccine; Prevention; Control	Albany Medical College	United States of America
2022	reevaluation of the role of blocked oropsylla hirsuta prairie dog fleas (siphonaptera: ceratophyllidae) in yersinia pestis (enterobacterales: enterobacteriaceae) transmission	Miarinjara, Adelaide;Eads, David A;Bland, David M;Matchett, Marc R;Biggins, Dean E;Hinnebusch, B Joseph	Journal Of Medical Entomology	Plague; Yersinia Pestis; Prairie Dogs; Oropsylla Hirsuta; Vector Borne Transmission	United States Fish and Wildlife Service;National Institute of Allergy and Infectious Diseases;Fort Collins Science Center;Emory University	United States of America
2019	crystal structure of udp-glucose pyrophosphorylase from yersinia pestis, a potential therapeutic target against plague	Gibbs, Morgan E;Lountos, George;Gumpena, Rajesh;Waugh, David S	Acta Crystallographica Section F-Structural Biology Communications	Yersinia Pestis; Galu; Udp Glucose Pyrophosphorylase; Plague; Drug Targets	Frederick National Laboratory for Cancer Research;National Cancer Institute;Wake Forest School of Medicine	United States of America
2020	invasiveness of the yersinia pestis ail protein contributes to host dissemination in pneumonic and oral plague	Zhang, Yingmiao;Ying, Xiaoling;He, Yingxia;Jiang, Lingyu;Zhang, Song;Bartra, Sara Schesser;Plano, Gregory, V;Klena, John D;Skurnik, Mikael;Chen, Hongxiang;Cai, Huahua;Chen, Tie	Microbial Pathogenesis	Yersinia Pestis; Pneumonic Plague; Oral Plague; Ail Protein; Invasion; Host Dissemination	Sun Yat-sen University;Huazhong University of Science and Technology;Helsinki University Hospital;University of Helsinki;Centers for Disease Control and Prevention;University of Miami	Finland; China; United States of America
2016	detection of a yersinia pestis gene homologue in rodent samples	Giles, Timothy A;Greenwood, Alex D;Tsangaras, Kyriakos;Giles, Tom C;Barrow, Paul A;Hannant, Duncan;AbuMedian, AbuBakr;Yon, Lisa	peerj	Yersinia Pestis; Rodents; Screening; Microarray	Free University of Berlin;University of Nottingham;Leibniz Institute for Zoo and Wildlife Research;Cyprus Institute of Neurology and Genetics	United Kingdom; Germany; Cyprus
2020	a dual role for the plasminogen activator protease during the preinflammatory phase of primary pneumonic plague	Banerjee, Srijon K;Crane, Samantha D;Pechous, Roger D	Journal Of Infectious Diseases	Yersinia Pestis; Pneumonic Plague; Pla; Plasminogen Activator Protease; Plague	University of Arkansas for Medical Sciences	United States of America
2016	pneumonic plague: the darker side of yersinia pestis	Pechous, Roger D;Sivaraman, Vijay;Stasulli, Nikolas M;Goldman, William E	Trends In Microbiology	Plague; Yersinia Pestis; Transmission; Rodents; Epidemiological Survey	University of North Carolina;North Carolina Central University	United States of America
2021	moderate susceptibility to subcutaneous plague (yersinia pestis) challenge in vaccine-treated and untreated sonoran deer mice (peromyscus maniculatus sonoriensis) and northern grasshopper mice (onychomys leucogaster)	Bron, Gebbiena M;Smith, Susan R;Williamson, Judy D;Tripp, Daniel W;Rocke, Tonie E	Journal Of Wildlife Diseases	Onychomys Leucogaster; Peromyscus Maniculatus; Sylvatic Plague Vaccine; Yersinia Pestis	University of Wisconsin;United States Geological Survey;Colorado Parks and Wildlife	United States of America
2021	plague exposure in mammalian wildlife across the western united states	Bevins, Sarah N;Chandler, Jeffrey C;Barrett, Nicole;Schmit, Brandon S;Wiscomb, Gerald W;Shriner, Susan A	Vector-Borne And Zoonotic Diseases	Yersinia Pestis; Spillover; Pathogen; Sentinel; Coyote	Animal and Plant Health Inspection Service	United States of America
2016	ecological traits driving the outbreaks and emergence of zoonotic pathogens	Salkeld, Daniel J;Stapp, Paul;Tripp, Daniel W;Gage, Kenneth L;Lowell, Jennifer;Webb, Colleen T;Brinkerhoff, R Jory;Antolin, Michael F	Bioscience	Yersinia Pestis; Prairie Dogs; Plague; Plague Ecology	Carroll College;Centers for Disease Control and Prevention;Colorado Division of Parks and Wildlife;Colorado State University;California State University, Fullerton;University of Richmond	United States of America
2016	virtual screening, docking, and dynamics of potential new inhibitors of dihydrofolate reductase from yersinia pestis	Bastos, Leonardo Da Costa;De Souza, Felipe Rodrigues;Guimaraes, Ana Paula;Sirouspour, Mehdi;Cuya Guizado, Teobaldo Ricardo;Forgione, Pat;Ramalho, Teodorico Castro;Costa Franca, Tanos Celmar	Journal Of Biomolecular Structure and Dynamics	Plague; Yersinia Pestis; Ypdhfr; Virtual Screening; Docking; Molecular Dynamics; Selective Inhibition	University of the State of Rio de Janeiro;University of Hradec Králové;Federal University of Viçosa;Military Institute of Engineering;Concordia University;Federal University of Lavras	Canada; Czechia; Brazil
2016	plague in china 2014-all sporadic case report of pneumonic plague	Li, YunFang;Li, DeBiao;Shao, HongSheng;Li, HongJun;Han, YueDong	BMC Infectious Diseases	Plague; Clinical Feature; Diagnosis; Treatment; Quarantine	Capital Medical University;First People's Hospital of Yumen;Rehabilitation Center Hospital;People's Liberation Army	China
2021	bubonic plague, a problem of the past, and a re-emerging threat	Zafar, Nishat;Ali, Ashiq;Aslam, Muhammad Aamir;Qayyum, Faiza;Bilal, Muhammad;Fatima, Sana;Gul, Mehak;Altar, Sidra;Rashid, Haroon;Hussain, Zulfia;Amanullah	Bioscience Research	Plague; Bubonic Plague; Bioweapon; Yersinia Pestis; Black Death	Pakistan Institute of Medical Sciences;Government College University;University of the Punjab;Islamia University of Bahawalpur;Kunming University of Science and Technology;University of Agriculture, Faisalabad	Pakistan; China
2022	what do we know about osmoadaptation of yersinia pestis?	BontempsGallo, Sebastien;Lacroix, JeanMarie;Sebbane, Florent	Archives Of Microbiology	Yersinia Pestis; Osmotic Stress; Osmoadaptation; Osmoregulation; Osmosensing	University of Lille	France
2018	risk of maritime introduction of plague from madagascar to mayotte	Rahelinirina, Soanandrasana;Harimalala, Mireille;Margueron, Thomas;Ramihangihajason, Tojo;Mansotte, Francois;Rajerison, Minoarisoa;Pages, Frederic;Boyer, Sebastien	Acta Tropica	Yersinia Pestis; Rats; Shrew; Fleas; Indian Ocean; Seaport	Pasteur Institute of Cambodia;French National Public Health Agency;Pasteur Institute;Regional Public Health Authority;General Council	Madagascar; France; Cambodia
2022	complete genome assembly of yersinia pestis subsp. pestis bv. medievalis scpm-o-b-6530, a proline-dependent strain isolated from the central-caucasian high-mountain plague focus in kabardino-balkar republic (russia)	Kislichkina, Angelina A;Mazurina, Elizaveta M;Platonov, Mikhail E;Skryabin, Yury P;Sizova, Angelika A;Solomentsev, Viktor, I;Galkina, Elena, V;Trunyakova, Alexandra S;GapelChenkova, TatYana, V;Dentovskaya, Svetlana, V;Bogun, Alexandr G;Anisimov, Andrey P	Microbiology Resource Announcements	Yersinia Pestis; Plague; Genome; Phylogenetic Analysis; Rodents	Pushchino State Institute of Natural Sciences;State Research Center for Applied Microbiology and Biotechnology	Russia
2024	neutralizing chimeric anti-f1 monoclonal antibody against yersinia pestis infection	Wang, Xi;Xie, Qing;Huang, Ying;Lu, Jiansheng;Chen, Lei;Guo, Jiazheng;Jiang, Yujia;Kang, Qinglin;Yu, Xinrui;Zhang, Wei;Lv, Meng;Hu, Lingfei;Wang, Rong;Yang, Zhixin;Zheng, Tao	International Journal Of Antimicrobial Agents	Chimeric Monoclonal Antibody; Phage Display; Pneumonic Plague; Yersinia Pestis	Academy of Military Medical Sciences	China
2016	immunology of yersinia pestis infection	Bi, Yujing	Yersinia Pestis: Retrospective And Perspective	Yersinia Pestis; Immunology; Inflammatory; Innate Immunity; Acquired Immunity	Beijing Institute of Microbiology and Epidemiology	China
2024	status and analysis of undetected plague cases in yunnan province, china	Su, Chao;Duan, Biao;Duan, Qun;He, Zhaokai;Sha, Hanyu;Liang, Yun;Pu, Ennian;Qin, Shuai;Duan, Ran;Lyu, Dongyue;Li, Wenbao;Tang, Deming;Zhang, Peng;Xiao, Meng;Xia, Lianxu;Jing, Huaiqi;Wang, Xin;Gao, Zihou;Kan, Biao	Frontiers In Public Health	Plague; Yersinia Pestis; Rattus Flavipectus Plague Focus; Undetected Plague Case; Iha	Hangzhou Center for Disease Control and Prevention;Tianjin Center for Disease Control and Prevention;Yunnan Institute for Endemic Disease Control and Prevention;Dongcheng District Center for Disease Control and Prevention;Heqing Center for Disease Control and Prevention;Chinese Center for Disease Control and Prevention	China
2016	a high-coverage yersinia pestis genome from a sixth-century justinianic plague victim	Feldman, Michal;Harbeck, Michaela;Keller, Marcel;Spyrou, Maria A;Rott, Andreas;Trautmann, Bernd;Scholz, Holger C;Paeffgen, Bernd;Peters, Joris;Mccormick, Michael;Bos, Kirsten;Herbig, Alexander;Krause, Johannes	Molecular Biology And Evolution	Yersinia Pestis; Ancient Dna; Justinianic Plague; Whole Genome; Reconstruction	Max Planck Institute for the Science of Human History;Bundeswehr Institute of Microbiology;German Center for Infection Research;Bavarian State Collection of Zoology;University of Munich;Harvard University;University of Tübingen	Germany; United States of America
2016	viability of yersinia pestis subcultures in agar stabs	Leal, N C;Sobreira, M;Araujo, A F Q;Magalhaes, J L O;Vogler, A J;Bollig, M C;Nottingham, R;Keim, P;Wagner, D M;Almeida, A M P	Letters In Applied Microbiology	Collection; Genomic Stability; Plague; Viability; Yersinia Pestis	Translational Genomics Research Institute North;Northern Arizona University;Oswaldo Cruz Foundation of Pernambuco	Brazil; United States of America
2017	seroprevalence and spatial distribution dynamics of yersinia pestis antibodies in dogs and cats from plague foci in the state of ceara, northeastern brazil	Ferrer De Sousa, Larissa Leao;Morais De Alencar, Carlos Henrique;Paiva De Almeida, Alzira Maria;De Goes Cavalcanti, Luciano Pamplona	Revista Da Sociedade Brasileira De Medicina Tropical	Yersinia Pestis; Domestic Carnivores; Plague Reservoir Hosts; Time Series; Plague Surveillance	Federal University of Ceará;Oswaldo Cruz Foundation;Secretariat of Health of the State of Ceará	Brazil
2020	plague and pregnancy: why special considerations are needed	MeaneyDelman, Dana;Oussayef, Nadia L;Honein, Margaret A;Nelson, Christina A	Clinical Infectious Diseases	Yersinia Pestis; Plague; Pregnancy; Maternal; Fetal/fetus	Centers for Disease Control and Prevention	United States of America
2021	the yersinia pestis gtpase bipa promotes pathogenesis of primary pneumonic plague	Crane, Samantha D;Banerjee, Srijon K;Eichelberger, Kara R;Kurten, Richard C;Goldman, William E;Pechous, Roger D	Infection And Immunity	Plague; Pneumonic Plague; Yersinia; Yersinia Pestis; Bacterial Gtpases; Pathogenesis	University of North Carolina;University of Arkansas for Medical Sciences;Arkansas Children's Research Institute	United States of America
2020	two fatal cases of plague after consumption of raw marmot organs	Kehrmann, Jan;Popp, Walter;Delgermaa, Battumur;Otgonbayar, Damdin;Gantumur, Tsagaan;Buer, Jan;Tsogbadrakh, Nyamdorj	Emerging Microbes and Infections	Plague; Mongolia; Marmot; Epidemiology; Sepsis	MeshHP;MedClean LLC;University of Duisburg-Essen;HykoMed;Ministry of Health	Mongolia; Germany
2022	no evidence for persistent natural plague reservoirs in historical and modern europe	Stenseth, Nils Chr;Tao, Yuxin;Zhang, Chutian;Bramanti, Barbara;Buntgen, Ulf;Cong, Xianbin;Cui, Yujun;Zhou, Hu;Dawson, Lorna A;Mooney, Sacha J;Li, Dong;Fell, Henry G;Cohn, Samuel;Sebbane, Florent;Slavin, Philip;Liang, Wannian;Tong, Howell;Yang, Ruifu;Xu, Lei	Proceedings Of The National Academy Of Sciences Of The United States Of America	Yersinia Pestis; Plague Reservoir Hosts; Europe; Environmental Conditions; Rodent Diversity	First Institute for Endemic Disease Control and Prevention of Jilin Province;University of Lille;University of Stirling;University of Oslo;Tsinghua University;University of Nottingham;Swiss Federal Research Institute WSL;London School of Economics;Beijing Institute of Microbiology and Epidemiology;University of Glasgow;Masaryk University;China Agricultural University;Czech Academy of Sciences;Uni…	China; Italy; Norway; Czechia; Switzerland; United Kingdom; United Kingdom; France
2022	in-silico approach of identifying novel therapeutic targets against yersinia pestis using pan and subtractive genomic analysis	Islam, Jubairul;Sarkar, Himadree;Hoque, Hammadul;Hasan, Md Nazmul;Jewel, G M Nurnabi Azad	Computational Biology And Chemistry	Yersinia Pestis; Subtractive Genome Analysis; Pan Genome Analysis; Metabolic Pathways; Essential Non Homologous Protein	Shahjalal University of Science and Technology	Bangladesh
2023	yersinia pestis in the early bronze age cemetery of drasenhofen. the currently oldest plague deaths in austria in their cultural-historical context	Neumann, Gunnar U;Kanz, Fabian;Furtwaengler, Anja;Fiebig, Kurt;Verdianu, Domnika;Stockhammer, Philipp W;RebaySalisbury, Katharina	Archaeologia Austriaca	Early Bronze Age; Austria; Drasenhofen; Plague; Yersiniapestis; Social Status; Bronze Age Society	Medical University of Vienna;Max Planck Institute for Evolutionary Anthropology;ArchaeoProtect GmbH;Ludwig Maximilian University of Munich;Austrian Academy of Sciences;University of Vienna	Austria; Germany
2017	host iron nutritional immunity induced by a live yersinia pestis vaccine strain is associated with immediate protection against plague	Zauberman, Ayelet;Vagima, Yaron;Tidhar, Avital;Aftalion, Moshe;Gur, David;Rotem, Shahar;Chitlaru, Theodor;Levy, Yinon;Mamroud, Emanuelle	Frontiers In Cellular And Infection Microbiology	Yersinia Pestis; Plague; Iron Nutritional Immunity; Hemopexin; Live Vaccine; Ev76; Protective Immunity; Innate Immunity	Israel Institute for Biological Research	Israel
2021	distribution and characteristics of human plague cases and yersinia pestis isolates from 4 marmota plague foci, china, 1950-2019	He, Zhaokai;Wei, Baiqing;Zhang, Yujiang;Liu, Jun;Xi, Jinxiao;Ciren, Dunzhu;Qi, Teng;Liang, Junrong;Duan, Ran;Qin, Shuai;Lv, Dongyue;Chen, Yuhuang;Xiao, Meng;Fan, Rong;Song, Zhizhong;Jing, Huaiqi;Wang, Xin	Emerging Infectious Diseases	Human Plague; Yersinia Pestis; Distribution; Plague; Rodents	Yunnan Center for Disease Control and Prevention;Sichuan Center for Disease Control and Prevention;Gansu Provincial Center for Disease Control and Prevention;National Institute for Communicable Disease Control and Prevention;Center for Disease Control and Prevention of Xinjiang Uygur Autonomous Region;Shenzhen Nanshan Maternal and Child Healthcare Hospital;Qinghai Institute for Endemic Disease Co…	China
2024	genomic diversity and transmission patterns of yersinia pestis in inner mongolia autonomous region, china	Zuo, Xiujuan;Liu, Fang;Hu, Yanhong;Huang, Xuezhi;Guo, Yan;Cui, Mengnan;Fan, Hang;Zhang, Xianglilan;Wu, Zhenghua;Wang, Wenrui;Yang, Ruifu;Wu, Yarong;Li, Jianyun;Cui, Yujun	Communications Biology	Plague Reservoir Hosts; Yersinia Pestis; Distribution; Transmission; Plague	Inner Mongolia Autonomous Region Center for Disease Control and Prevention;Anhui Medical University;Academy of Military Medical Sciences	China
2024	different characteristics of the soil in marmot habitats might be one of the factors that influcting yersinia pestis prevalent in which than pikas	Zhao, Wenlong;Li, Shixiong;Sun, Yuechen;Liu, Jingpeng;Ma, Yixin;Qi, Rui	Frontiers In Microbiology	Natural Plague Focus; Yersinia Pestis; Soil Characteristics; Marmot; Pika	Jiayuguan Center for Disease Control and Prevention;Lanzhou University	China
2019	yersinia pestis pla protein thwarts t cell defense against plague	Smiley, Stephen T;Szaba, Frank M;Kummer, Lawrence W;Duso, Debra K;Lin, JrShiuan	Infection And Immunity	Yope; Pla; Plasminogen Activator; T Cell Mediated Protection; Yersinia Pestis; Fibrin; Fibrin Degradation; Fibrinolysis; Immunization; Plague	National Institute of Allergy and Infectious Diseases;Trudeau Institute	United States of America
2023	overview of yersinia pestis metallophores: yersiniabactin and yersinopine	Chaaban, Taghrid;Mohsen, Yehya;Ezzeddine, Zeinab;Ghssein, Ghassan	Biology-Basel	Yersinia Pestis; Pathogenesis; Metallophores; Metal Ion; Yersiniabactin; Yersinopine	Islamic University of Lebanon;University of Paris 13;Lebanese University;Al Ayen University;Islamic University of Lebanon	Iraq; Lebanon; France
2016	whole genome multilocus sequence typing as an epidemiologic tool for yersinia pestis	Kingry, Luke C;Rowe, Lori A;RespicioKingry, Laurel B;Beard, Charles B;Schriefer, Martin E;Petersen, Jeannine M	Diagnostic Microbiology And Infectious Disease	Wgmlst; Whole Genome Sequencing; Yersinia Pestis; Molecular Epidemiology; Plague	Centers for Disease Control and Prevention	United States of America
2022	the end of plague in europe	Stenseth, Nils Chr;Dean, Katharine R;Bramanti, Barbara	Centaurus	Yersinia Pestis; Plague Reservoir Hosts; Pandemic	University of Ferrara;University of Oslo;Norwegian Veterinary Institute	Norway; Italy
2024	progress on the research and development of plague vaccines with a call to action	Williamson, E Diane;Kilgore, Paul B;Hendrix, Emily K;Neil, Blake H;Sha, Jian;Chopra, Ashok K	npj Vaccines	Plague; Yersinia Pestis; Pandemic; Rodents; Epidemiological Survey	University of Texas Medical Branch;Defense Science and Technology Laboratory	United Kingdom; United States of America
2018	the deer mouse (peromyscus maniculatus) as an enzootic reservoir of plague in california	Danforth, Mary;Tucker, James;Novak, Mark	EcoHealth	Yersinia Pestis; Peromyscus Maniculatus; Vector Borne Disease; Zoonotic Disease; Sylvatic Plague; California	California Department of Public Health	United States of America
2019	modeling pneumonic plague in human precision-cut lung slices highlights a role for the plasminogen activator protease in facilitating type 3 secretion	Banerjee, Srijon K;Huckuntod, Samantha D;Mills, Shalynn D;Kurten, Richard C;Pechous, Roger D	Infection And Immunity	Pla; Yersinia; Yersinia Pestis; Hpcls; Human Precision Cut Lung Slices; Plague; Plasminogen Activator Protease; Pneumonic Plague; Pulmonary Infection; Type 3 Secretion	University of Arkansas for Medical Sciences;Arkansas Children's Research Institute	United States of America
2020	factors influencing the re-emergence of plague in madagascar	Alderson, Jennifer;Quastel, Max;Wilson, Emily;Bellamy, Duncan	Emerging Topics In Life Sciences	Human Plague; Rodents; Plague; Yersinia Pestis; Epidemiological Survey	University of Cambridge;University of Oxford	United Kingdom
2019	sylvatic plague management and prairie dogs - a meta-analysis	Roth, Jeffrey D	Journal Of Vector Ecology	Meta Analysis; Prairie Dogs; Yersinia Pestis; Plague Vaccine; Insecticide; Sylvatic Plague	Auburn University	United States of America
2017	"fleaing" the plague: adaptations of yersinia pestis to its insect vector that lead to transmission	Hinnebusch, B Joseph;Jarrett, Clayton O;Bland, David M	Annual Review Of Microbiology	Yersinia Pestis; Plague; Fleas; Arthropod Borne Transmission; Biofilm	National Institute of Allergy and Infectious Diseases	United States of America
2016	eighteenth century yersinia pestis genomes reveal the long-term persistence of an historical plague focus	Bos, Kirsten I;Herbig, Alexander;Sahl, Jason;Waglechner, Nicholas;Fourment, Mathieu;Forrest, Stephen A;Klunk, Jennifer;Schuenemann, Verena J;Poinar, Debi;Kuch, Melanie;Golding, G Brian;Dutour, Olivier;Keim, Paul;Wagner, David M;Holmes, Edward C;Krause, Johannes;Poinar, Hendrik N	eLife	Plague; Yersinia Pestis; Pandemic; Rodents; Epidemiological Survey	Max Planck Institute for the Science of Human History;Northern Arizona University;McMaster University;University of Sydney;University of Bordeaux;University of Tübingen	Canada; France; Australia; Germany; United States of America
2017	fleas of black-footed ferrets (mustela nigripes) and their potential role in the movement of plague	Mize, Erica L;Grassel, Shaun M;Britten, Hugh B	Journal Of Wildlife Diseases	Black Footed Ferret; Oropsylla Hirsuta; Plague; Yersinia Pestis	United States Fish and Wildlife Service;University of South Dakota;Lower Brule Sioux Tribe	United States of America
2025	from history books to headlines	Johnson, Mindy;Gooch, Michael D	Advanced Emergency Nursing Journal	Plague; Bubonic Plague; Black Death; Yersinia Pestis	Middle Tennessee School of Anesthesia;Vanderbilt University	United States of America
2021	genomogenesis of the plague bacteria yersinia pestis as a process of mosaic evolution	Suntsov, V V	Russian Journal Of Genetics	Genome; Yersinia Pseudotuberculosis; Yersinia Pestis; Transitional Forms; Speciation; Mosaic Evolution; Marmota Sibirica	Russian Academy of Sciences	Russia
2025	the justinianic pandemic in the iberian peninsula	Gruber, Henry;Kurt, Andrew;Roberts, Neil;Neumann, Gunnar U;De Embun Sanchez, Teresa Ximenez;GomezGonzalez, Susana	Human Ecology	Justinianic Pandemic; First Plague Pandemic; Iberian Peninsula; Isidore Of Seville; Visigothic Spain; Yersinia Pestis	University of León;Max Planck Institute for Evolutionary Anthropology;University of North Carolina;Clayton State University;University of Plymouth;University Isabel I;Foundation Caja Rural de Marcos	United Kingdom; Spain; Germany; United States of America
2017	glutathionylation of yersinia pestis lcrv and its effects on plague pathogenesis	Mitchell, Anthony;Tam, Christina;Elli, Derek;Charlton, Thomas;OseiOwusu, Patrick;Fazlollahi, Farbod;Faull, Kym F;Schneewind, Olaf	mBio	Macrophage; Yersinia Pestis; Glutathionylation; Innate Immunity; Plague; Ribosomal Protein S3	Argonne National Laboratory;University of Chicago;Ohio State University;University of California, Los Angeles;Agricultural Research Service	United States of America
2019	plague before the pandemics: the greek medical evidence for bubonic plague before the sixth century	Mulhall, John	Bulletin Of The History Of Medicine	Bubonic Plague; Infectious Disease; Antiquity; Hippocratic Corpus; Galen; Justinianic Plague; Paleopathology	Harvard University;Dumbarton Oaks	United States of America
2022	first case report of human plague caused by excavation, skinning, and eating of a hibernating marmot (marmota himalayana)	Xi, Jinxiao;Duan, Ran;He, Zhaokai;Meng, Lei;Xu, Daqin;Chen, Yuhuang;Liang, Junrong;Fu, Guoming;Wang, Li;Chun, Hua;Qin, Shuai;Lv, Dongyue;Mu, Hui;Tang, Deming;Wu, Weiwei;Xiao, Meng;Jing, Huaiqi;Wang, Xin	Frontiers In Public Health	Hibernation; Control; Yersinia Pestis; Marmota Himalayana; Case Report	Gansu Provincial Center for Disease Control and Prevention;National Institute for Communicable Disease Control and Prevention;Jiuquan Municipal Center for Disease Control and Prevention;Subei Mongolian Autonomous County Center for Disease Control and Prevention;Shenzhen Nanshan Maternal and Child Health Care Hospital	China
2022	plague and trace metals in natural systems	Kosoy, Michael;Biggins, Dean	International Journal Of Environmental Research And Public Health	Infectious Disease; Plague Epidemic; Epizootic; Mammal; Plague; Rodents; Soil; Trace Metals; Yersinia Pestis	KB One Health LLC;United States Geological Survey	United States of America
2025	igg antibodies anti-lcrv of yersinia pestis: inconsistent responses in confirmed plague patients from madagascar	Andriatefy, Olifara Herinirina;Rahantamalala, Anjanirina;Schoenhals, Matthieu;Shattock, Robin;Walker, Nicola J;Williamson, Ethel Diane;Rajerison, Minoarisoa;Andrianaivoarimanana, Voahangy	BMC Research Notes	Plague; Lcrv; Enzyme Linked Immunosorbent Assay; Antibody; Yersinia Pestis; Madagascar	Pasteur Institute of Madagascar;Defense Science and Technology Laboratory;University of Nottingham;Imperial College London	United Kingdom; Madagascar
2024	the natural and clinical history of plague: from the ancient pandemics to modern insights	BennasarFigueras, Antoni	Microorganisms	Plague; Yersinia Pestis; Ancient Dna; Bioinformatics	University of the Balearic Islands	Spain
2019	the third plague pandemic in europe	Bramanti, Barbara;Dean, Katharine R;Walloe, Lars;Stenseth, Nils Chr	Proceedings Of The Royal Society B-Biological Sciences	Yersinia Pestis; Hygiene; Human Ectoparasites; Rattus Rattus	University of Ferrara;University of Oslo	Norway; Italy
2016	comparative analysis of mlva25-typing and mlva7-typing for their ability to identify focal affiliation of yersinia pestis strains exemplified by isolates from the central caucasus highland natural plague focus	Evseeva, V V;Platonov, M E;Govorunov, I G;Efremenko, D V;Kuznetsova, I V;Dentovskaya, S V;Kulichenko, A N;Anisimov, A P	Molecular Genetics Microbiology And Virology	Mlva25 Typing; Mlva7 Typing; Vntr; Yersinia Pestis; Phylogeography	Stavropol Research Anti-Plague Institute;State Scientific Center for Applied Microbiology and Biotechnology	Russia
2022	fleas from common rodent species are an unlikely source of plague (yersinia pestis) in managed forests of northwestern oregon, usa	Hanselmann, Rhea;Dizney, Laurie J;Bron, Gebbiena M;Jolles, Anna E	Zoonoses And Public Health	Anthropogenic Environmental Change; Intensive Forest Management; Microtus Oregoni; Peromyscus Maniculatus; Tamias Townsendii	University of Wisconsin;Western University of Health Sciences;University of Portland;Oregon State University	United States of America
2022	five draft genome sequences of historical yersinia pestis strains of phylogroups 2.med4 and 2.med1 of the medieval biovar	Balykova, Alina N;Kukleva, Lyubov M;Naryshkina, Ekaterina A;Eroshenko, Galina A;Kutyrev, Vladimir V	Microbiology Resource Announcements	Plague; Yersinia Pestis; Genome; Rodents; Epidemiological Survey	Russian Research Anti-Plague Institute 'Microbe'	Russia
2019	postexposure administration of a yersinia pestis live vaccine for potentiation of second-line antibiotic treatment against pneumonic plague	Bohemian, Ayelet;Gur, David;Levy, Yinon;Attalion, Moshe;Vagima, Yaron;Tidhar, Avital;Chitlaru, Theodor;Mamroud, Emanuelle	Journal Of Infectious Diseases	Yersinia Pestis; Plague; Antibiotic Therapy; Ev76; Plague Vaccine; Ceftriaxone; Infection	Israel Institute for Biological Research	Israel
2016	detections of yersinia pestis east of the known distribution of active plague in the united states	Mize, Erica L;Britten, Hugh B	Vector-Borne And Zoonotic Diseases	Aggregation; Black Tailed Prairie Dogs; Oropsylla Hirsuta; Oropsylla Tuberculata; Yersinia Pestis	University of South Dakota	United States of America
2016	historical y. pestis genomes reveal the european black death as the source of ancient and modern plague pandemics	Spyrou, Maria A;Tukhbatova, Rezeda I;Feldman, Michal;Drath, Joanna;Kacki, Sacha;Beltran De Heredia, Julia;Arnold, Susanne;Sitdikov, Airat G;Castex, Dominique;Wahl, Joachim;Gazimzyanov, Ilgizar R;Nurgaliev, Danis K;Herbig, Alexander;Bos, Kirsten I;Krause, Johannes	Cell Host and Microbe	Plague; Yersinia Pestis; Pandemic; Rodents; Epidemiological Survey	Max Planck Institute for the Science of Human History;Museum of the History of Barcelona;Tatarstan Academy of Sciences;State Office for Cultural Heritage Management of Baden-Württemberg;Kazan Federal University;University of Bordeaux;University of Tübingen	Russia; Spain; Germany; France
2023	single-cell transcriptomics of immune cells in lymph nodes reveals their composition and alterations in functional dynamics during the early stages of bubonic plague	Zhao, Yifan;Wang, Tong;Liu, Ziyang;Ke, Yuehua;Li, Ruoyan;Chen, Hongyan;You, Yang;Wu, Gengshan;Cao, Shiyang;Du, Zongmin;Bai, Fan;Yang, Ruifu	Science China-Life Sciences	Bubonic Plague; Single Cell Rna Sequencing; Yersinia Pestis	Center for Disease Control and Prevention of the Chinese People's Liberation Army;Beijing Institute of Microbiology and Epidemiology;Peking University	China
2025	conflict of molecular and ecological phylogenies of the plague microbe yersinia pestis: a search for consensus	Suntsov, V V	Biology Bulletin	Yersinia Pseudotuberculosis; Yersinia Pestis; Marmota Sibirica; Speciation; Phylogenetic Analysis; Phylogeography; Evolutionary Model	Russian Academy of Sciences	Russia
2022	phage therapy potentiates second-line antibiotic treatment against pneumonic plague	Vagima, Yaron;Gur, David;Aftalion, Moshe;Moses, Sarit;Levy, Yinon;Makovitzki, Arik;Holtzman, Tzvi;Oren, Ziv;Segula, Yaniv;Fatelevich, Ella;Tidhar, Avital;Zauberman, Ayelet;Rotem, Shahar;Mamroud, Emanuelle;SteinbergerLevy, Ida	Viruses-Basel	Phage Therapy; Antibiotic Therapy; Ceftriaxone; Yersinia Pestis; Plague; Antibiotic Resistance; Phi A1122; Pst; Phage Antibiotic Combination	Israel Institute for Biological Research	Israel
2022	identification and characterization of p2-like bacteriophages of yersinia pestis	Qi, Zhizhen;Meng, Biao;Wei, Xiao;Li, Xiang;Peng, Hong;Li, Yan;Feng, Qunling;Huang, Yanan;Zhang, Qi;Xu, Xiaoqing;Zhao, Haihong;Yang, Xiaoyan;Wang, Changjun;Zhao, Xiangna	Virus Research	Marmota Himalayana; Yersinia Pestis; P2 Like Phages	People's Liberation Army 63750 Military Hospital;Qinghai Institute for Endemic Disease Prevention and Control;Chinese People's Liberation Army Center for Disease Control and Prevention;Anhui Medical University	China
2019	epidemiology of a bubonic plague outbreak in glasgow, scotland in 1900	Dean, Katharine R;Krauer, Fabienne;Schmid, Boris, V	Royal Society Open Science	Human Ectoparasite Transmission; Yersinia Pestis; Serial Interval; Reproduction Number; Third Pandemic	University of Oslo	Norway
2020	a genomic and historical synthesis of plague in 18th century eurasia	Guellil, Meriam;Kersten, Oliver;Namouchi, Amine;Luciani, Stefania;Marota, Isolina;Arcini, Caroline A;Iregren, Elisabeth;Lindemann, Robert A;Warfvinge, Gunnar;Bakanidze, Lela;Bitadze, Lia;Rubini, Mauro;Zaio, Paola;Zaio, Monica;Neri, Damiano;Stenseth, N C;Bramanti, Barbara	Proceedings Of The National Academy Of Sciences Of The United States Of America	Yersinia Pestis; Ancient Dna; Pathogen; Plague	University of Oslo;Norwegian University of Life Sciences;Malmö University;University of Ferrara;Lund University;National History Museums;National Center for Disease Control and Public Health;University of Tartu;University of California, Los Angeles;Ivane Javakhishvili Tbilisi State University;University of Foggia;University of Camerino;Ministry of Cultural Heritage and Activities	Norway; Italy; Georgia; Estonia; Sweden; United States of America
2023	identification of drug targets and their inhibitors in yersinia pestis strain 91001 through subtractive genomics, machine learning, and md simulation approaches	Ali, Hamid;Samad, Abdus;Ajmal, Amar;Ali, Amjad;Ali, Ijaz;Danial, Muhammad;Kamal, Masroor;Ullah, Midrar;Ullah, Riaz;Kalim, Muhammad	Pharmaceuticals	Subtractive Genomics; Yersinia Pestis; Machine Learning Algorithm; Docking; Md Simulation	COMSATS University Islamabad;Shaheed Benazir Bhutto University Sheringal;Abdul Wali Khan University;Quaid-i-Azam University;Weill Cornell Medicine;King Saud University;Gulf University for Science and Technology;Wake Forest School of Medicine	Saudi Arabia; Pakistan; Kuwait; United States of America
2022	challenging ancient dna results about putative hla protection or susceptibility to yersinia pestis	Di, Da;Thomas, Jeanne Simon;Currat, Mathias;Nunes, Jose Manuel;SanchezMazas, Alicia	Molecular Biology And Evolution	Hla; Yersinia Pestis; Peptide Binding Predictions; Computer Simulation; Ancient Dna; Pathogen Driven Selection	University of Geneva	Switzerland
2021	molecular and genetic mechanisms that mediate transmission of yersinia pestis by fleas	Hinnebusch, B Joseph;Jarrett, Clayton O;Bland, David M	Biomolecules	Yersinia Pestis; Plague; Fleas; Arthropod Borne Transmission	National Institute of Allergy and Infectious Diseases	United States of America
2021	enzootic plague reduces survival of mexican woodrats (neotoma mexicana) in colorado	Biggins, Dean E;Ramakrishnan, Shantini;Rocke, Tonie E;Williamson, Judy L;Wimsatt, Jeffrey	Ecosphere	Deltamethrin; Enzootic; Epizootic; Fleas; Mortality; Neotoma Mexicana; Plague; Survival; Plague Vaccine; Vector; Woodrat; Yersinia Pestis	Denver Zoological Foundation;West Virginia University;United States Geological Survey	United States of America
2021	evaluation of a liquid carbaryl formulation to control burrow fleas following a die-off of black-tailed prairie dogs (cynomys ludovicianus) caused by plague (yersinia pestis) in converse county, wyoming	Enscore, Russell E;Bai, Ying;Osikowicz, Lynn M;Sexton, Christopher;OLeary, Daniel R	Journal Of Vector Ecology	Yersinia Pestis; Fleas; Evaluation; Liquid; Carbaryl; Formulation	Wyoming Department of Health;Centers for Disease Control and Prevention	United States of America
2021	plague transforms positive effects of precipitation on prairie dogs to negative effects	Biggins, Dean E;Eads, David A;Godbey, Jerry L	International Journal For Parasitology-Parasites And Wildlife	Prairie Dogs; Plague Ecology; Fleas; Food Web; Precipitation; Yersinia Pestis	United States Geological Survey	United States of America
2021	effective discrimination of yersinia pestis and yersinia pseudotuberculosis by maldi-tof ms using multivariate analysis	Feng, Bin;Shi, Liyuan;Zhang, Haipeng;Shi, Haimei;Ding, Chuanfan;Wang, Peng;Yu, Shaoning	Talanta	Bacterial Identification; Yersinia Pestis; Yersinia Pseudotuberculosis; Plague; Multivariate Analysis	Yunnan Institute for Endemic Disease Control and Prevention;Ningbo University	China
2024	yersinia pestis and pneumonic plague: insight into how a lethal pathogen interfaces with innate immune populations in the lung to cause severe disease	Venugopal, Gopinath;Pechous, Roger D	Cellular Immunology	Pneumonic Plague; Plague; Yersinia; Pulmonary Infection; Bacterial Pathogen	University of Arkansas for Medical Sciences	United States of America
2023	genomic diversity of yersinia pestis from yunnan province, china, implies a potential common ancestor as the source of two plague epidemics	Qin, Jingliang;Wu, Yarong;Shi, Liyuan;Zuo, Xiujuan;Zhang, Xianglilan;Qian, Xiuwei;Fan, Hang;Guo, Yan;Cui, Mengnan;Zhang, Haipeng;Yang, Fengyi;Kong, Jinjiao;Song, Yajun;Yang, Ruifu;Wang, Peng;Cui, Yujun	Communications Biology	Yersinia Pestis; Plague; Genome; Sequencing; Prevention; Epidemic	Yunnan Institute for Endemic Disease Control and Prevention;Beijing Institute of Microbiology and Epidemiology	China
2019	escherichia coli expressed flagellin c (flic) of salmonella typhi improved the protective efficacy of yope against plague infection	Verma, Shailendra K;Gupta, Ankit;Batra, Lalit;Tuteja, Urmil	Vaccine	Recombinant Yope; Plague; Subunit Vaccine; Yersinia Pestis; Flagellin C; Salmonella Typhi	Defense Research and Development Establishment	India
2020	identifying the spatiotemporal clusters of plague occurrences in china during the third pandemic	Sun, Zhe;Zhang, Zhibin;Liu, Qiyong;Lyu, Baolei;Fang, Xiye;Wang, Shuchun;Xu, Jianguo;Xu, Lei;Xu, Bing	Integrative Zoology	Clustering; Plague Transmission; Spatiotemporal Outbreak; Yersinia Pestis	Chinese Academy of Sciences;Joint Center for Global Change Studies;Huayun Sounding Meteorological Technology Corporation;Tsinghua University;University of Oslo;Chinese Center for Disease Control and Prevention	Norway; China
2017	rodents and other small mammal reservoirs in plague foci in northeastern brazil	Vieira Da Costa, Erika De Cassia;Sobreira, Marise;Leal, Nilma Cintra;Paiva De Almeida, Alzira Maria	Journal Of Infection In Developing Countries	Plague; Yersinia Pestis; Antibody; Rodents; Marsupials	Centro de Pesquisas Aggeu Magalhães	Brazil
2021	field assessment of dog as sentinel animal for plague in endemic foci of madagascar	Rajerison, Minoarisoa;Andrianaivoarimanana, Voahangy;Ratsitorahina, Maherisoa;Rahelinirina, Soanandrasana;Chanteau, Suzanne;Telfer, Sandra;Rahalison, Lila	Integrative Zoology	Canis Familiaris; Madagascar; Rodents; Serology; Yersinia Pestis	Pasteur Institute of Madagascar;University of Aberdeen	Madagascar; United Kingdom
2019	the justinianic plague: an inconsequential pandemic?	Mordechai, Lee;Eisenberg, Merle;Newfield, Timothy P;Izdebski, Adam;Kay, Janet E;Poinar, Hendrik	Proceedings Of The National Academy Of Sciences Of The United States Of America	Justinianic Plague; First Plague Pandemic; Late Antiquity; Plague; Yersinia Pestis	Max Planck Institute for the Science of Human History;McMaster University;Georgetown University;Hebrew University of Jerusalem;Jagiellonian University;National Socio-Environmental Synthesis Center;Princeton University	Poland; Israel; Canada; Germany; United States of America
2024	ecologic, geoclimatic, and genomic factors modulating plague epidemics in primary natural focus, brazil	Bezerra, Matheus F;Fernandes, Diego L R S;Rocha, Igor V;Pitta, Joao L L P;Freitas, Natan D A;Oliveira, Andre L S;Guimaraes, Ricardo J P S;Gomes, Elainne C S;De Andreazzi, Cecilia Siliansky;Sobreira, Marise;Rezende, Antonio M;CordeiroEstrela, Pedro;Almeida, Alzira M P	Emerging Infectious Diseases	Brazil; One Health; Plague; Yersinia Pestis; Bacterium; Climate; Ecological Network; Parasites; Rainfall; Vector Borne Infection; Zoonoses	PICTIS;Oswaldo Cruz Foundation;Instituto Evandro Chagas;Federal University of Paraíba;Complutense University of Madrid	Spain; Portugal; Brazil
2023	the black death ravaging europe in the fourteenth century might be the pathogen-driven selective pressure for factor v leiden	Fan, Frank S	Medical Hypotheses	Black Death; Factor V Leiden; Pathogen Driven Selection; Plague; Prothrombin G20210a; Yersinia Pestis	Chung Shan Medical University Hospital	Taiwan, China
2020	immunotropic properties of an experimental synthetic selenium-organic compound	YurEva, O, V;Dubrovina, V, I;Potapov, V A;Musalov, M, V;Starovoitova, T P;Ivanova, T A;Shkaruba, T T;Yakimov, V A;Balakhonov, S, V	Bulletin Of Experimental Biology And Medicine	Selenium Organic Preparation; Camp; Cgmp; Immunity; Yersinia Pestis Ev	Irkutsk Anti-plague Research Institute;Russian Academy of Sciences	Russia
2017	induction of type i interferon through a noncanonical toll-like receptor 7 pathway during yersinia pestis infection	Dhariwala, Miqdad O;Olson, Rachel M;Anderson, Deborah M	Infection And Immunity	Yersinia Pestis; Tlr7; Type I Interferon; Yopj; Plague; Ifn Beta; Myd88	University of Missouri	United States of America
2025	plagued by the past, pressed by the present: a one health perspective on yersinia pestis	Ciammaruconi, Andrea;Di Spirito, Maria;Pascolini, Chiara;Molinari, Filippo;Rozov, Orr;Cavalli, Marzia;Campoli, Giulia;Totaro, Nathalie;Recchia, Elisa;Chimienti, Silvia;Monte, Anella;Spagnolo, Ferdinando;Lista, Florigio;DAmelio, Raffaele;Fillo, Silvia	Biomedicines	Yersinia Pestis; Plague; Pandemic; One Health; Plague Vaccine; Antibiotics; Monoclonal Antibody; Bacteriophages	University of Rome Tor Vergata;University of Perugia;Defense Institute of Biomedical Sciences;Sapienza University of Rome	Italy
2018	a bead-based flow cytometric assay for monitoring yersinia pestis exposure in wildlife	Chandler, Jeffrey C;Baeten, Laurie A;Griffin, Doreen L;Gidlewski, Thomas;Deliberto, Thomas J;Petersen, Jeannine M;Pappert, Ryan;Young, John W;Bevins, Sarah N	Journal Of Clinical Microbiology	Bio Plex; Luminex; Yersinia Pestis; Plague; Serodiagnosis; Wildlife	Colorado State University;United States Department of Agriculture;Centers for Disease Control and Prevention	United States of America
2022	the magnitude of the germinal center b cell and t follicular helper cell response predicts long-lasting antibody titers to plague vaccination	Galloway, Darrell R;Nguyen, Nguyen X;Li, Jiahui;Houston, Nicholas;Gregersen, Gage;Williamson, E Diane;Falkenberg, Frank W;Herron, James N;Hale, J Scott	Frontiers In Immunology	T Follicular Helper Cell; Germinal Center; B Cell Response; Antibody; Yersinia Pestis; Vaccination; Subunit Vaccine; Immunological Memory And Vaccine	Defense Science and Technology Laboratory Porton Down;University of Utah;Cytuvax BV	United Kingdom; Netherlands; United States of America
2023	pulmonary expression of interleukin-17 contributes to neutrophil infiltration into the lungs during pneumonic plague	Theriot, Hayley M;Malaviarachchi, Priyangi A;Scott, Madeleine G;Appell, Kenneth T;Banerjee, Srijon K;Pechous, Roger D	Infection And Immunity	Il 17; Yersinia; Yersinia Pestis; Plague; Pneumonic Plague	University of Arkansas for Medical Sciences;University of Pittsburgh	United States of America
2018	depletion of glucose activates catabolite repression during pneumonic plague	Ritzert, Jeremy T;Lathem, Wyndham W	Journal Of Bacteriology	Yersinia Pestis; Plague; Pla; Catabolite Repression; Crp; Ptsg; Glucose	Northwestern University	United States of America
2021	epizootic plague in prairie dogs: correlates and control with deltamethrin	Biggins, Dean E;Godbey, Jerry L;Eads, David A	Vector-Borne And Zoonotic Diseases	Prairie Dogs; Deltamethrin; Density Dependence; Black Footed Ferret; Pyrethroid; Fleas; Yersinia Pestis	United States Geological Survey	United States of America
2019	serological epidemiological investigation of tibetan sheep (ovis aries) plague in qinghai, china	Dai, Ruixia;Qi, Meiying;Xiong, Haoming;Yang, Xiaoyan;He, Jian;Zhang, Zhikai;Yang, Hanqing;Jin, Juan;Li, Xiang;Xin, Youquan;Yang, Yonghai;Li, Cunxiang;Li, Zhenjun;Xu, Jianguo;Wang, Zuyun;Li, Wei;Wei, Baiqing	Vector-Borne And Zoonotic Diseases	Yersinia Pestis; Tibetan Sheep; Serological Epidemiological Survey; China	Collaborative Innovation Center for Diagnosis and Treatment of Infectious Diseases;Chinese Center for Disease Control and Prevention;State Key Laboratory for Infectious Disease Prevention and Control;Qinghai Institute for Endemic Disease Prevention and Control	China
2019	historical and genomic data reveal the influencing factors on global transmission velocity of plague during the third pandemic	Xu, Lei;Stige, Leif C;Leirs, Herwig;Neerinckx, Simon;Gage, Kenneth L;Yang, Ruifu;Liu, Qiyong;Bramanti, Barbara;Dean, Katharine R;Tang, Hui;Sun, Zhe;Stenseth, Nils Chr;Zhang, Zhibin	Proceedings Of The National Academy Of Sciences Of The United States Of America	Yersinia Pestis; Third Pandemic; Climate Change; Global Transmission Velocity; Historical And Genomic Data	University of Oslo;Chinese Academy of Sciences;Tsinghua University;Beijing Institute of Microbiology and Epidemiology;University of Antwerp;Centers for Disease Control and Prevention;Chinese Center for Disease Control and Prevention	Belgium; Norway; China; United States of America
2019	to block or not to block: the adaptive manipulation of plague transmission	Gandon, Sylvain;Heitzmann, Louise;Sebbane, Florent	Evolution Letters	Biofilm; Epidemiology; Evolution; Flea Blockage; Multi Host Pathogen; Parasite Manipulation; Plague; Transmission	University of Lille;University of Montpellier	France
2024	co-formulation of the rf1v plague vaccine with depot-formulated cytokines enhances immunogenicity and efficacy to elicit protective responses against aerosol challenge in mice	Galloway, Darrell R;Li, Jiahui;Nguyen, Nguyen X;Falkenberg, Frank W;Henning, Lisa;Krile, Robert;Chou, YingLiang;Herron, James N;Hale, J Scott;Williamson, E Diane	Frontiers In Immunology	Vaccination; Plague Vaccine; Cytokine Depot Adjuvant; Yersinia Pestis; Subunit Vaccine; Co Immunization; Immune Enhancement; Protective Antibody Titer	Battelle Biomedical Research Center;Cires GmbH;Defense Science and Technology Laboratory;University of Utah;Cytuvax BV	United Kingdom; Netherlands; Germany; United States of America
2020	subcutaneous vaccination with a live attenuated yersinia pseudotuberculosis plague vaccine	Derbise, Anne;Guillas, Chloe;Gerke, Christiane;Carniel, Elisabeth;PizarroCerda, Javier;Demeure, Christian E	Vaccine	Bubonic Plague; Pneumonic Plague; Live Vaccine; Yersinia Pestis; Yersinia Pseudotuberculosis; Subcutaneous	European Hospital Georges Pompidou;Pasteur Center of Cameroon;Pasteur Institute	Cameroon; France
2018	yersinia pestis survival and replication in potential ameba reservoir	Markman, David W;Antolin, Michael F;Bowen, Richard A;Wheat, William H;Woods, Michael;GonzalezJuarrero, Mercedes;Jackson, Mary	Emerging Infectious Diseases	Human Plague; Plague; Yersinia Pestis; Rodents; Epidemiological Survey	Colorado State University;Burrell College of Osteopathic Medicine	United States of America
2025	plague and tularemia surveillance in hormozgan province, southern iran	Cohan, Hossein Ahangari;Esmaeili, Saber;Mahmoudi, Ahmad;Ghasemi, Ahmad;Nemati, Amir Hesam;Gooya, Mohammad Mehdi;Zakeri, Abdoljabbar;Mostafavi, Ehsan	BMC Veterinary Research	Yersinia Pestis; Francisella Tularensis; Iran; Rodents; Sheepdogs	Pasteur Institute of Iran;Ministry of Health and Medical Education;Hormozgan University of Medical Sciences;Urmia University;Ministry of Health	Iran
2020	volcanism and global plague pandemics: towards an interdisciplinary synthesis	Fell, Henry G;Baldini, James U L;Dodds, Ben;Sharples, Gary J	Journal Of Historical Geography	Plague; Black Death; Yersinia Pestis; Volcanism; Volcanically Mediated Climate Change; Little Ice Age; Late Antique Little Ice Age; Tambora; Samalas	University of Durham;University of Nottingham;Florida State University	United Kingdom; United States of America
2020	delayed diagnosis of fatal pneumonic canine plague: clinical and pathologic features in two naturally infected colorado dogs	Schaffer, Paula A;Hershkowitz, Connor S;Dowers, Kristy L;Golchanour, Jennifer L;Harris, Lauren J;Aboellial, Tawfik A;Morley, Paul S;Brault, Stephanie A;Pabilonia, Kristy L;Mason, Gary L;House, Jennifer A;Daniels, Joshua B	BMC Veterinary Research	Canine; Pneumonic Plague; Yersinia Pestis	Texas A and M University;West Texas A and M University;United States Department of Agriculture;Small Animal Specialist Hospital;Colorado Department of Public Health and Environment;Colorado State University;Living Springs Veterinary Care LLC	Australia; United States of America
2021	gregory of tours on sixth-century plague and other epidemics	Mccormick, Michael	Speculum-A Journal Of Medieval Studies	Yersinia Pestis; Bubonic Plague; Plague Epidemic; Plague; Rodents	Harvard University	United States of America
2020	new ancient eastern european yersinia pestis genomes illuminate the dispersal of plague in europe	Morozova, Irina;Kasianov, Artem;Bruskin, Sergey;Neukamm, Judith;Molak, Martyna;Batieva, Elena;Pudlo, Aleksandra;Ruehli, Frank J;Schuenemann, Verena J	Philosophical Transactions Of The Royal Society B-Biological Sciences	Plague; Yersinia Pestis; Pathogen Evolution; Ancient Pathogen Genomics; Ancient Dna	Russian Academy of Sciences;University of Warsaw;University of Zurich;Polish Academy of Sciences;Azov Historical Archaeological and Paleontological Museum Reserve;Russian Academy of Sciences;University of Tübingen;Archaeological Museum of Gdańsk	Russia; Poland; Switzerland; Germany
2016	investigation of and response to 2 plague cases, yosemite national park, california, usa, 2015	Danforth, Mary;Novak, Mark;Petersen, Jeannine;Mead, Paul;Kingry, Luke;Weinburke, Matthew;Buttke, Danielle;Hacker, Gregory;Tucker, James;Niemela, Michael;Jackson, Bryan;Padgett, Kerry;Liebman, Kelly;Vugia, Duc;Kramer, Vicki	Emerging Infectious Diseases	Rodents; Yersinia Pestis; Genome; Transmission; Plague	National Park Service;Centers for Disease Control and Prevention;California Department of Public Health	United States of America
2021	chronicle down memory lane: india's sixty years of plague experience	Monil, Singhai;Yosman, Dhar Shah;Naveen, Gupta;Manju, Bala;Shubhangi, Kulsange;Jyoti, Kataria;Singh, Sujeet K	Indian Journal Of Medical Microbiology	Plague; Plague Surveillance; Outbreak Management; Yersinia. Pestis	National Center for Disease Control;National Center for Disease Control	India
2023	intraspecific typing and phylogeny of the causative agent of the plague - the microbe yersinia pestis: problems and perspectives	Suntsov, V V	Zhurnal Obshchei Biologii	Plague; Yersinia Pestis; Rodents; Epidemiological Survey; Control	Russian Academy of Sciences	Russia
2016	resistance of mice of the 129 background to yersinia pestis maps to multiple loci on chromosome 1	Tencati, Michael;Tapping, Richard I	Infection And Immunity	Mouse; Yersinia Pestis; Plague; Rodents; Epidemiological Survey	University of Illinois	United States of America
2020	soil salinity and aridity specify plague foci in the united states of america	Barbieri, Remi;Texier, Gaetan;Keller, Catherine;Drancourt, Michel	Scientific Reports	Plague; Yersinia Pestis; Rodents; Epidemiological Survey; Control	Aix-Marseille University;Center for Epidemiology and Public Health of the Armed Forces	France
2021	improved selective bin agar for a better rate of yersinia pestis isolation from primary clinical specimens in suspected madagascar plague cases	Aftalion, Moshe;AloniGrinstein, Ronit;Andrianaivoarimanana, Voahangy;Iharisoa, Alice Lantoniaina;Shmaya, Shlomo;Gur, David;Laskar, Orly;Rajerison, Minoarisoa;Mamroud, Emanuelle	Journal Of Clinical Microbiology	Madagascar; Yersinia Pestis; Clinical Sample; Diagnostic; Plague; Selective Medium	Pasteur Institute of Madagascar;Israel Institute for Biological Research	Madagascar; Israel
2024	symbiosis of a lytic bacteriophage and yersinia pestis and characteristics of plague in marmota himalayana	Lyu, Dongyue;Duan, Qun;Duan, Ran;Qin, Shuai;Zheng, Xiaojin;Lu, Xinmin;Bukai, Asaiti;Zhang, Peng;Han, Haonan;He, Zhaokai;Sha, Hanyu;Wu, Di;Xiao, Meng;Jing, Huaiqi;Wang, Xin	Applied And Environmental Microbiology	Yersinia Pestis; Bacteriophage; Symbiosis	Chinese Center for Disease Control and Prevention;Aksai Kazakh Autonomous County Center for Disease Control and Prevention	China
2022	transmission of antimicrobial resistant yersinia pestis during a pneumonic plague outbreak	Andrianaivoarimanana, Voahangy;Wagner, David M;Birdsell, Dawn N;Nikolay, Birgit;Rakotoarimanana, Faniry;Randriantseheno, Lovasoa N;Vogler, Amy J;Sahl, Jason W;Hall, Carina M;Somprasong, Nawarat;Cauchemez, Simon;Schweizer, Herbert P;Razafimandimby, Harimahefa;Rogier, Christophe;Rajerison, Minoarisoa	Clinical Infectious Diseases	Antimicrobial Resistance; Outbreak; Pneumonic Plague; Yersinia Pestis	Pasteur Institute of Madagascar;Pasteur Institute;University of Florida;Northern Arizona University;Ministry of Public Health of Madagascar	Madagascar; France; United States of America
2016	infection prevalence, bacterial loads, and transmission efficiency in oropsylla montana (siphonaptera: ceratophyllidae) one day after exposure to varying concentrations of yersinia pestis in blood	Boegler, Karen A;Graham, Christine B;Johnson, Tammi L;Montenieri, John A;Eisen, Rebecca J	Journal Of Medical Entomology	Plague; Early Phase Transmission; Oropsylla Montana; Yersinia Pestis; Flea	Centers for Disease Control and Prevention	United States of America
2019	differential plague susceptibility in species and populations of prairie dogs	Russell, Robin E;Tripp, Daniel W;Rocke, Tonie E	Ecology And Evolution	Disease Susceptibility; Plague; Prairie Dogs; Survival Analysis	United States Geological Survey;Colorado Parks and Wildlife	United States of America
2021	protection elicited by attenuated live yersinia pestis vaccine strains against lethal infection with virulent y. pestis	Cote, Christopher K;Biryukov, Sergei S;Klimko, Christopher P;Shoe, Jennifer L;Hunter, Melissa;RosarioAcevedo, Raysa;Fetterer, David P;Moody, Krishna L;Meyer, Joshua R;Rill, Nathaniel O;Dankmeyer, Jennifer L;Worsham, Patricia L;Bozue, Joel A;Welkos, Susan L	Vaccines	Plague; Yersinia Pestis; Vaccine; Mouse; Bubonic Plague; Pneumonic Plague; Live Attenuated Vaccine; Phage Shock Protein	United States Army Medical Research Institute of Infectious Diseases	United States of America
2022	complete protection against yersinia pestis in balb/c mouse model elicited by immunization with inhalable formulations of rf1-v10 fusion protein via aerosolized intratracheal inoculation	Zhang, Wei;Song, Xiaolin;Zhai, Lina;Guo, Jianshu;Zheng, Xinying;Zhang, Lili;Lv, Meng;Hu, Lingfei;Zhou, Dongsheng;Xiong, Xiaolu;Yang, Wenhui	Frontiers In Immunology	Yersinia Pestis; Pneumonic Plague; Subunit Vaccine; Rf1/V10; Dry Powder Formulation; Aerosolized Intratracheal Inoculation; Mucosal Immune Response	Beijing Institute of Microbiology and Epidemiology	China
2022	plague risk in the western united states over seven decades of environmental change	Carlson, Colin J;Bevins, Sarah N;Schmid, Boris V	Global Change Biology	Bayesian Additive Regression Trees; Climate Change; Ecological Niche Modeling; Plague; Yersinia Pestis	University of Oslo;National Wildlife Research Center;Georgetown University	Norway; United States of America
2024	review of genotyping methods for yersinia pestis in madagascar	Randriantseheno, Lovasoa Nomena;Andrianaivoarimanana, Voahangy;PizarroCerda, Javier;Wagner, David M;Rajerison, Minoarisoa	Plos Neglected Tropical Diseases	Human Plague; Rodents; Plasmid; Genome; Distribution; Transmission	WHO Collaborating Center for Plague;Pasteur Institute of Madagascar;University of Antananarivo;Université Paris Cité;Northern Arizona University	Madagascar; France; United States of America
2016	droughts may increase susceptibility of prairie dogs to fleas: incongruity with hypothesized mechanisms of plague cycles in rodents	Eads, David A;Biggins, Dean E;Long, Dustin H;Gage, Kenneth L;Antolin, Michael F	Journal Of Mammalogy	Body Condition; Prairie Dogs; Plague Ecology; Precipitation; Fleas; Yersinia Pestis	Colorado State University;Turner Endangered Species Fund;United States Geological Survey;Centers for Disease Control and Prevention	United States of America
2018	plague: bridging gaps towards better disease control	DOrtenzio, E;Lemaitre, N;Brouat, C;Loubet, P;Sebbane, F;Rajerison, M;Baril, L;Yazdanpanah, Y	Medecine Et Maladies Infectieuses	Plague; Yersinia Pestis; Emerging Disease; Zoonoses	University of Lille;Pasteur Institute of Madagascar;Université Paris Diderot;Bichat-Claude Bernard Hospital;Inserm;University of Montpellier	Madagascar; France
2021	modification of the pulmonary myd88 inflammatory response underlies the role of the yersinia pestis pigmentation locus in primary pneumonic plague	Olson, Rachel M;Dhariwala, Miqdad O;Mitchell, William J;Skyberg, Jerod A;Anderson, Deborah M	Infection And Immunity	Myd88; Yersinia Pestis; Immunopathology; Inflammation; Interferon Gamma; Pigmentation Locus; Plague; Pneumonic Plague; Septicemic Plague	University of California, San Francisco;University of Missouri	United States of America
2022	epidemiological characteristics of human and animal plague in yunnan province, china, 1950 to 2020	Han, Haonan;Liang, Yun;Song, Zhizhong;He, Zhaokai;Duan, Ran;Chen, Yuhuang;Gao, Zihou;Qin, Shuai;Liang, Junrong;Tang, Deming;Lv, Dongyue;Zhang, Peng;Zhang, Dan;Jing, Huaiqi;Wang, Xin	Microbiology Spectrum	Epidemiological Characteristics; Yersinia Pestis Isolates; Human Plague Case; China; Yunnan	Shenzhen Nanshan Maternal and Child Healthcare Hospital;Hangzhou Municipal Center for Disease Control and Prevention;Yunnan Provincial Center for Disease Control and Prevention;Yunnan Institute for Endemic Disease Control and Prevention;Chinese Center for Disease Control and Prevention	China
2016	multiple antigens of yersinia pestis delivered by live recombinant attenuated salmonella vaccine strains elicit protective immunity against plague	Sanapala, Shilpa;Rahav, Hannah;Patel, Hetal;Sun, Wei;Curtiss, Roy, Iii	Vaccine	Trivalent Vaccine; Recombinant Salmonella Vaccine; Plague; Lcrv; F1 And Psn	Arizona State University;University of Florida	United States of America
2017	paleoproteomics of the dental pulp: the plague paradigm	Barbieri, Remi;Meknl, Rania;Levasseur, Anthony;Chabriere, Eric;Signoll, Michel;Tzortzis, Stefan;Aboudharam, Gerard;Drancourt, Michel	Plos One	Human Plague; Plague; Yersinia Pestis; Rodents; Epidemiological Survey	Aix-Marseille University	France
2019	prairie dogs, persistent plague, flocking fleas, and pernicious positive feedback	Biggins, Dean E;Eads, David A	Frontiers In Veterinary Science	Plague; Fleas; Yersinia Pestis; Feedback; Epizootic; Rodents; Enzootic	Colorado State University;United States Geological Survey	United States of America
2021	yersinia pestis: the natural history of plague	Barbieri, R;Signoli, M;Cheve, D;Costedoat, C;Tzortzis, S;Aboudharam, G;Raoult, D;Drancourt, M	Clinical Microbiology Reviews	Yersinia Pestis; Epidemiology; Louse; Paleomicrobiology; Plague	Ministry of Culture;Foundation Méditerranée Infection;Aix-Marseille University	France
2024	uniqueness and phylogenesis of the plague microbe yersinia pestis	Suntsov, V V	Biology Bulletin	Yersinia Pseudotuberculosis 0:1b; Yersinia Pestis; Peripatric Speciation; Phylogenetic Analysis; Phylogeography; Evolutionary Model; Ecological Scenario	Russian Academy of Sciences	Russia
2018	human plague associated with tibetan sheep originates in marmots	Dai, Ruixia;Wei, Baiqing;Xiong, Haoming;Yang, Xiaoyan;Peng, Yao;He, Jian;Jin, Juan;Wang, Yumeng;Zha, Xi;Zhang, Zhikai;Liang, Ying;Zhang, Qingwen;Xu, Jianguo;Wang, Zuyun;Li, Wei	Plos Neglected Tropical Diseases	Plague Reservoir Hosts; Human Plague; Genome; Phylogenetic Analysis; Plague	Collaborative Innovation Center for Diagnosis and Treatment of Infectious Diseases;China CDC;State Key Laboratory for Infectious Disease Prevention and Control;Qinghai Institute for Endemic Disease Prevention and Control;Centers for Disease Control and Prevention of Tibet Autonomous Region	China
2018	molecular epidemiological investigations of plague in eastern province of zambia	Nyirenda, Stanley S;HangOmbe, Bernard M;Simulundu, Edgar;Mulenga, Evans;Moonga, Ladslav;MachangU, Robert S;Misinzo, Gerald;Kilonzo, Bukheti S	BMC Microbiology	Yersinia Pestis; Plague; Phylogenetic Analysis; Zambia	Central Veterinary Research Institute;University of Zambia;Sokoine University of Agriculture	Zambia; Tanzania
2023	genomic analysis of yersinia pestis strains from brazil: search for virulence factors and association with epidemiological data	Pitta, Joao Luiz De Lemos Padilha;Bezerra, Matheus Filgueira;Fernandes, Diego Leandro Reis Da Silva;Block, Tessa De;Novaes, Ane De Souza;De Almeida, Alzira Maria Paiva;Rezende, Antonio Mauro	Pathogens	Yersinia Pestis; Plague; Virulence Factor; Comparative Genomics	Institute of Tropical Medicine;Aggeu Magalhães Institute;Federal University of Vale do São Francisco	Belgium; Brazil
2020	yersinia pestis plasminogen activator	Sebbane, Florent;Uversky, Vladimir N;Anisimov, Andrey P	Biomolecules	Yersinia Pestis; Plasminogen Activator; Omptin; Pathogenicity Factor; Pathogenesis; Plague	University of Lille;Russian Academy of Sciences;State Research Center for Applied Microbiology and Biotechnology;University of South Florida	Russia; France; United States of America
2017	enhanced macrophage m1 polarization and resistance to apoptosis enable resistance to plague	Pachulec, Emilia;Bagga, Rym Ben Abdelwahed;Chevallier, Lucie;ODonnell, Hope;Guillas, Chloe;Jaubert, Jean;Montagutelli, Xavier;Carniel, Elisabeth;Demeure, Christian E	Journal Of Infectious Diseases	Yersinia Pestis; M1 Macrophage Polarization; Seg Mouse; Apoptosis; Inflammation	CNRS;Pasteur Institute	France
2020	development of a double-antibody sandwich elisa for sensitive detection of yersinia pestis	Choi, SangYoon;Rhie, GiEun;Jeon, Jun Ho	Microbiology And Immunology	Detection; F1 Capsule; Sandwich Elisa; Yersinia Pestis	Korea Centers for Disease Control and Prevention	South Korea
2019	yersinia pestis exploits early activation of myd88 for growth in the lungs during pneumonic plague	Olson, Rachel M;Dhariwala, Miqdad O;Mitchell, William J;Anderson, Deborah M	Infection And Immunity	Myd88; Toll Like Receptor; Yersinia; Yersinia Pestis; Plague; Pneumonia; Sepsis	University of California, San Francisco;University of Missouri	United States of America
2017	host transcriptomic responses to pneumonic plague reveal that yersinia pestis inhibits both the initial adaptive and innate immune responses in mice	Yang, Huiying;Wang, Tong;Tian, Guang;Zhang, Qingwen;Wu, Xiaohong;Xin, Youqian;Yan, Yanfeng;Tan, Yafang;Cao, Shiyang;Liu, Wanbing;Cui, Yujun;Yang, Ruifu;Du, Zongmin	International Journal Of Medical Microbiology	Yersinia Pestis; Pneumonic Plague; Transcriptomic Responses; Innate Immunity; Adaptive Immunity	Qinghai Institute for Endemic Disease Prevention and Control;Beijing Institute of Microbiology and Epidemiology	China
2018	plague disease model with weather seasonality	Ngeleja, Rigobert C;Luboobi, Livingstone S;NkansahGyekye, Yaw	Mathematical Biosciences	Periodic Solutions; Disease Free Equilibrium; Local Stability; Global Stability; Lyapunov Function	Makerere University;Namibia University of Science and Technology	Uganda; Tanzania
2025	genetic evidence of yersinia pestis from the first pandemic	Adapa, Swamy R;Hendrix, Karen;Upadhyay, Aditya;Dutta, Subhajeet;Vianello, Andrea;OCorryCrowe, Gregory;Monroy, Jorge;Ferrer, Tatiana;RemilyWood, Elizabeth;Ferreira, Gloria C;Decker, Michael;Tykot, Robert H;Tripathy, Sucheta;Jiang, Rays H Y	Genes	First Pandemic; Justinianic Plague; Yersinia Pestis; Ancient Dna; Jerash; Plague	University of South Florida;CSIR-Indian Institute of Chemical Biology;Academy of Scientific and Innovative Research;University of Sydney;Florida Atlantic University	India; Australia; United States of America
2016	bacteriophages of yersinia pestis	Zhao, Xiangna;Skurnik, Mikael	Yersinia Pestis: Retrospective And Perspective	Yersinia Pestis; Bacteriophages; Genomic Diversity; Receptor; Detection And Treatment	University of Helsinki;Academy of Military Medical Sciences	Finland; China
2022	yersinia pestis antibiotic resistance: a systematic review	Lei, Chen;Kumar, Suresh	Osong Public Health And Research Perspectives	Drug Resistance; Plasmid; Rpsl Gene Mutation; Yersinia Pestis	Jiangsu Vocational College of Medicine;Management and Science University	China; Malaysia
2022	two novel yersinia pestis bacteriophages with a broad host range: potential as biocontrol agents in plague natural foci	Jin, Haixiao;Zhong, Youhong;Wang, Yiting;Zhang, Chuanyu;Guo, Jin;Shen, Xiaona;Li, Cunxiang;Huang, Ying;Xiong, Haoming;Wang, Peng;Li, Wei	Viruses-Basel	Yersinia Pestis; Gaprivervirus; Myoviridae; T4 Like Bacteriophages	Qinghai University;Yunnan Provincial Key Laboratory for Zoonosis Control and Prevention;China CDC;Yunnan Institute for Endemic Disease Control and Prevention;State Key Laboratory for Infectious Disease Prevention and Control;Qinghai Institute for Endemic Disease Prevention and Control	China
2018	local factors associated with on-host flea distributions on prairie dog colonies	Russell, Robin E;Abbott, Rachel C;Tripp, Daniel W;Rocke, Tonie E	Ecology And Evolution	Climate; Prairie Dogs; Fleas; Plague; Prairie Dogs; Yersinia Pestis	Wildlife Health Program;United States Geological Survey	United States of America
2021	antibody opsonization enhances early interactions between yersinia pestis and neutrophils in the skin and draining lymph node in a mouse model of bubonic plague	Shannon, Jeffrey G;Hinnebusch, B Joseph	Infection And Immunity	Yersinia Pestis; Antibody; Bubonic Plague; Humoral Immunity; Neutrophils; Opsonization; Plague	National Institute of Allergy and Infectious Diseases	United States of America
2025	attenuation of virulence in yersinia pestis across three plague pandemics	Sidhu, Ravneet Kaur;Mas Fiol, Guillem;LeBury, Pierre;Demeure, Christian E;Bougit, Emelyne;Beau, Remi;Baliere, Charlotte;Kwasiborski, Aurelia;Caro, Valerie;Klunk, Jennifer;Salkeld, Daniel J;Carmichael, Ann;Varlik, Nuekhet;Poinar, Debi;Earn, David J D;Bolker, Benjamin M;Dushoff, Jonathan;Golding, G Brian;Rascovan, Nicolas;Dussurget, Olivier;Holmes, Edward C;PizarroCerda, Javier;Poinar, Hendrik N	Science	Rodents; Yersinia Pestis; Plasmid; Pandemic; Plague	Université Paris-Saclay;Indiana University;McMaster University;Daciel Arbor Biosciences;Colorado State University;University of Sydney;Université Paris Cité;Canadian Institute for Advanced Research;Rutgers University	France; Australia; Canada; United States of America
2025	assessing the threat of yersinia pestis harboring a multi-resistant incc plasmid and the efficacy of an antibiotic targeting lpxc	Lemaitre, Nadine;Dewitte, Amelie;Rakotomanimana, Faniry;Gooden, David;Toone, Eric;Rajerison, Minoarisoa;Zhou, Pei;Sebbane, Florent	Antimicrobial Agents And Chemotherapy	Plague; Yersinia Pestis; Multidrug Resistance; Plasmid Mediated Resistance; Virulence; Fleas; Rodents; Drug Targets; Lpxc	University of Lille;Pasteur Institute of Madagascar;University of Picardie Jules Verne;Duke University	Madagascar; France; United States of America
2024	multiple "spaces": using wildlife surveillance, climatic variables, and spatial statistics to identify and map a climatic niche for endemic plague in california, u.s.a.	Buller, Ian D;Hacker, Gregory M;Novak, Mark G;Tucker, James R;Peterson, A Townsend;Waller, Lance A	Spatial And Spatio-Temporal Epidemiology	Yersinia Pestis; Plague; Spatial Relative Risk; Canis Latrans; Coyote; Climate	University of Kansas;Emory University;California Department of Public Health	United States of America
2020	activation of heme oxygenase expression by cobalt protoporphyrin treatment prevents pneumonic plague caused by inhalation of yersinia pestis	Willix, Joshua L;Stockton, Jacob L;Olson, Rachel M;Anderson, Paul E;Anderson, Deborah M	Antimicrobial Agents And Chemotherapy	Pneumonia; Sepsis; Heme Oxygenase; Cobalt Protoporphyrin; Yersinia Pestis; Doxycycline; Plague	University of Missouri	United States of America
2019	fpr1 is the plague receptor on host immune cells	OseiOwusu, Patrick;Charlton, Thomas M;Kim, Hwan Keun;Missiakas, Dominique;Schneewind, Olaf	Nature	Human Plague; Yersinia Pestis; Lcrv Antigen; Protection; Plague	Argonne National Laboratory;University of Chicago	United States of America
2016	plague vaccine development: current research and future trends	Verma, Shailendra Kumar;Tuteja, Urmil	Frontiers In Immunology	Plague; Yersinia Pestis; Molecular Adjuvants; Subunit Vaccine; Lethal Disease; Cellular Immunity; Dna Vaccine; Live Delivery	Division of Microbiology	India
2018	bioluminescent tracing of a yersinia pestis pcd1+-mutant and yersinia pseudotuberculosis in subcutaneously infected mice	Zhou, Yazhou;Zhou, Jiyuan;Ji, Yuxin;Li, Lu;Tan, Yafang;Tian, Guang;Yang, Ruifu;Wang, Xiaoyi	Microbes And Infection	Plague; Yersinia Pestis; Yersinia Pseudotuberculosis; In Vivo Bioluminescence Imaging	Beijing Institute of Microbiology and Epidemiology	China
2016	plazomicin is effective in a non-human primate pneumonic plague model	Mega, William M;DoyleEisele, Melanie;Cass, Robert T;Kostrub, Corwin F;Sherwood, Robert L;Metz, Matthew A;Cirz, Ryan T	Bioorganic and Medicinal Chemistry	Plazomicin; Aminoglycoside; Yersinia Pestis; Plague; Pneumonia; Animal Rule	Achaogen Inc;Lovelace Respiratory Research Institute	United States of America
2020	protection and safety evaluation of live constructions derived from the pgm- and ppcp1- yersinia pestis strain	Wang, Xiuran;Singh, Amit K;Sun, Wei	Vaccines	Yersinia Pestis; Pgm; Ppcp1; Lipid A; Protection; Safety	Albany Medical College	United States of America
2025	plague in the modern era, understanding the transmission of yersinia pestis by fleas	Sebbane, Florent;Dewitte, Amelie;Baillez, Alexandre	Medecine Sciences	Rodents; Plague; Transmission; Yersinia Pestis; Epidemiological Survey	University of Lille	France
2017	oral vaccination against plague using yersinia pseudotuberculosis	Demeure, Christian E;Derbise, Anne;Carniel, Elisabeth	Chemico-Biological Interactions	Live Vaccine; Yersinia Pestis; Fl Pseudocapsule; Bubonic Plague; Pneumonic Plague	Pasteur Institute	France
2017	small-scale die-offs in woodrats support long-term maintenance of plague in the us southwest	Kosoy, Michael;Reynolds, Pamela;Bai, Ying;Sheff, Kelly;Enscore, Russell E;Montenieri, John;Ettestad, Paul;Gage, Kenneth	Vector-Borne And Zoonotic Diseases	Epizootics; Plague; Woodrats	New Mexico Department of Health;Centers for Disease Control and Prevention	United States of America
2024	sex differences in immune protection in mice conferred by heterologous vaccines for pneumonic plague	Davies, Michael L;Biryukov, Sergei S;Rill, Nathaniel O;Klimko, Christopher P;Hunter, Melissa;Dankmeyer, Jennifer L;Miller, Jeremy A;Shoe, Jennifer L;Mlynek, Kevin D;Talyansky, Yuli;Toothman, Ronald G;Qiu, Ju;Bozue, Joel A;Cote, Christopher K	Frontiers In Immunology	Live Attenuated Vaccine; Prime Boost Immunization; Plague; Yersinia Pestis; Mouse; Pneumonic Plague; F1/V; Sex Differences	United States Army Medical Research Institute of Infectious Diseases	United States of America
2021	no particular genomic features underpin the dramatic economic consequences of 17th century plague epidemics in italy	SeguinOrlando, Andaine;Costedoat, Caroline;Sarkissian, Clio Der;Tzortzis, Stefan;Kamel, Celia;Telmon, Norbert;Dalen, Love;Theves, Catherine;Signoli, Michel;Orlando, Ludovic	iScience	Plague; Yersinia Pestis; Sequencing; Plague Epidemic; Rodents	University of Toulouse III Paul Sabatier;Ministry of Culture and Communication;Aix-Marseille University;Swedish Museum of Natural History;Center for Paleogenetics;University of Toulouse I Capitole	Sweden; France
2024	microneedle array delivery of yersinia pestis recapitulates bubonic plague	Price, Sarah L;Oakes, Robert S;Gonzalez, Rodrigo J;Edwards, Camilla;Brady, Amanda;Demarco, Jennifer K;Von Andrian, Ulrich H;Jewell, Christopher M;Lawrenz, Matthew B	iScience	Mouse; Yersinia Pestis; Plague Vaccine; Safety; Plague	VA Maryland Health Care System;University of Louisville;Harvard Medical School;MIT and Harvard;University of Maryland;Robert E. Fischell Institute for Biomedical Devices	United States of America
2025	yersinia pestis actively inhibits the production of extracellular vesicles by human neutrophils	Sheneman, Katelyn R;Cummins, Timothy D;Merchant, Michael L;Hood, Joshua L;Uriarte, Silvia M;Lawrenz, Matthew B	Journal Of Extracellular Vesicles	Human Neutrophils; Type 3 Secretion System; Yersinia Pestis; Plague; Yop Effectors	University of Louisville	United States of America
2024	sura is required for outer membrane biogenesis and can be used as a new molecular target for plague therapy	Dentovskaya, S V;Platonov, M E;Shaikhutdinova, R Z;Svetoch, T E;Ivanov, S A;GapelChenkova, T V;KrasilNikova, E A;Trunyakova, A S;Kombarova, T I;Vagaiskaya, A S;Lipatnikova, N A;Mazurina, E M;Kolombet, L V;Anisimov, A P	Molecular Genetics Microbiology And Virology	Virulence Inhibitors; Outer Membrane; Chaperones; Yersinia Pestis	State Research Center for Applied Microbiology and Biotechnology	Russia
2024	transovarial transmission of yersinia pestis in its flea vector xenopsylla cheopis	Pauling, Cassandra D;Beerntsen, Brenda T;Song, Qisheng;Anderson, Deborah M	Nature Communications	Human Plague; Rodents; Transmission; Plague; Yersinia Pestis	University of Central Missouri;University of Missouri	United States of America
2021	potential human immunotherapeutics for plague	Andrianaivoarimanana, Voahangy;Randriantseheno, Lovasoa Nomena;Moore, Kristoffer M;Walker, Nicola J;Lonsdale, Steven G;Kempster, Sarah;Almond, Neil A;Rajerison, Minoarisoa;Williamson, E Diane	Immunotherapy Advances	Plague; Immunotherapeutic; Passive Therapy; Protection; Clinical Isolate	Pasteur Institute of Madagascar;National Institute for Biological Standards and Control ;Defense Science and Technology Laboratory	United Kingdom; Madagascar
2023	comparative sequence analysis elucidates the evolutionary patterns of yersinia pestis in new mexico over thirty-two years	Warren, Mary E;Pickett, Brett E;Adams, Byron J;Villalva, Crystal;Applegate, Alyssa;Robison, Richard A	peerj	Plague; Yersinia Pestis; Evolution; Comparative Genomics; Sequence Variation; Bioinformatics	Brigham Young University;Monte L. Bean Life Science Museum	United States of America
2020	tn-seq analysis identifies genes important for yersinia pestis adherence during primary pneumonic plague	Eichelberger, Kara R;Sepulveda, Victoria E;Ford, John;Selitsky, Sara R;Mieczkowski, Piotr A;Parker, Joel S;Goldman, William E	mSphere	Tn Seq; Yersinia Pestis; Adherence; Lung; Plague; Pneumonic Plague	University of North Carolina	United States of America
2019	plague-positive mouse fleas on mice before plague induced die-offs in black-tailed and white-tailed prairie dogs	Bron, Gebbiena M;Malave, Carly M;Boulerice, Jesse T;Osorio, Jorge E;Rocke, Tonie E	Vector-Borne And Zoonotic Diseases	Yersinia Pestis; Peromyscus Maniculatus; Fleas; Onychomys Leucogaster; Northern Grasshopper Mouse; Prairie Dog Spp	Wyoming Game and Fish Department;University of Wisconsin-Madison;Wildlife Ecology Institute;United States Geological Survey	United States of America
2019	comprehensive laboratory evaluation of a lateral flow assay for the detection of yersinia pestis	Prentice, Kristin W;Depalma, Lindsay;Ramage, Jason G;Sarwar, Jawad;Parameswaran, Nishanth;Petersen, Jeannine;Yockey, Brook;Young, John;Joshi, Mrinmayi;Thirunavvukarasu, Nagarajan;Singh, Ajay;Chapman, Carol;Avila, Julie R;Pillai, Christine A;Manickam, Gowri;Sharma, Shashi K;Morse, Stephen A;Venkateswaran, Kodumudi Venkat;Anderson, Kevin;Hodge, David R;Pillai, Segaran P	Health Security	Yersinia Pestis; Plague; Lateral Flow Immunoassay; Rapid Detection	Geneva Foundation;Booz Allen Hamilton;Centers for Disease Control and Prevention;United States Food and Drug Administration;Laulima Government Solutions;Lawrence Livermore National Laboratory;United States Department of Homeland Security;University of Arkansas;Tetracore Inc;IHRC Inc;Omni Array Biotechnology	United States of America
2022	an invasive haemophilus influenzae serotype b infection in an anglo-saxon plague victim	Guellil, Meriam;Keller, Marcel;Dittmar, Jenna M;Inskip, Sarah A;Cessford, Craig;Solnik, Anu;Kivisild, Toomas;Metspalu, Mait;Robb, John E;Scheib, Christiana L	Genome Biology	Haemophilus Influenzae; Yersinia Pestis; Plague; Ancient Dna; Microbial Genomics; Osteology; Serotype B; Pathogen Genomics; Paleogenomics	Catholic University of Leuven;University of Aberdeen;University of Tartu;University of Leicester;University of Cambridge	United Kingdom; United Kingdom; Estonia; Belgium
2017	potential roles of pigs, small ruminants, rodents, and their flea vectors in plague epidemiology in sinda district, eastern zambia	Nyirenda, Stanley S;HangOmbe, Bernard M;Kilonzo, Bukheti S;Kangwa, Henry L;Mulenga, Evans;Moonga, Ladslav	Journal Of Medical Entomology	Fleas; Yersinia Pestis; Pig; Small Ruminant; Plague	Central Veterinary Research Institute;University of Zambia;Sokoine University of Agriculture	Zambia; Tanzania
2024	the cpxar signaling system confers a fitness advantage for flea gut colonization by the plague bacillus	Robin, Brandon;Dewitte, Amelie;Alaimo, Veronique;Lecoeur, Cecile;Pierre, Francois;Billon, Gabriel;Sebbane, Florent;BontempsGallo, Sebastien	Journal Of Bacteriology	Yersinia Pestis; Plague; Fleas; Cpxar; Fitness	University of Lille	France
2018	ongoing quiescence in the borborema plateau plague focus (paraiba, brazil)	Zeppelini, Caio G;De Almeida, Alzira M P;CordeiroEstrela, Pedro	Anais Da Academia Brasileira De Ciencias	Small Mammals; Peridomestic Environment; Yersinia Pestis; Quiescence; Plague Surveillance	Federal University of Paraíba;Oswaldo Cruz Foundation	Brazil
2021	obtaining specific sequence tags for yersinia pestis and visually detecting them using the crispr-cas12a system	Chen, Gang;Lyu, Yufei;Wang, Dongshu;Zhu, Li;Cao, Shiyang;Pan, Chao;Feng, Erling;Zhang, Weicai;Liu, Xiankai;Cui, Yujun;Wang, Hengliang	Pathogens	Yersinia Pestis; Specific Tags; Crispr Cas12a; Visual Detection; Species Discrimination	Beijing Institute of Biotechnology;Beijing Institute of Microbiology and Epidemiology	China
2020	a black death mass grave at thornton abbey: the discovery and examination of a fourteenth-century rural catastrophe	Willmott, Hugh;Townend, Peter;Swales, Diana Mahoney;Poinar, Hendrik;Eaton, Katherine;Klunk, Jennifer	Antiquity	Britain; Thornton Abbey; Black Death; Mass Grave; Yersinia Pestis	University of Sheffield;Network Archaeology;McMaster University;University of Dundee	United Kingdom; United Kingdom; Canada
2019	epidemiology of plague: problems with the use of mathematical epidemiological models in plague research and the question of transmission by human fleas and lice	Benedictow, Ole J	Canadian Journal Of Infectious Diseases and Medical Microbiology	Human Plague; Transmission; Plague; Yersinia Pestis	University of Oslo	Norway
2019	effects of deltamethrin treatment on small mammal and ectoparasite population dynamics and plague prevalence in a north american mixed-grass prairie system	Maestas, Lauren P;Britten, Hugh B	Vector-Borne And Zoonotic Diseases	Fleas; Small Mammals; South Dakota; Yersinia Pestis; Deltamethrin; Plague Management	University of South Dakota	United States of America
2019	characteristics of the chromatographic cleaning and protectiveness of the lcrv isoform of yersinia pestis	Kopylov, P Kh;Svetoch, T E;Ivanov, S A;Kombarova, T, I;Perovskaya, O N;Titareva, G M;Anisimov, A P	Applied Biochemistry And Microbiology	Yersinia Pestis; Plague Vaccine; Antigen V; Lcrv; Chromatographic Purification; Protection	State Research Center for Applied Microbiology and Biotechnology	Russia
2020	a digital reconstruction of the 1630-1631 large plague outbreak in venice	Lazzari, Gianrocco;Colavizza, Giovanni;Bortoluzzi, Fabio;Drago, Davide;Erboso, Andrea;Zugno, Francesca;Kaplan, Frederic;Salath, Marcel	Scientific Reports	Human Plague; Plague; Yersinia Pestis; Rodents; Epidemiological Survey	University of Amsterdam;École Polytechnique Fédérale de Lausanne	Netherlands; Switzerland
2023	functional assays to screen and select monoclonal antibodies that target yersinia pestis	Biryukov, Sergei S;Rill, Nathaniel O;Klimko, Christopher P;Dankmeyer, Jennifer L;Shoe, Jennifer L;Hunter, Melissa;Talyansky, Yuli;Hau, Derrick;GatesHollingsworth, Marcellene A;Pandit, Sujata G;Fetterer, David P;Qiu, Ju;Davies, Michael L;Aucoin, David P;Cote, Christopher K	Human Vaccines and Immunotherapeutics	Yersinia Pestis; Mouse; Immunity; Antibody Treatment; Antibody Screening; Plague	University of Nevada;United States Army Medical Research Institute of Infectious Diseases	United States of America
2023	parallelism in speciation and intraspecific diversification of the plague microbe yersinia pestis	Suntsov, V V	Biology Bulletin	Yersinia Pestis; Yersinia Pseudotuberculosis; Marmota Sibirica; Parallel Evolution; Genovariants	Severtsov Institute of Problems of Ecology and Evolution	Russia
2021	spatial and temporal distribution of rodents during the epizootic and enzootic periods of plague, with a focus on exu, northeastern brazil	Fernandes, Diego Leandro Reis Da Silva;Bezerra, Matheus Filgueira;Duarte, Bruna Mendes;De Franca Silva, Mayara Paes;De Almeida Souza, Hadassa;De Souza Gomes, Elainne Christine;De Almeida, Alzira Maria Paiva	Tropical Medicine And Infectious Disease	Rodentia; Plague; Yersinia Pestis; Zoonoses; Plague Reservoir Hosts	Aggeu Magalhães Institute	Brazil
2020	development of a real-time pcr using fluorescent hybridization probes	Abdirassilova, A A;Abdel, Z Z H;Kurmanov, B K;Kassenova, A K;Rysbekova, A K;Yessimseit, D T;Abdeliyev, B Z;Mechenko, T V Meka;Dalibayev, Z H S;Begimbayeva, E Z H	Journal Of Research In Medical And Dental Science	Plague; Yersinia Pestis; Real Time Polymerase Chain Reaction; Assay; Primers; Gene; Molecular Genetic Testing	University of Florida;National Science Center for Especially Dangerous Infections	Kazakhstan; United States of America
2022	polygenic plague resistance in the great gerbil uncovered by population sequencing	Nilsson, Pernille;Ravinet, Mark;Cui, Yujun;Berg, Paul R;Zhang, Yujiang;Guo, Rong;Luo, Tao;Song, Yajun;Trucchi, Emiliano;Hoff, Siv N K;Lv, Ruichen;Schmid, Boris V;Easterday, W Ryan;Jakobsen, Kjetill S;Stenseth, Nils Chr;Yang, Ruifu;Jentoft, Sissel	Pnas Nexus	Great Gerbil; Population Genomics; Polygenic Resistance; Plague; Challenge Experiment	University of Agder;University of Oslo;University of Nottingham;Marche Polytechnic University;Tsinghua University;Beijing Institute of Microbiology and Epidemiology;Xinjiang Center for Disease Control and Prevention	United Kingdom; China; Italy; Norway
2017	inhaled liposomal ciprofloxacin protects against a lethal infection in a murine model of pneumonic plague	Hamblin, Karleigh A;Armstrong, Stuart J;Barnes, Kay B;Davies, Carwyn;Laws, Thomas;Blanchard, James D;Harding, Sarah V;Atkins, Helen S	Frontiers In Microbiology	Plague; Yersinia Pestis; Liposomal Drug Delivery; Ciprofloxacin; Biological Warfare Agents; Inhalation Exposure	Aradigm Corporation;University of Exeter;Defense Science and Technology Laboratory	United Kingdom; United States of America
2019	rational taxonomy of yersinia pestis	Kislichkina, A A;Platonov, M E;Vagaiskaya, A S;Bogun, A G;Dentovskaya, S V;Anisimov, A P	Molecular Genetics Microbiology And Virology	Yersinia Pestis; Plague; Intraspecies Classification; Population Structure; Phylogenetic Analysis; Systematics; Taxonomy; Monophyly; Paraphyly	Sechenov First Moscow State Medical University;Russian Federal Service for Surveillance on Consumer Rights Protection and Human Wellbeing	Russia
2017	digging up the plague: a diachronic comparison of adna confirmed plague burials and associated burial customs in germany	GutsmiedlSchuemann, D;Paeffgen, B;Schwarzberg, H;Keller, M;Rott, A;Harbeck, M	Praehistorische Zeitschrift	Adna Analysis; Yersinia Pestis; Justinianic Plague; Black Death; Thirty Years War; Mass Graves; Multiple Burials; Germany	Free University of Berlin;Max Planck Institute for the Science of Human History;Ludwig Maximilian University of Munich;Archaeological State Collection Munich;State Collection for Anthropology and Palaeoanatomy	Germany
2023	the role of reservoir species in mediating plague's dynamic response to climate	Fell, Henry Gillies;Jones, Matthew;Atkinson, Steve;Stenseth, Nils Christian;Algar, Adam C	Royal Society Open Science	Plague; Yersinia Pestis; Third Pandemic; Environmental Niche Modelling; Hindcasting	Lakehead University;University of Oslo;University of Nottingham;Tsinghua University	United Kingdom; China; Norway; Canada
2019	yersinia pestis and plague: an updated view on evolution, virulence determinants, immune subversion, vaccination, and diagnostics	Demeure, Christian E;Dussurget, Olivier;Fiol, Guillem Mas;Le Guern, AnneSophie;Savin, Cyril;PizarroCerda, Javier	Genes And Immunity	Human Plague; Rodents; F1 Antigen; Genome; Plague	Université Paris Diderot;Pasteur Institute	France
2025	ancient origins and global diversity of plague: genomic evidence for deep eurasian reservoirs and recurrent emergence	Dutta, Subhajeet;Upadhyay, Aditya;Adapa, Swamy R;OCorryCrowe, Gregory;Tripathy, Sucheta;Jiang, Rays H Y	Pathogens	Plague; Phylogenetic Analysis; Zoonoses; Yersina Pestis; Pandemic	Florida Atlantic University;CSIR-Indian Institute of Chemical Biology;Academy of Scientific and Innovative Research;University of South Florida	India; United States of America
2025	the circulation of yersinia pestis in central eurasia before and during the first plague pandemic (second to eighth century ce): palaeogenetic and historical evidence and sociopolitical, ecological, and climatic factors	PreiserKapeller, Johannes;Mcgrath, William A;Pfister, Rodo;Gong, Shengsheng;Keller, Marcel;Newfield, Timothy P;Schamiloglu, Uli;Buntgen, Ulf;Spyrou, Maria A;Averbuch, Bryan;Chen, Fahu;Schindel, Nikolaus;Xie, Haichao;Xoplaki, Elena	Human Ecology	Yersinia Pestis; Plague; First Pandemic; Central Eurasia; Palaeoclimatology; Palaeogenetics; Historical Ecology; First Millennium Ce	Chinese Academy of Sciences;CUNY College of Staten Island;Research Institute for Historical and Afro-Eurasian Life Sciences;Nazarbayev University;CMCC Foundation;Georgetown University;Austrian Academy of Sciences;University of Tartu;University of Basel;Central China Normal University;Eberhard Karls University of Tübingen;New York University;University of Cambridge	China; Italy; Austria; Switzerland; United Kingdom; Estonia; Kazakhstan; Germany; United States of America
2021	reporter-phage-based detection and antibiotic susceptibility testing of yersinia pestis for a rapid plague outbreak response	Moses, Sarit;Aftalion, Moshe;Mamroud, Emanuelle;Rotem, Shahar;SteinbergerLevy, Ida	Microorganisms	Reporter Bacteriophage; Rapid Antibiotic Susceptibility Testing; Antibiotic Resistance; Yersinia Pestis; Plague; Outbreak; Clinical Sample; Environmental Sample	Israel Institute for Biological Research	Israel
2016	molecular history of plague	Drancourt, M;Raoult, D	Clinical Microbiology And Infection	History; Palaeomicrobiology; Pandemia; Plague; Yersinia Pestis	Aix-Marseille University	France
2025	burial archaeology and the first plague pandemic	Kay, Janet E;Koncz, Istvan;Wilson, Jordan;Singer, Rachel;Eisenberg, Merle;Mordechai, Lee;Newfield, Timothy P	Speculum-A Journal Of Medieval Studies	Human Plague; Rodents; Pandemic; Plague; Yersinia Pestis	Oklahoma State University;Hebrew University of Jerusalem;Georgetown University;Eötvös Loránd University;Princeton University	Hungary; Israel; United States of America
2020	yersinia outer membrane vesicles as potential vaccine candidates in protecting against plague	Byvalov, Andrey A;Konyshev, Ilya V;Uversky, Vladimir N;Dentovskaya, Svetlana V;Anisimov, Andrey P	Biomolecules	Yersinia Pestis; Outer Membrane Vesicles; Protective Antigen; Plague Vaccine	University of South Florida;State Research Center for Applied Microbiology and Biotechnology;Vyatka State University;Russian Academy of Sciences;Moscow Institute of Physics and Technology	Russia; United States of America
2019	marmots and yersinia pestis strains in two plague endemic areas of tien shan mountains	Sariyeva, Gulmira;Bazarkanova, Gulnara;Maimulov, Ravshambek;Abdikarimov, Sabirzhan;Kurmanov, Berzhan;Abdirassilova, Aigul;Shabunin, Anton;Sagiyev, Zaurbek;Dzhaparova, Aigul;Abdel, Ziyat;Mussagaliyeva, Raikhan;Morand, Serge;Motin, Vladimir;Kosoy, Michael	Frontiers In Veterinary Science	Grey Marmot; Ectoparasites; Plague; Rodents; Kyrgyzstan; Yersinia Pestis	Kazakh Scientific Center for Quarantine and Zoonotic Diseases;Issyk-Kul State University;Republican Center for Quarantine and Dangerous Infections;Centers for Disease Control and Prevention;University of Texas;University of Montpellier	Kyrgyz Republic; France; Kazakhstan; United States of America
2016	genotyping yersinia pestis in historical plague: evidence for long-term persistence of y-pestis in europe from the 14th to the 17th century	Seifert, Lisa;Wiechmann, Ingrid;Harbeck, Michaela;Thomas, Astrid;Grupe, Gisela;Projahn, Michaela;Scholz, Holger C;Riehm, Julia M	Plos One	Plague Reservoir Hosts; Yersinia Pestis; Phylogenetic Analysis; Pandemic; Plague	State Collection for Anthropology and Palaeoanatomy;Bundeswehr Institute of Microbiology;University of Munich	Germany
2017	paltry past-precipitation: predisposing prairie dogs to plague?	Eads, David A;Biggins, Dean E	Journal Of Wildlife Management	Black Tailed Prairie Dogs; Prairie Dogs; Fleas; Yersinia Pestis	Colorado State University;United States Geological Survey	United States of America
2023	comparative lysine acetylome analysis of y. pestis yfiq/cobb mutants reveals that acetylation of slya lys73 significantly promotes biofilm formation of y. pestis	Tan, Yafang;Liu, Wanbing;Chen, Yuling;Zhou, Yazhou;Song, Kai;Cao, Shiyang;Zhang, Yuan;Song, Yajun;Deng, Haiteng;Yang, Ruifu;Du, Zongmin	Microbiology Spectrum	Lysine Acetylation; Posttranslational Modifications; Mass Spectrometry; Yersinia Pestis; Biofilms	General Hospital of Central Theater Command;Beijing Institute of Microbiology and Epidemiology;Tsinghua University	China
2020	presence of the oriental rat flea (siphonaptera: pulicidae) infesting an endemic mammal and confirmed plague circulation in a forest area of madagascar	Harimalala, Mireille;Rahelinirina, Soanandrasana;Girod, Romain	Journal Of Medical Entomology	Greater Hedgehog Tenrec; Xenopsylla Cheopis; Sylvatic Plague; Madagascar	Pasteur Institute of Madagascar	Madagascar
2023	lethal effects on flea larvae of fipronil in host feces: potential benefits for plague mitigation	Eads, David A;Tretten, Tyler N;Hughes, John P;Biggins, Dean E	Journal Of Wildlife Diseases	Black Footed Ferret; Prairie Dogs; Fipronil; Fleas; Insecticide; Oropsylla Montana; Yersinia Pestis	United States Fish and Wildlife Service;United States Geological Survey	United States of America
2021	site 2 of the yersinia pestis substrate-binding protein yfea is a dynamic surface metal-binding site	Radka, Christopher D;Aller, Stephen G	Acta Crystallographica Section F-Structural Biology Communications	Yersinia Pestis; Yfea Site 2; Substrate Binding Protein; Inter Protein Metal Coordination; Crystallography; Zinc; Manganese; Transition Metal Homeostasis; Plague	St. Jude Children's Research Hospital;University of Alabama at Birmingham	United States of America
2017	a field study of plague and tularemia in rodents, western iran	Mostafavi, Ehsan;Shahraki, Abdolrazagh Hashemi;JaponiNejad, Alireza;Esmaeili, Saber;Darvish, Jamshid;Sedaghat, Mohammad Mehdi;Mohammadi, Ali;Mohammadi, Zeinolabedin;Mahmoudi, Ahmad;Pourhossein, Behzad;Ghasemi, Ahmad;Gyuranecz, Miklos;Carniel, Elisabeth	Vector-Borne And Zoonotic Diseases	Francisella Tularensis; Iran; Plague; Rodents; Tularemia; Yersinia Pestis	Pasteur Institute of Iran;Pasteur Institute;Tarbiat Modares University;Ferdowsi University of Mashhad;University of Tehran Medical Sciences;Hungarian Academy of Sciences	Hungary; Iran; France
2024	the role of yersinia pestis antigens in the reception of plague diagnostic bacteriophage l-413c	Byvalov, A A;Dudina, L G;Kravchenko, T B;Ivanov, S A;Konyshev, I V;Morozova, N A;Chernyadiev, A V;Dentovskaya, S V	Applied Biochemistry And Microbiology	Bacteriophage L 413c; Antigen; Yersinia Pestis; Receptor	Vyatka State University;Russian Academy of Sciences;Federal Budgetary Institute of Science	Russia
2020	plague, pumas and potential zoonotic exposure in the greater yellowstone ecosystem	Elbroch, L Mark;Vickers, T Winston;Quigley, Howard B	Environmental Conservation	Biodiversity; Carnivores; Plague Ecology; Human Wildlife Interface; Plague; Puma Concolor; Sentinel Species; Yersinia Pestis	Panthera;University of California, Davis	United States of America
2016	the mystery of plague in medieval iceland	Callow, Chris;Evans, Charles	Journal Of Medieval History	Iceland; Epidemiology; Annals; Pneumonic Plague; Black Death	University of Birmingham	United Kingdom
2018	investigation of yersinia pestis and yersinia pseudotuberculosis strains from georgia and neighboring countries in the caucasus by high-density snp microarray	Zhgenti, Ekaterine;Hu, Ping;Chanturia, Gvantsa;Tsereteli, David;Kekelidze, Merab;Chubinidze, Svetlana;Zangaladze, Ekaterine;Imnadze, Paata;Andersen, Gary;Torok, Tamas	Archives Of Microbiology	Yersinia Pestis; Yersinia Pseudotuberculosis; Snp Microarray; Caucasus; Georgia	National Center for Disease Control and Public Health of Georgia;Lawrence Berkeley National Laboratory;Ilia State University	Georgia; United States of America
2021	screening of an fda-approved library for novel drugs against y. pestis	Gur, David;Chitlaru, Theodor;Mamroud, Emanuelle;Zauberman, Ayelet	Antibiotics-Basel	Y; Pestis; Plague; Repurposing; Antibacterial; Antibiotic Resistance; Fda Approved Drug	Israel Institute for Biological Research	Israel
2017	molecular, serological and epidemiological observations after a suspected outbreak of plague in nyimba, eastern zambia	Nyirenda, Stanley S;HangOmbe, Bernard M;Kilonzo, Bukheti S;Kabeta, Mathews N;Cornellius, Mundia;Sinkala, Yona	Tropical Doctor	Domestic Pigs; Fleas; Goats; Plague; Rodents; Zambia	Central Veterinary Research Institute;Ministry of Fisheries and Livestock;University of Zambia;Sokoine University of Agriculture	Zambia; Tanzania
2024	multiple introductions of yersinia pestis during urban pneumonic plague epidemic, madagascar, 2017	Andrianaivoarimanana, Voahangy;Savin, Cyril;Birdsell, Dawn N;Vogler, Amy J;Le Guern, AnneSophie;Rahajandraibe, Soloandry;Bremont, Sylvie;Rahelinirina, Soanandrasana;Sahl, Jason W;Ramasindrazana, Beza;Rakotonanahary, Rado Jean Luc;Rakotomanana, Fanjasoa;Randremanana, Rindra;Maheriniaina, Viviane;Razafimbia, Vaoary;Kwasiborski, Aurelia;Baliere, Charlotte;Ratsitorahina, Maherisoa;Baril, Laurence;Kei…	Emerging Infectious Diseases	Pneumonic Plague; Human Plague; Plague Epidemic; Plague; Yersinia Pestis	Pasteur Institute of Madagascar;Northern Arizona University;Madagascar Ministry of Public Health;Pasteur Institute	Madagascar; France; United States of America
2019	phylogeography of the second plague pandemic revealed through analysis of historical yersinia pestis genomes	Spyrou, Maria A;Keller, Marcel;Tukhbatova, Rezeda I;Scheib, Christiana L;Nelson, Elizabeth A;Valtuena, Aida Andrades;Neumann, Gunnar U;Walker, Don;Alterauge, Amelie;Carty, Niamh;Cessford, Craig;Fetz, Hermann;Gourvennec, Michael;Hartle, Robert;Henderson, Michael;Von Heyking, Kristin;Inskip, Sarah A;Kacki, Sacha;Key, Felix M;Knox, Elizabeth L;Later, Christian;MaheshwariAplin, Prishita;Peters, Joris…	Nature Communications	Plague Reservoir Hosts; Human Plague; Pandemic; Plague; Yersinia Pestis	Max Planck Institute for the Science of Human History;Dig It Co. GBR;Agency Toulouse;University of Durham;MIT;Ludwig Maximilian University of Munich;Catholic University of Leuven;University of Bern;MOLA;University of Tartu;Bavarian State Department for Monuments and Sites;Kazan Federal University;State Collection for Anthropology and Palaeoanatomy Munich;University of Bordeaux;University of Cambr…	Russia; Belgium; Switzerland; United Kingdom; Estonia; United States of America; Germany; France
2022	local community awareness and practices on yersinia pestis plague disease management in nkayi and umzingwane districts, south-western zimbabwe	Banda, Annabel;Gandiwa, Edson;Muboko, Never;Mutanga, Chiedza N;Mashapa, Clayton	Ecosystems And People	Brigitte Baptiste; Case Study; Local Community Awareness; Control; Plague Endemic Area	Zimbabwe Parks and Wildlife Management Authority;Gwanda State University;Chinhoyi University of Technology	Zimbabwe
2023	the complex genomic diversity of yersinia pestis on the long-term plague foci in qinghai-tibet plateau	Liang, Junrong;Duan, Ran;Qin, Shuai;Lv, Dongyue;He, Zhaokai;Zhang, Haoran;Duan, Qun;Xi, Jinxiao;Chun, Hua;Fu, Guoming;Zheng, Xiaojin;Tang, Deming;Wu, Weiwei;Han, Haonan;Jing, Huaiqi;Wang, Xin	Ecology And Evolution	Phylogenetic Analysis; Plague Natural Focus; Qinghai Tibet Plateau; Snp Typing	Gansu Provincial Center for Disease Control and Prevention;Subei Mongolian Autonomous County Center for Disease Control and Prevention;Chinese Center for Disease Control and Prevention;Aksai Kazakh Autonomous County Center for Disease Control and Prevention	China
2019	emergence and spread of basal lineages of yersinia pestis during the neolithic decline	Rascovan, Nicolas;Sjogren, KarlGoran;Kristiansen, Kristian;Nielsen, Rasmus;Willerslev, Eske;Desnues, Christelle;Rasmussen, Simon	Cell	Human Plague; Yersinia Pestis; Genome; Phylogenetic Analysis; Pandemic	University of Copenhagen;Aix-Marseille University;University of California, Berkeley;University of Gothenburg;University of Cambridge;Technical University of Denmark;Wellcome Trust Sanger Institute	United States of America; Denmark; United Kingdom; Sweden; France
2024	a bacteriophage cocktail targeting yersinia pestis provides strong post-exposure protection in a rat pneumonic plague model	Kilgore, Paul B;Sha, Jian;Hendrix, Emily K;Neil, Blake H;Lawrence, William S;Peel, Jennifer E;Hittle, Lauren;Woolston, Joelle;Sulakvelidze, Alexander;Schwartz, Jennifer A;Chopra, Ashok K	Microbiology Spectrum	Bacteriophage; Therapeutic; Yersinia Pestis; Tier 1 Select Agent; Pneumonic Plague; Rat Model; Aerosol Challenge; Biodefense	University of Texas Medical Branch;Intralytix Inc.	United States of America
2022	stone age yersinia pestis genomes shed light on the early evolution, diversity, and ecology of plague	Valtuena, Aida Andrades;Neumann, Gunnar U;Spyrou, Maria A;Musralina, Lyazzat;Aron, Franziska;Beisenov, Arman;Belinskiy, Andrey B;Bos, Kirsten I;Buzhilova, Alexandra;Conrad, Matthias;Djansugurova, Leyla B;Dobes, Miroslav;Ernee, Michal;FernandezEraso, Javier;Frohlich, Bruno;Furmanek, Miroslaw;Haluszko, Agata;Hansen, Svend;Harney, Eadaoin;Hiss, Alina N;Hubner, Alexander;Key, Felix M;Khussainova, Elm…	Proceedings Of The National Academy Of Sciences Of The United States Of America	Ancient Dna; Plague; Yersinia Pestis	Al-Farabi Kazakh National University;Institute of Archaeology;Smithsonian Institution;Ludwig Maximilian University of Munich;University of the Basque Country;Eberhard Karls University of Tübingen;Nasledie Cultural Heritage Unit;Max Planck Institute for the Science of Human History;Friedrich Schiller University;Archaeologists Organization Foundation;Curt Engelhorn Center for Archaeometry;Harvard U…	Russia; Poland; Spain; Austria; Czechia; New Zealand; Kazakhstan; Germany; United States of America
2016	evaluation of whole cell fixation methods for the analysis of nanoscale surface features of yersinia pestis kim	Wang, C;Stanciu, C E;Ehrhardt, C J;Yadavalli, V K	Journal Of Microscopy	Atomic Force Microscopy; Inactivation; Yersinia Pestis	Virginia Commonwealth University	United States of America
2021	novel rna extraction method for dual rna-seq analysis of pathogen and host in the early stages of yersinia pestis pulmonary infection	Israeli, Ofir;CohenGihon, Inbar;Aftalion, Moshe;Gur, David;Vagima, Yaron;Zauberman, Ayelet;Levy, Yinon;Zvi, Anat;Chitlaru, Theodor;Mamroud, Emanuelle;Tidhar, Avital	Microorganisms	Dual Rna Seq; Pneumonic Plague; Yersinia Pestis; Mouse Model; Infection	Israel Institute for Biological Research	Israel
2019	a rapid antimicrobial susceptibility test for determining yersinia pestis susceptibility to doxycycline by rt-pcr quantification of rna markers	Shifman, Ohad;SteinbergerLevy, Ida;AloniGrinstein, Ronit;Gur, David;Aftalion, Moshe;Ron, Izhar;Mamroud, Emanuelle;Ber, Raphael;Rotem, Shahar	Frontiers In Microbiology	Yersinia Pestis; Doxycycline; Antimicrobial Susceptibility Test; Ast; Mic; Reverse Transcription Polymerase Chain Reaction; Blood Cultures	Israel Institute for Biological Research	Israel
2017	yersinia pestis halotolerance illuminates plague reservoirs	Malek, Maliya Alia;Bitam, Idir;Levasseur, Anthony;Terras, Jerome;Gaudart, Jean;Azza, Said;Flaudrops, Christophe;Robert, Catherine;Raoult, Didier;Drancourt, Michel	Scientific Reports	Human Plague; Yersinia Pestis; Genome; Plague; Rodents	Aix-Marseille University;University of Science and Technology Houari Boumediene	Algeria; France
2022	plague outbreak of a marmota himalayana family emerging from hibernation	Tang, Deming;Duan, Ran;Chen, Yuhuang;Liang, Junrong;Zheng, Xiaojin;Qin, Shuai;Bukai, Asaiti;Lu, Xinmin;Xi, Jinxiao;Lv, Dongyue;He, Zhaokai;Wu, Weiwei;Xiao, Meng;Jing, Huaiqi;Wang, Xin	Vector-Borne And Zoonotic Diseases	Plague; Marmota Himalayana; Outbreak; Hibernation	Gansu Provincial Center for Disease Control and Prevention;Aksai Kazakh Autonomous County Center for Disease Control and Prevention;Shenzhen Nanshan Maternal and Child Healthcare Hospital;Chinese Center for Disease Control and Prevention	China
2025	live plague vaccine development: past, present, and future	Anisimov, Andrey P;Vagaiskaya, Anastasia S;Trunyakova, Alexandra S;Dentovskaya, Svetlana V	Vaccines	Yersinia Pestis; Plague Vaccine; Live Vaccine	State Research Center for Applied Microbiology and Biotechnology	Russia
2017	differentiation of yersinia pseudotuberculosis, yersinia pestis subsp pestis and subsp microti strains and other representatives of yersinia pseudotuberculosis complex	Kislichkina, A A;Kadnikova, L A;Platonov, M E;Maiskaya, N V;Kolombet, L V;Solomentsev, V I;Bogun, A G;Anisimov, A P	Molecular Genetics Microbiology And Virology	Yersinia Pseudotuberculosis; Yersinia Pestis; Y. Similis; Identification; Laboratory Diagnostic	Federal Service for Surveillance on Consumer Rights Protection and Human Wellbeing	Russia
2023	immunogenetics, sylvatic plague and its vectors: insights from the pathogen reservoir mastomys natalensis in tanzania	Haikukutu, Lavinia;Lyaku, Japhet R;Lyimo, Charles M;Eiseb, Seth J;Makundi, Rhodes H;Olayemi, Ayodeji;Wilhelm, Kerstin;MuellerKlein, Nadine;Schmid, Dominik W;Fleischer, Ramona;Sommer, Simone	Immunogenetics	Mhc; Mastomys Natalensis; Yersinia Pestis; Plague; Pathogen Resistance; Fleas; Tanzania	Obafemi Awolowo University;University of Ulm;Sokoine University of Agriculture;University of Namibia	Germany; Namibia; Tanzania; Nigeria
2021	plague vaccines: new developments in an ongoing search	Rosenzweig, Jason A;Hendrix, Emily K;Chopra, Ashok K	Applied Microbiology And Biotechnology	Live Attenuated; Dna Vaccine; Protein Subunit; Humoral; Protection	University of Texas Medical Branch;Texas Southern University	United States of America
2018	mixed pneumonic plague and nosocomial mdr-bacterial infection of lung: a rare case report	Andrianaivoarimanana, Voahangy;Bertherat, Eric;Rajaonarison, Rojo;Rakotondramaro, Tiana;Rogier, Christophe;Rajerison, Minoarisoa	BMC Pulmonary Medicine	Yersinia Pestis; Stenotrophomonas Maltophilia; Pneumonia; Madagascar	Anti-plague Hospital of Ambohimiandra;Pasteur Institute of Madagascar;Miarinarivo District Hospital;Army Health Service;World Health Organization	Madagascar; Switzerland; France
2021	modeling the cost-effectiveness of interventions to prevent plague in madagascar	Malloy, Giovanni S P;Brandeau, Margaret L;GoldhaberFiebert, Jeremy D	Tropical Medicine And Infectious Disease	Plague; Cost Effectiveness; Mass Prophylaxis; Doxycycline; Insecticide	Stanford University	United States of America
2025	rlvs δcapb/yp f1-v single vector platform vaccine expressing yersinia pestis f1 and lcrv antigens provides complete protection against lethal respiratory challenge with virulent plague bacilli	Jia, Qingmei;Bowen, Richard A;MaslesaGalic, Sasa;Horwitz, Marcus A	Human Vaccines and Immunotherapeutics	Vaccine; Plague; Yersinia Pestis; F1 Antigen; Lcrv; Tier 1 Select Agent; Bioterrorism; Francisella Tularensis; Single Vector Platform Vaccine; Lvs Deltacapb	Colorado State University;University of California, Los Angeles	United States of America
2021	a 5,000-year-old hunter-gatherer already plagued by yersinia pestis	Susat, Julian;Lubke, Harald;Immel, Alexander;Brinker, Ute;Macane, Aija;Meadows, John;Steer, Britta;Tholey, Andreas;Zagorska, Ilga;Gerhards, Guntis;Schmolcke, Ulrich;Kalnins, Marcis;Franke, Andre;PetersoneGordina, Elina;Tessman, Barbara;Torv, Mari;Schreiber, Stefan;Andree, Christian;Berzins, Valdis;Nebel, Almut;KrauseKyora, Ben	Cell Reports	Yersinia Pestis; Plague; Genome; Phylogenetic Analysis; Distribution	Museum of Prehistory and Protohistory;University of Gothenburg;University of Tartu;University of Latvia;University of Kiel;Schleswig-Holstein State Museums Foundation Schloss Gottorf	Estonia; Latvia; Sweden; Germany
2022	a novel loop-mediated isothermal amplification assay for rapid detection of yersinia pestis	Bai, Ying;Rizzo, Maria Rosales;Parise, Christina;Maes, Sarah;Eisen, Rebecca J	Frontiers In Microbiology	Assay Development; Lamp; Dry Bath Heater; Real Time Lamp; Plague; Yersinia Pestis	Centers for Disease Control and Prevention	United States of America
2023	evaluating baits with lufenuron and nitenpyram for flea control on prairie dogs (cynomys spp.) to mitigate plague	Eads, David A;Castle, Kevin T;Wild, Margaret A;Borchert, Jeff N;Livieri, Travis M;Matchett, Marc R;Dobesh, Phillip;Hughes, John P;Childers, Eddie	Journal Of Wildlife Diseases	Prairie Dogs; Fleas; Insecticide; Lufenuron; Nitenpyram; Plague; Yersinia Pestis	United States Geological Survey;Wildlife Veterinary Consulting LLC;Prairie Wildlife Research;Centers for Disease Control and Prevention;Washington State University;National Park Service;United States Forest Service;United States Fish and Wildlife Service	United States of America
2019	plague in zimbabwe from 1974 to 2018: a review article	Munyenyiwa, Amon;Zimba, Moses;Nhiwatiwa, Tamuka;Barson, Maxwell	Plos Neglected Tropical Diseases	Human Plague; Rodents; Plague; Yersinia Pestis; Epidemiological Survey	University of Zimbabwe	Zimbabwe
2022	prevalence of yersinia pestis among rodents captured in a semi-arid tropical ecosystem of south-western zimbabwe	Banda, Annabel;Gandiwa, Edson;Muboko, Never;Muposhi, Victor K	Open Life Sciences	Plague Prevalence; Rodents; Species Diversity; Trapping Success	Gwanda State University;Botswana University of Agriculture and Natural Resources;Chinhoyi University of Technology	Zimbabwe; Botswana
2018	reemergence of human plague in yunnan, china in 2016	Shi, Liyuan;Yang, Guirong;Zhang, Zhikai;Xia, Lianxu;Liang, Ying;Tan, Hongli;He, Jinrong;Xu, Jianguo;Song, Zhizhong;Li, Wei;Wang, Peng	Plos One	Human Plague; Yersinia Pestis; Pandemic; Plague Epidemic; Plague	Yunnan Provincial Key Laboratory for Zoonosis Control and Prevention;Collaborative Innovation Center for Diagnosis and Treatment of Infectious Diseases;Yunnan Institute for Endemic Disease Control and Prevention;State Key Laboratory for Infectious Disease Prevention and Control;Chinese Center for Disease Control and Prevention	China
2024	interaction between yersinia pestis ail outer membrane protein and the c-terminal domain of human vitronectin	Vasseur, Laurine;Barbault, Florent;Monari, Antonio	Journal Of Physical Chemistry B	Plague; Human Plague; Yersinia Pestis; Rodents; Epidemiological Survey	CNRS;University Paris Cité	France
2018	the plague: an overview and hot topics	Galy, A;Loubet, P;PeifferSmadja, N;Yazdanpanah, Y	Revue De Medecine Interne	Plague; Diagnosis; Epidemiology; Treatment; Prevention	University Paris Diderot;Bichat-Claude Bernard Hospital	France
2016	perspectives on yersinia pestis: a model for studying zoonotic pathogens	Yang, Ruifu;Cui, Yujun;Bi, Yujing	Yersinia Pestis: Retrospective And Perspective	Y. Pestis, Host Vector Environment Pathogen Interactions; Pathogenesis, Evolution	Beijing Institute of Microbiology and Epidemiology	China
2025	antibiotic susceptibility screening and search for resistance genes in yersinia pestis clinical isolates from plague outbreaks in natural foci of kazakhstan (1926-2003)	Abdel, Zyat;Zhumadilova, Zauresh;Mussagalieva, Raikhan;Abdirassilova, Aigul;Rysbekova, Altyn;Issaeva, Svetlana;Baitursyn, Bolatbek;Abdeliyev, Beck;Otebay, Dinmukhammed;Jumagaziyeva, Ardak;Toizhanov, Bauyrzhan;Shakiyev, Nurbol	Microbial Drug Resistance	Yersinia Pestis; Antibiotics; Resistance; Sensitivity; Biorepository	Ministry of Health of the Republic of Kazakhstan	Kazakhstan
2025	development of a live-attenuated vaccine challenge model of yersinia pestis in humans: expert consultation on clinical trial considerations, january 2025	Rydlova, Anna;Smith, Emma;Stuart, Arabella;Shattock, Robin;Brooks, Tim;Darton, Thomas C;Piggin, Maria;OHare, Ryan;Mccartney, Al;Carey, Megan E;Gibani, Malick M	Vaccine	Yersinia Pestis; Plague; Controlled Human Infection; Human Challenge; Plague Vaccine; Pandemic Preparedness	London School of Hygiene and Tropical Medicine;University of Oxford;UK Health Security Agency Porton Down;University of Sheffield;Imperial College London	United Kingdom
2016	the effect of growth temperature on the nanoscale biochemical surface properties of yersinia pestis	Wang, Congzhou;Stanciu, Cristina E;Ehrhardt, Christopher J;Yadavalli, Vamsi K	Analytical And Bioanalytical Chemistry	Yersinia Pestis; Atomic Force Microscopy; Lipopolysaccharide; Carbohydrate	Virginia Commonwealth University	United States of America
2019	identification of yersinia pestis of xilingele plateau ecotype isolated from china using insertion sequences as target	Zhang, Zhikai;Wu, Litao;Liang, Ying;Wang, Shujing;He, Jinrong;Yu, Dongzheng;Li, Wei	Annals Of Clinical And Laboratory Science	Yersinia Pestis; Insertion Sequence; Biomarker; Polymerase Chain Reaction	Chinese Center for Disease Control and Prevention;Beijing University of Chinese Medicine	China
2016	epidemiological analysis of the eyam plague outbreak of 1665-1666	Whittles, Lilith K;Didelot, Xavier	Proceedings Of The Royal Society B-Biological Sciences	Plague; Interhuman Transmission; Plague Reservoir Hosts; Bayesian Analysis; Monte Carlo Markov Chain; Two Level Mixing Model	University of London Imperial College of Science, Technology and Medicine	United Kingdom
2016	intranasal delivery of a protein subunit vaccine using a tobacco mosaic virus platform protects against pneumonic plague	Arnaboldi, Paul M;Sambir, Mariya;DArco, Christina;Peters, Lauren A;Seegers, Jos F M L;Mayer, Lloyd;Mccormick, Alison A;Dattwyler, Raymond J	Vaccine	Yersinia Pestis; Pneumonic Plague; Tobacco Mosaic Virus; Mucosal Vaccination	Touro University;Icahn School of Medicine at Mount Sinai;JJ Seegers Holding BV;New York University;Mount Sinai School of Medicine;Falco Biotherapeutics;Falco Biotherapeutics	Netherlands; United States of America
2018	quantum speciation of yersinia pestis plague microbe in a heteroimmune environment: in the populations of hibernating tarbagan marmots (marmota sibirica)	Suntsov, V V	Contemporary Problems Of Ecology	Yersinia Pseudotuberculosis; Yersinia Pestis; Marmota Sibirica; Quantum Speciation; Oxidative Burst Of Macrophages; Heteroimmune Environment	Russian Academy of Sciences	Russia
2024	antibiotic resistance genes in plague ecosystems: threatening the emergence of resistant plague	Ma, Yixin;Li, Shixiong;Liu, Jingpeng;Sun, Yuechen;Wu, Yi;Chen, Huangliang;Mao, Meihan;Zhao, Wenlong;Deng, Chengcheng;Gao, Jiefei;Zhang, Qitao;Quan, Jinrou;Qi, Rui	Ecotoxicology And Environmental Safety	Plague; Natural Plague Focus; Args; Microbiota; Mges	Jiayuguan Center for Disease Control and Prevention;Lanzhou University	China
2024	contextualising edix hill: first-pandemic plague and britain	Singer, Rachel	English Historical Review	Plague; Yersinia Pestis; Pandemic; Rodents; Epidemiological Survey	Georgetown University	United States of America
2021	a search for new molecular targets for optimizing plague preventive vaccination and therapy	KrasilNikova, E A;Trunyakova, A S;Vagaiskaya, A S;Svetoch, T E;Shaikhutdinova, R Z;Dentovskaya, S, V	Infektsiya I Immunitet	Plague; Yersinia Pestis; Pathogenicity Factor; Molecular Target; Prevention	State Research Center for Applied Microbiology and Biotechnology	Russia
2020	on plague and ebola in a time of covid-19	Grada, Cormac O	Investigaciones De Historia Economica	Plague; Mortality; Health; Economic History	University College Dublin	Ireland
2017	immunogenesis in white mice infected with yersinia pestis with different plasmid composition	Balakhonov, S V;Vityazeva, S A;Dubrovina, V I;Starovoitova, T P;Mukhturgin, G B;Ivanova, T A;Korytov, K M;Kolesnikov, S I	Bulletin Of Experimental Biology And Medicine	Yersinia Pestis; Experimental Animals; Plasmid; Immunocompetent Organ	Irkutsk Anti-plague Research Institute of Siberia and the Far East;Research Center for Family Health Problems and Human Reproduction	Russia
2016	recombinant murine toxin from yersinia pestis shows high toxicity and β-adrenergic blocking activity in mice	Fan, Yanxiao;Zhou, Yazhou;Feng, Na;Wang, Qiong;Tian, Guang;Wu, Xiaohong;Liu, Zizhong;Bi, Yujing;Yang, Ruifu;Wang, Xiaoyi	Microbes And Infection	Yersinia Pestis; Plague; Murine Toxin; Beta Adrenergic Blocking Activity; Toxicity	Beijing Institute of Microbiology and Epidemiology;Anhui Medical University	China
2020	short- and long-term humoral immune response against yersinia pestis in plague patients, madagascar	Andrianaivoarimanana, Voahangy;Iharisoa, Alice Lantoniaina;Rahalison, Lila;Ralimanantsoa, Marie Laurette;Ratsitorahina, Maherisoa;Rakotonanahary, Rado J L;Carniel, Elisabeth;Demeure, Christian;Rajerison, Minoarisoa	BMC Infectious Diseases	Yersinia Pestis; Immune Response; Plague; Human Plague; Madagascar	Ministry of Public Health;Pasteur Institute of Madagascar;Pasteur Institute	Madagascar; France
2023	a widefield light microscopy-based approach provides further insights into the colonization of the flea proventriculus by yersinia pestis	Dewitte, Amelie;Werkmeister, Elisabeth;Pierre, Francois;Sebbane, Florent;BontempsGallo, Sebastien	Applied And Environmental Microbiology	Ompr Envz; Yersinia Pestis; Bacterium; Fleas; Hmshfrs; Plague; Vector Borne Disease	University of Lille	France
2024	response to frey et al.'s critique of goldberg et al. 2022 and ramifications regarding the risk of plague to an imperiled chipmunk	Goldberg, Amanda R	Global Ecology And Conservation	Penasco Least Chipmunk; Yersinia Pestis; New Mexico; Wildlife Disease; Conservation; Plague Vaccine	Colorado State University	United States of America
2019	origin of the plague: prospects of ecological-molecular-genetic synthesis	Suntsov, V V	Herald Of The Russian Academy Of Sciences	Yersinia Pseudotuberculosis; Yersinia Pestis; Horizontal Gene Transfer; Quantum Speciation; Mongolian Marmot; Oropsylla Silantiewi Flea	Russian Academy of Sciences	Russia
2025	current knowledge on fleas (siphonaptera) associated with human plague transmission in madagascar	Harimalala, Mireille	Journal Of Medical Entomology	Plague; Flea Vector; Madagascar	University of Antananarivo;Pasteur Institute of Madagascar	Madagascar
2020	development of a pair of real -time loop mediated isothermal amplification assays for detection of yersinia pestis , the causative agent of plague	Singh, Rita;Pal, Vijai;Tripathi, N K;Goel, A K	Molecular And Cellular Probes	Isothermal Amplification; Lamp; Plague; Yersinia Pestis	Defense Research and Development Establishment	India
2022	boom and bust cycles of black-tailed prairie dog populations in the thunder basin grassland ecosystem	Davidson, Ana D;Augustine, David J;Jacobsen, Hannah;Pellatz, Dave;Porensky, Lauren M;Mckee, Gwyn;Duchardt, Courtney	Journal Of Mammalogy	Boom And Bust Cycle; Burrowing Rodents; Climate; Introduced Disease; Keystone Species; Landscape Connectivity; Plague; Population Dynamics; Prairie Dogs; Yersinia Pestis	Great Plains Wildlife Consulting Inc;USDA Agricultural Research Service;Oklahoma State University;Colorado State University;Thunder Basin Grasslands Prairie Ecosystem Association	United States of America
2018	impact of sylvatic plague vaccine on non-target small rodents in grassland ecosystems	Bron, Gebbiena M;Richgels, Katherine L D;Samuel, Michael D;Poje, Julia E;Lorenzsonn, Faye;Matteson, Jonathan P;Boulerice, Jesse T;Osorio, Jorge E;Rocke, Tonie E	EcoHealth	Plague; Yersinia Pestis; Sylvatic Plague Vaccine; Non Target Rodents; Peromyscus; Onychomys Leucogaster	University of Wisconsin;Wyoming Game and Fish Department;United States Geological Survey	United States of America
2024	prairie dog responses to vector control and vaccination during an initial yersinia pestis invasion	Eads, David A;Biggins, Dean E;Ramakrishnan, Shantini;Goldberg, Amanda R;Eads, Samantha L;Rocke, Tonie E	International Journal For Parasitology-Parasites And Wildlife	Prairie Dogs; Deltamethrin; Fleas; Plague; Plague Vaccine; Yersinia Pestis	National Wildlife Health Center;Fort Collins Science Center	United States of America
2016	analysis of complete sequence of cryptic plasmid ptp33 from yersinia pestis isolated in tuva natural focus of plague	AfanasEv, M V;Balakhonov, S V;Tokmakova, E G;Polovinkina, V S;Sidorova, E A;Sinkov, V V	Russian Journal Of Genetics	Yersinia Pestis; Cryptic Plasmid; Biofilm; Entomopathogenic Microorganisms	Irkutsk Anti-plague Research Institute of Siberia and the Far East;Research Center for Family Health Problems and Human Reproduction	Russia
2024	population dynamics of plague vector fleas in an endemic focus: implications for plague surveillance	Rasoamalala, Fanohinjanaharinirina;Gostic, Katelyn;Parany, Mamionah J;Rahelinirina, Soanandrasana;Rahajandraibe, Soloandry;Gorge, Olivier;Valade, Eric;Harimalala, Mireille;Rajerison, Minoarisoa;Ramasindrazana, Beza	Journal Of Medical Entomology	Plague; Fleas; Small Mammal; Madagascar	Ministry of Public Health;Pasteur Institute of Madagascar;Pasteur Institute	Madagascar; United States of America; France
2016	differential regulation of c-di-gmp metabolic enzymes by environmental signals modulates biofilm formation in yersinia pestis	Ren, GaiXian;Fan, Sai;Guo, XiaoPeng;Chen, Shiyun;Sun, YiCheng	Frontiers In Microbiology	Environmental Signal; Biofilm; C Di Gmp; Diguanylate Cyclases; Phosphodiesterase; Yersinia Pestis	Beijing Center for Disease Control and Prevention;Chinese Academy of Sciences;Chinese Academy of Medical Sciences;Peking Union Medical College	China
2025	elucidation of peptide screen for targeted identification of yersinia pestis by nano-liquid chromatography tandem mass spectrometry	Rani, Priya;Alam, Syed Imteyaz;Singh, Sandeep;Kumar, Subodh	Scientific Reports	Nlc Ms/ms; Peptide Based Screen; Yersinia Pestis	Colorado State University	India
2016	evaluation of yersinia pestis transmission pathways for sylvatic plague in prairie dog populations in the western us	Richgels, Katherine L D;Russell, Robin E;Bron, Gebbiena M;Rocke, Tonie E	EcoHealth	Plague Ecology; Prairie Dogs; Fleas; Vector Borne; Pathogen; Epizootiology	Russian Academy of Sciences	United States of America
2025	efficiency enhancement of a candidate plague vaccine by incorporating two strains attenuated at distinct molecular targets	GapelChenkova, T V;Lipatnikova, N A;Trunyakova, A S;Kopylov, P Kh;Dentovskaya, S V;Anisimov, A P	Molecular Genetics Microbiology And Virology	Yersinia Pestis; Bubonic Plague; Live Attenuated Vaccine; Mouse; Guinea Pigs	University of Antananarivo;Pasteur Institute of Madagascar	Russia
2025	proteins of the subb family provide multiple mechanisms of serum resistance in yersinia pestis	Pierre, Francois;Baillez, Alexandre;Dewitte, Amelie;Rolandelli, Agustin;Sebbane, Florent	Emerging Microbes and Infections	Plague; Yersinia Pestis; Serum Resistance; Subb; Subb Like	Defense Research and Development Establishment	France
2024	screening of promising molecules against potential drug targets in yersinia pestis by integrative pan and subtractive genomics, docking and simulation approach	Chen, Lei;Zhang, Lihu;Li, Yanping;Qiao, Liang;Kumar, Suresh	Archives Of Microbiology	Yersinia Pestis; In Silico Analysis; Drug Target Identification; Virtual Screening; Novel Antibiotics	Great Plains Wildlife Consulting Inc;USDA Agricultural Research Service;Oklahoma State University;Colorado State University;Thunder Basin Grasslands Prairie Ecosystem Association	China; Malaysia
2024	decrypting the multi-genome data for chimeric vaccine designing against the antibiotic resistant yersinia pestis	Sarfraz, Asifa;Fatima, Sayyada QurratUlAin;Shehroz, Muhammad;Ahmad, Iqra;Zaman, Aqal;Nishan, Umar;Tayyab, Muhammad;Sheheryar;Moura, Arlindo Alencar;Ullah, Riaz;Ali, Essam A;Shah, Mohibullah	International Immunopharmacology	Editor: Wenhui Qiu; Yersinia Pestis; Plague; Core Genome; Reverse Vaccinology; Immunoinformatics; Epitope	University of Wisconsin;Wyoming Game and Fish Department;United States Geological Survey	Saudi Arabia; Pakistan; Brazil
2021	analysis of genomic dna from medieval plague victims suggests long-term effect of yersinia pestis on human immunity genes	Immel, Alexander;Key, Felix M;Szolek, Andras;Barquera, Rodrigo;Robinson, Madeline K;Harrison, Genelle F;Palmer, William H;Spyrou, Maria A;Susat, Julian;KrauseKyora, Ben;Bos, Kirsten, I;Forrest, Stephen;HernandezZaragoza, Diana, I;Sauter, Juergen;Solloch, Ute;Schmidt, Alexander H;Schuenemann, Verena J;Reiter, Ella;Kairies, Madita S;Weiss, Rainer;Arnold, Susanne;Wahl, Joachim;Hollenbach, Jill A;Koh…	Molecular Biology And Evolution	Ancient Dna; Hla; Plague; Yersinia Pestis; Human Immunity; Natural Selection	National Wildlife Health Center;Fort Collins Science Center	Mexico; Switzerland; Germany; United States of America
2023	droplet tn-seq identifies the primary secretion mechanism for yersiniabactin in yersinia pestis	Price, Sarah L;Thibault, Derek;Garrison, Taylor M;Brady, Amanda;Guo, Haixun;KehlFie, Thomas E;GarneauTsodikova, Sylvie;Perry, Robert D;Van Opijnen, Tim;Lawrenz, Matthew B	Embo Reports	Drug Efflux System; Plague; Siderophores; Transposon Mutagenesis; Yersinia Pestis	University of Louisville;University of Illinois;University of Kentucky;Broad Institute and Harvard;Carl R. Woese Institute for Genomic Biology;Boston College	United States of America
2022	contributions of yersinia pestis outer membrane protein ail to plague pathogenesis	Kolodziejek, Anna M;Hovde, Carolyn J;Minnich, Scott A	Current Opinion In Infectious Diseases	Ail; Outer Membrane Stability; Plague Pathogenesis; Serum Resistance; Yersinia Pestis	University of Idaho	United States of America
2018	phylogeny and classification of yersinia pestis through the lens of strains from the plague foci of commonwealth of independent states	Kutyrev, Vladimir V;Eroshenko, Galina A;Motin, Vladimir L;Nosov, Nikita Y;Krasnov, Jaroslav M;Kukleva, Lyubov M;Nikiforov, Konstantin A;AlKhova, Zhanna V;Oglodin, Eugene G;Guseva, Natalia P	Frontiers In Microbiology	Plague Agent; Phylogenetic Diversity; Subspecies Classification; Pcr And Snp Typing; Whole Genome Sequencing	University of Texas Medical Branch;Russian Research Anti-plague Institute Microbe	Russia; United States of America
2020	genetic and molecular features for hepadnavirus and plague infections in the himalayan marmot	Liu, Baoning;Bai, Liang;Fu, Yu;Zhao, Sihai;Liu, Haiqing;Wang, Rong;Wang, Weirong;Li, Yandong;Tao, Yuanqing;Wang, Zhongdong;Fan, Jianglin;Liu, Enqi	Genome	Himalayan Marmot; Immune System; Hepadnavirus; Plague	Xi'an Jiaotong University;Qinghai Institute for Endemic Disease Prevention and Control;University of Yamanashi;Xi'an Medical University	China; Japan
2019	phylogenetic analysis of yersinia pestis strains of the caucasian subspecies from the foci of the caucasus and transcaucasia according to the whole genome sequencing data	Nikiforov, K A;AlKhova, Zh V;Kukleva, L M;Naryshkina, E A;Oglodin, E G;Eroshenko, G A;Kutyrev, V V	Russian Journal Of Genetics	Plague Pathogen; Caucasian Subspecies; Whole Genome Sequencing; Phylogenetic Analysis; Natural Focus	Russian Research Anti-plague Institute Microbe	Russia
2016	genetic variation at the mhc drb1 locus is similar across gunnison's prairie dog (cynomys gunnisoni) colonies regardless of plague history	Cobble, Kacy R;Califf, Katy J;Stone, Nathan E;Shuey, Megan M;Birdsell, Dawn N;Colman, Rebecca E;Schupp, James M;Aziz, Maliha;Van Andel, Roger;Rocke, Tonie E;Wagner, David M;Busch, Joseph D	Ecology And Evolution	Prairie Dog Gunnisoni; Mhc Drb1; Plague; Prairie Dogs; Yersinia Pestis	National Wildlife Health Center;University of California, Berkeley;Northern Arizona University;Translational Genomics Research Institute North	United States of America
2023	plagued by a cryptic clock: insight and issues from the global phylogeny of yersinia pestis	Eaton, Katherine;Featherstone, Leo;Duchene, Sebastian;Carmichael, Ann G G;Varlik, Nukhet;Golding, G Brian;Holmes, Edward C C;Poinar, Hendrik N N	Communications Biology	Human Plague; Yersinia Pestis; Genome; Phylogenetic Analysis; Pandemic	University of Wisconsin;Wyoming Game and Fish Department;United States Geological Survey	United States of America; Australia; Canada
2016	a personal view of how paleomicrobiology aids our understanding of the role of lice in plague pandemics	Raoult, Didier	Microbiology Spectrum	Plague; Yersinia Pestis; Polymerase Chain Reaction; Pandemic; Rodents	Aix-Marseille University	France
2022	local-scale diversity of yersinia pestis: a case study from ambohitromby, ankazobe district, madagascar	Ramasindrazana, Beza;Parany, Mamionah N J;Rasoamalala, Fanohinjanaharinirina;Rasoanoro, Mercia;Rahajandraibe, Soloandry;Vogler, Amy J;Sahl, Jason W;Andrianaivoarimanana, Voahangy;Rajerison, Minoarisoa;Wagner, David M	Zoonoses And Public Health	Madagascar; Phylogeography; Plague; Public Health; Rats; Yersinia Pestis	University of Antananarivo;Pasteur Institute of Madagascar	Madagascar; United States of America
2020	flagellin adjuvanted f1/v subunit plague vaccine induces t cell and functional antibody responses with unique gene signatures	Hamzabegovic, Fahreta;Goll, Johannes B;Hooper, William F;Frey, Sharon;Gelber, Casey E;Abate, Getahun	npj Vaccines	Yersinia Pestis; Plague; F1 Antigen; Plague Vaccine; Protection	École du Val-de-Grâce;University of Chicago;University of Antananarivo;Pasteur Institute of Madagascar	United States of America
2020	antimicrobial treatment patterns and illness outcome among united states patients with plague, 1942-2018	Kugeler, Kiersten J;Mead, Paul S;Campbell, Stefanie B;Nelson, Christina A	Clinical Infectious Diseases	Plague; Treatment; Plague Surveillance; Yersinia Pestis	Centers for Disease Control and Prevention	United States of America
2021	annotation of potential vaccine targets and design of a multi-epitope subunit vaccine against yersinia pestis through reverse vaccinology and validation through an agent-based modeling approach	Ul Haq, Azaz;Khan, Abbas;Khan, Jafar;Irum, Shamaila;Waheed, Yasir;Ahmad, Sajjad;NizamUddin, N;Albutti, Aqel;Zaman, Nasib;Hussain, Zahid;Ali, Syed Shujait;Waseem, Muhammad;Kanwal, Fariha;Wei, DongQing;Wang, Qian	Vaccines	Yersinia Pestis; Plague Vaccine Targets; Epitope Mining; In Silico Cloning; Immune Simulation	Riphah International University;Shanghai Jiao Tong University;Hitec University;University of Gujrat;University of Swat;Foundation University Islamabad;Nanjing Medical University;Peng Cheng Laboratory;Qassim University;Abasyn University	Pakistan; China; Saudi Arabia
2022	plague in tanzania: first report of sylvatic plague in morogoro region, persistence in mbulu focus, and ongoing quiescence in lushoto and iringa foci	Haikukutu, Lavinia;Lyaku, Japhet R;Lyimo, Charles;Kasanga, Christopher J;Kandusi, Sengiyumva E;Rahelinirina, Soanandrasana;Rasoamalala, Fanohinjanaharinirina;Rajerison, Minoarisoa;Makundi, Rhodes	IJID Regions	Plague; Yersinia Pestis; Enzyme Linked Immunosorbent Assay; Small Mammals; Rodents; Tanzania	Pasteur Institute of Madagascar;University of Namibia;Sokoine University of Agriculture;Sokoine University of Agriculture	Madagascar; Namibia; Tanzania
2020	reconsideration of the plague transmission in perspective of multi-host zoonotic disease model with interspecific interaction	Chen, Fangyuan;Yuan, Rong	Mathematical Biosciences And Engineering	Zoonotic Reproduction Number; Plague Transmission; Human Animal Interface	Beijing Normal University	China
2020	treatment of human plague: a systematic review of published aggregate data on antimicrobial efficacy, 1939-2019	GodfredCato, Shana;Cooley, Katharine M;FleckDerderian, Shannon;Becksted, Heidi A;Russell, Zachary;MeaneyDelman, Dana;Mead, Paul S;Nelson, Christina A	Clinical Infectious Diseases	Plague; Yersinia Pestis; Antimicrobials; Bubonic Plague; Pneumonic Plague	Oak Ridge Institute for Science and Education CDC Fellowship Program;Centers for Disease Control and Prevention	United States of America
2023	a single-dose f1-based mrna-lnp vaccine provides protection against the lethal plague bacterium	Kon, Edo;Levy, Yinon;Elia, Uri;Cohen, Hila;HazanHalevy, Inbal;Aftalion, Moshe;Ezra, Assaf;BarHaim, Erez;Naidu, Gonna Somu;Diesendruck, Yael;Rotem, Shahar;AdEl, Nitay;Goldsmith, Meir;Mamroud, Emanuelle;Peer, Dan;Cohen, Ofer	Science Advances	Yersinia Pestis; Plague; F1 Antigen; Plague Vaccine; Protection	Tel Aviv University;Israel Institute for Biological Research	Israel
2016	genome and evolution of yersinia pestis	Cui, Yujun;Song, Yajun	Yersinia Pestis: Retrospective And Perspective	Yersinia Pestis; Genome; Evolution; Molecular Clock; Population Diversity	Beijing Institute of Microbiology and Epidemiology;Anhui Medical University	China
2020	two cases of imported pneumonic plague in beijing, china	Zhou, Haijiang;Guo, Shubin	Medicine	Plague; Streptomycin; Yersinia Pestis	Capital Medical University;Beijing Key Laboratory of Cardiopulmonary Cerebral Resuscitation	China
2022	environmental suitability of yersinia pestis and the spatial dynamics of plague in the qinghai lake region, china	Arotolu, Temitope Emmanuel;Wang, Haoning;Lv, Jianing;Kun, Shi;Huang, Liya;Wang, Xiaolong	Veterinarni Medicina	Infectious Disease; Maxent; Niche Modelling; Zoonoses	Harbin University;Northeast Forestry University;Changbai Mountain Academy of Sciences;Beijing Forestry University;Key Laboratory of Wildlife Disease and Biosecurity Management	China
2025	yersinia pestis bipa is a novel regulator of pesticin and a type 6 secretion system	Scott, Madeleine G;Guo, Wanfeng;Blevins, Jon S;Appell, Kenneth T;Pechous, Roger D	Infection And Immunity	Bipa; Translational Gtpase; Type 6 Secretion; Bacterial Competition; Yersinia; Plague; Yersinia Pestis	East Carolina University;University of Arkansas for Medical Sciences	United States of America
2019	use of bioengineered human commensal gut bacteria-derived microvesicles for mucosal plague vaccine delivery and immunization	Carvalho, A L;MiquelClopes, A;Wegmann, U;Jones, E;Stentz, R;Telatin, A;Walker, N J;Butcher, W A;Brown, P J;Holmes, S;Dennis, M J;Williamson, E D;Funnell, S G P;Stock, M;Carding, S R	Clinical And Experimental Immunology	Antibody; Gut Bacterium; Humoral Immunity; Mucosal Vaccine; Non Human Primates; Outer Membrane Vesicles; Plague	Quadram Institute Bioscience;University of East Anglia;Plant Biotechnology Limited;Defense Science and Technology Laboratory;Public Health England	United Kingdom
2021	development of a pcr-lateral flow assay for rapid detection of yersinia pestis, the causative agent of plague	Singh, Rita;Pal, Vijai;Kumar, Manoj;Tripathi, N K;Goel, A K	Acta Tropica	Lateral Flow Strips; Plague; Polymerase Chain Reaction; Yersinia Pestis	Defense Research and Development Establishment	India
2016	effect of storage time and storage conditions on antibody detection in blood samples collected on filter paper	Bevins, Sarah;Pappert, Ryan;Young, John;Schmit, Brandon;Kohler, Dennis;Baeten, Laurie	Journal Of Wildlife Diseases	Antibody; Blood; Coyote; Filter Paper; Nobuto; Plague; Yersinia Pestis	Colorado State University;Wildlife Services;Centers for Disease Control and Prevention	United States of America
2021	the invasive pathogen yersinia pestis disrupts host blood vasculature to spread and provoke hemorrhages	Mikaty, Guillain;Coullon, Heloise;Fiette, Laurence;PizarroCerda, Javier;Carniel, Elisabeth	Plos Neglected Tropical Diseases	Plague; Yersinia Pestis; Plasmid; Rodents; Epidemiological Survey	Immunetrics;Washington University;Pasteur Institute	United States of America; France
2020	binding sites of anti-lcr v monoclonal antibodies are more critical than the avidities and affinities for passive protection against yersinia pestis infection in a bubonic plague model	Amemiya, Kei;Dankmeyer, Jennifer L;Keasey, Sarah L;Trevino, Sylvia R;Wormald, Michael M;Halasohoris, Stephanie A;Ribot, Wilson J;Fetterer, David P;Cote, Christopher K;Worsham, Patricia L;Adamovicz, Jeffrey J;Ulrich, Robert G	Antibodies	Monoclonal Antibody; Yersinia Pestis; Plague; Binding Sites; Avidities; Affinities; Passive Protection	United States Army Medical Research Institute of Infectious Diseases	United States of America
2023	the influence of the synthetic organoselenium preparation 974zh on the immunogenic activity of yersinia pestis ev vaccine strain niieg	Dubrovina, V I;YurEva, O V;Starovoitova, T P;Pyatidesyatnikova, A B;Ivanova, T A;GrigorEvykh, A V;Pescherova, R I;Balakhonov, S V	Bulletin Of Experimental Biology And Medicine	Yersinia Pestis Ev; Synthetic Organoselenium Compound; Immunogenicity; Molecular Genetic Analysis; Plasmid Spectrum	Irkutsk Anti-plague Research Institute	Russia
2022	peptidoglycan-free bacterial ghosts confer enhanced protection against yersinia pestis infection	Dentovskaya, Svetlana V;Vagaiskaya, Anastasia S;Platonov, Mikhail E;Trunyakova, Alexandra S;Kotov, Sergei A;KrasilNikova, Ekaterina A;Titareva, Galina M;Mazurina, Elizaveta M;GapelChenkova, TatYana V;Shaikhutdinova, Rima Z;Ivanov, Sergei A;Kombarova, TatYana I;Gerasimov, Vladimir N;Uversky, Vladimir N;Anisimov, Andrey P	Vaccines	Yersinia Pestis; Vaccine; Guinea Pigs; Bubonic Plague; Inactivated Vaccine; Phage; Bacterial Ghost; Protection; Protein E Mediated Lysis; Holin Endolysin System	State Research Center for Applied Microbiology and Biotechnology;University of South Florida	Russia; United States of America
2023	interplays of mutations in waaa, cmk, and ail contribute to phage resistance in yersinia pestis	Xiao, Lisheng;Qi, Zhizhen;Song, Kai;Lv, Ruichen;Chen, Rong;Zhao, Haihong;Wu, Hailian;Li, Cunxiang;Xin, Youquan;Jin, Yong;Li, Xiang;Xu, Xiaoqing;Tan, Yafang;Du, Zongmin;Cui, Yujun;Zhang, Xuefei;Yang, Ruifu;Zhao, Xilin;Song, Yajun	Frontiers In Cellular And Infection Microbiology	Yersinia Pestis; Phage; Phage Resistance; Fitness Cost; Waaa; Cmk; Ail	National Health Commission;Qinghai Institute for Endemic Disease Prevention and Control;Chinese People's Liberation Army General Hospital;East China Research Institute of Medicine and Biotechnology;Anhui Medical University;Academy of Military Medical Sciences;Xiamen University	China
2016	survival protein a is essential for virulence in yersinia pestis	Southern, Stephanie J;Scott, Andrew E;Jenner, Dominic C;Ireland, Philip M;Norville, Isobel H;SarkarTyson, Mitali	Microbial Pathogenesis	Yersinia Pestis; Mutant; Virulence	University of Western Australia;Defense Science and Technology Laboratory	United Kingdom; Australia
2023	reading john of ephesus via procopius of caesarea? revisiting the comparison of their accounts of the justinianic plague	De Wet, Chris L	Religion And Theology-A Journal Of Contemporary Religious Discourse	Justinianic Plague; Procopius Of Caesarea; John Of Ephesus; Anthony Kaldellis; Discourse; Bubonic Plague; Ancient Pandemic	University of South Africa	South Africa
2019	yersinia pestis interacts with signr1 (cd209b) for promoting host dissemination and infection	Yang, Kun;He, Yingxia;Park, Chae Gyu;Kang, Young Sun;Zhang, Pei;Han, Yanping;Cui, Yujun;Bulgheresi, Silvia;Anisimov, Andrey P;Dentovskaya, Svetlana, V;Ying, Xiaoling;Jiang, Lingyu;Ding, Honghui;Njiri, Olivia Adhiambo;Zhang, Shusheng;Zheng, Guoxing;Xia, Lianxu;Kan, Biao;Wang, Xin;Jing, Huaiqi;Yang, Meiying;Li, Wei;Wang, Yuanzhi;Xiamu, Xiding;Chen, Gang;Ma, Ding;Bartra, Sara Schesser;Plano, Gregory…	Frontiers In Immunology	Yersinia Pestis; Signr1; Cd209b; Macrophages; Dendritic Cell; Antigen Presenting Cell; Core Lipopolysaccharide/lipooligosaccharides; Bacterial Dissemination; Host Pathogen Interactions	University of Illinois;Beijing Institute of Microbiology and Epidemiology;University of Vienna;University of Miami;University of Canterbury;State Research Center for Applied Microbiology and Biotechnology;Huazhong University of Science and Technology;Shihezi University;University of Helsinki;Chuka University;Yonsei University;Chinese Center for Disease Control and Prevention	Finland; China; Russia; Kenya; Austria; South Korea; New Zealand; United States of America
2016	climatic and evolutionary drivers of phase shifts in the plague epidemics of colonial india	Lewnard, Joseph A;Townsend, Jeffrey P	Proceedings Of The National Academy Of Sciences Of The United States Of America	Modeling; Infectious Disease; Vector Borne Disease; Zoonoses; Immunoecology	Yale School of Public Health;Yale University	United States of America
2017	siphonaptera from western north american chipmunks	Pigage, Helen K;Pigage, Jon C;Demboski, John R	Comparative Parasitology	Chipmunks; Tamias; Fleas; Plague; Yersinia Pestis; Museum Collection; Western United States	University of Colorado;Denver Museum of Nature and Science	United States of America
2019	robust th1 cellular and humoral responses generated by the yersinia pestis rf1-v subunit vaccine formulated to contain an agonist of the cd137 pathway do not translate into increased protection against pneumonic plague	Bowen, William;Batra, Lalit;Pulsifer, Amanda R;Yolcu, Esma S;Lawrenz, Matthew B;Shirwan, Haval	Vaccine	Yersinia Pestis; Plague; Subunit Vaccine; Sa 4 1bbl; Th1 Mediated Immunity	University of Louisville;Fascure Therapeutics LLC	United States of America
2017	a qualitative socio-ecological characterization of the plague threat at hermelinda market, la libertad, peru	RiviereCinnamond, Ana;Santandreu, Alain;Gonzalvez, Guillermo;Lujan, Anita;Noriega, Marilu;Espinoza Quiroz, John Omar;Carpio, Yesenia;Gabastou, JeanMarc	Revista Panamericana De Salud Publica-Pan American Journal Of Public Health	Public Health; Plague; Qualitative Research; Social Determinants Of Health; Peru; South America	Pan American Health Organization;Regional Health Management of La Libertad;Consortium for Health, Environment and Development	Peru; United States of America
2018	successful transplantation of guinea pig gut microbiota in mice and its effect on pneumonic plague sensitivity	Li, Xiang;Li, Zhengchao;Chang, Yuxiao;Hou, Fengyi;Huang, Zongyu;Ni, Han;Yang, Ruifu;Bi, Yujing	peerj	Transplantation; Gut Microbiota; Guinea Pig; Mouse; Yersinia Pestis	Beijing Institute of Microbiology and Epidemiology	China
2020	plague during pregnancy: a systematic review	FleckDerderian, Shannon;Nelson, Christina A;Cooley, Katharine M;Russell, Zachary;GodfredCato, Shana;Oussayef, Nadia L;Oduyebo, Titilope;Rasmussen, Sonja A;Jamieson, Denise J;MeaneyDelman, Dana	Clinical Infectious Diseases	Yersinia Pestis; Plague; Pregnancy; Fetal	Emory University;College of Public Health and Health Professions;Oak Ridge Institute for Science and Education;University of Florida;Centers for Disease Control and Prevention	United States of America
2017	mechanism study on a plague outbreak driven by the construction of a large reservoir in southwest china (surveillance from 20002015)	Wang, Xin;Wei, Xiaoyu;Song, Zhizhong;Wang, Mingliu;Xi, Jinxiao;Liang, Junrong;Liang, Yun;Duan, Ran;Tian, Kecheng;Zhao, Yong;Tang, Guangpeng;You, Lv;Yang, Guirong;Liu, Xuebin;Chen, Yuhuang;Zeng, Jun;Wu, Shengrong;Luo, Shoujun;Qin, Gang;Hao, Huijing;Jing, Huaiqi	Plos Neglected Tropical Diseases	Plague Reservoir Hosts; Human Plague; Prevalence; Transmission; Plague	Gansu Provincial Center for Disease Control and Prevention;Guizhou Provincial Center for Disease Control and Prevention;Xingyi Municipal Center for Disease Control and Prevention;Luoping County Center for Disease Control and Prevention;Xilin County Center for Disease Control and Prevention;Guangxi Zhuang Autonomous Region Center for Disease Control and Prevention;Yunnan Institute for Endemic Dise…	China
2025	human genetic variation reveals fcrl3 is a lymphocyte receptor for yersinia pestis	Keener, Rachel M;Shi, Sam;Dalapati, Trisha;Wang, Liuyang;ReinosoVizcaino, Nicolas M;Luftig, Micah A;Miller, Samuel I;Wilson, Timothy J;Ko, Dennis C	Cell Genomics	Plague; Human Plague; Genome; Yersinia Pestis; Rodents	Miami University;Duke University;University of Washington	United States of America
2017	the asian house shrew suncus murinus as a reservoir and source of human outbreaks of plague in madagascar	Rahelinirina, Soanandrasana;Rajerison, Minoarisoa;Telfer, Sandra;Savin, Cyril;Carniel, Elisabeth;Duplantier, JeanMarc	Plos Neglected Tropical Diseases	Plague Reservoir Hosts; Human Plague; Transmission; Plague; Yersinia Pestis	IRD;University of Aberdeen;Pasteur Institute	United Kingdom; Madagascar; France
2025	biophysical and microbiological aspects of the interaction between yersinia pestis psaa and bacteriophage l-413c	Konyshev, Ilya;Dudina, Lyubov;Belozerov, Vladislav;Ivanov, Sergey;Dentovskaya, Svetlana;Anisimov, Andrey;Byvalov, Andrey	European Biophysics Journal	Yersinia Pestis; Antigen Psaa; Phage L 413c; Atomic Force Microscopy; Optical Tweezers; Force Spectroscopy	Vyatka State University;Russian Academy of Sciences;State Research Center for Applied Microbiology and Biotechnology	Russia
2024	phylogenetic relationships and evolution of the genus eganvirus (186-type) yersinia pestis bacteriophages	Guo, Jin;Zhong, Youhong;Wang, Yiting;Liu, Pan;Jin, Haixiao;Wang, Yumeng;Shi, Liyuan;Wang, Peng;Li, Wei	Viruses-Basel	Yersinia Pestis; 186 Type Bacteriophages; Phylogenetic Analysis; Genus Eganvirus; Ci; Apl And Cii Gene; Integrase	National Key Laboratory for Intelligent Tracking and Forecasting of Infectious Diseases;China CDC;Yunnan Institute for Endemic Disease Control and Prevention;Yunnan Provincial Key Laboratory for Zoonosis Control and Prevention	China
2023	plague meningitis: a systematic review of clinical course, antimicrobial treatment, and outcomes	Cooley, Katharine M;FleckDerderian, Shannon;Mccormick, David W;Nelson, Christina A	Health Security	Plague; Yersinia Pestis; Meningitis; Public Health Preparedness; Response; Plague Surveillance	Centers for Disease Control and Prevention;1828 Elk Springs Street	United States of America
2025	nanolipoprotein particle (nlp) vaccine confers protection against yersinia pestis aerosol challenge in a balb/c mouse model	Biryukov, Sergei S;Rasley, Amy;Davies, Michael L;Klimko, Christopher P;Dankmeyer, Jennifer L;Hunter, Melissa;Rill, Nathaniel O;Shoe, Jennifer L;Miller, Jeremy;Talyansky, Yuli;Sullinger, Barbara;Herrera, Matheo;Huang, Daniel;Bautista, Leslie;Pepe, Lucy;Peters, Sandra K G;Xander, Christian J;Martinez, Elsie E;Toothman, Ronald G;Mlynek, Kevin D;Bozue, Joel A;Qiu, Ju;Fischer, Nicholas O;Cote, Christo…	Frontiers In Immunology	Plague; Yersinia Pestis; Plague Vaccine; Nanolipoprotein Particle; Mouse; Pneumonic Plague; F1 Antigen; Lcrv	United States Army Medical Research Institute of Infectious Diseases;Vaxcyte Inc;University of California, Merced;Lawrence Livermore National Laboratory	United States of America
2023	rapid induction of protective immunity against pneumonic plague by yersinia pestis polymeric f1 and lcrv antigens	Aftalion, Moshe;Tidhar, Avital;Vagima, Yaron;Gur, David;Zauberman, Ayelet;Holtzman, Tzvi;Makovitzki, Arik;Chitlaru, Theodor;Mamroud, Emanuelle;Levy, Yinon	Vaccines	Vaccination; Pneumonic Plague; Rapid Protection; Polymeric F1; Monomeric F1; Lcrv; Mouse Model	Israel Institute for Biological Research	Israel
2024	surveillance of fleas and their small mammal hosts for plague risks in some main seaports of the islands of the southwestern indian ocean	Harimalala, Mireille;Harimanana, Ravo Rakotobe;Hamza, Abdou Azali;Girod, Romain	American Journal Of Tropical Medicine And Hygiene	Human Plague; Rodents; Plague Surveillance; Plague; Yersinia Pestis	Pasteur Institute of Madagascar;National Institute for Agricultural Research, Fisheries and Environment	Madagascar; Comoros
2021	antibiotic therapy of plague: a review	Sebbane, Florent;Lemaitre, Nadine	Biomolecules	Plague; Antimicrobial Chemotherapy; Multidrug Resistance; Anti Virulence Drug; Phage; Immunotherapy; Predatory Bacterium; Host Directed Therapy; Plague Vaccine Strain; Nutritional Immunity	University of Lille;University of Picardie Jules Verne	France
2022	genomics of ancient pathogens based on the case of yersinia pestis in the historical context	Kuznetsova, Irina L;Andreeva, Tatiana V;Malyarchuk, Aleksandra B;Kunizheva, Svetlana S;Tyazhelova, Tatiana V;Gusev, Fedor E;Manakhov, Andrey D;Dobrovolskaya, Maria V;Rogaev, Evgeny I	Rossiiskaya Arkheologiya	Eurasia; Ancient Dna; Palaeogenomics; Plague	Lomonosov Moscow State University;Russian Academy of Sciences;Sirius University of Science and Technology	Russia
2024	socio-ecological risk factors associated with human flea infestations of rural household in plague-endemic areas of madagascar	Miarinjara, Adelaide;Raveloson, Annick Onimalala;Mugel, Stephen Gilbert;An, Nick;Andriamiadanarivo, Andry;Rajerison, Minoarisoa Esther;Randremanana, Rindra Vatosoa;Girod, Romain;Gillespie, Thomas Robert	Plos Neglected Tropical Diseases	Human Plague; Yersinia Pestis; Transmission; Plague; Rodents	Pasteur Institute of Madagascar;Emory University;University of Antananarivo;Centre Valbio;Rollins School of Public Health	Madagascar; United States of America
2020	impacts of environmental conditions on fleas in black-ailed prairie dog burrows	Poje, Julia E;Rocke, Tonie E;Samuel, Michael D	Journal Of Vector Ecology	Plague; Prairie Dogs; Fleas; Climate; Environment; Burrows	University of Wisconsin;United States Geological Survey	United States of America
2018	factors influencing uptake of sylvatic plague vaccine baits by prairie dogs	Abbott, Rachel C;Russell, Robin E;Richgels, Katherine L D;Tripp, Daniel W;Matchett, Marc R;Biggins, Dean E;Rocke, Tonie E	EcoHealth	Prairie Dog Spp; Prairie Dogs; Plague Vaccine; Sylvatic Plague; Yersinia Pestis; Rhodamine B	United States Fish and Wildlife Service;Colorado Parks and Wildlife;United States Geological Survey	United States of America
2017	plague and lethal epidemics in the pre-industrial world	Alfani, Guido;Murphy, Tommy E	Journal Of Economic History	Plague; Yersinia Pestis; Rodents; Epidemiological Survey; Control	Bocconi University	Italy
2024	the principle of ecological and molecular consensus in reconstructed plague microbe yersinia pestis phylogeny	Suntsov, V V	Infektsiya I Immunitet	Yersinia Pseudotuberculosis; Yersinia Pestis; Phylogenetic Analysis; Molecular Marker; Ecological Traits; Intraspecific Diversification	Russian Academy of Sciences	Russia
2024	differential pathogenicity and lethality of bubonic plague (1720-1945) by sex, age and place	Mongillo, J;Zedda, N;Rinaldo, N;Bellini, T;Manfrinato, M C;Du, Z;Yang, R;Stenseth, N C;Bramanti, B	Proceedings Of The Royal Society B-Biological Sciences	Yersinia Pestis; Epidemiology; Sex Disaggregating Selection	University of Ferrara;University of Oslo;Beijing Institute of Microbiology and Epidemiology;Tsinghua University	China; Italy; Norway
2017	yersinia pestis resists predation by acanthamoeba castellanii and exhibits prolonged intracellular survival	BenavidesMontano, Javier A;Vadyvaloo, Viveka	Applied And Environmental Microbiology	Free Living Amoeba; Interepizootic Plague; Yersinia Pestis	Washington State University;National University of Colombia	Colombia; United States of America
2016	adjunctive corticosteroid treatment against yersinia pestis improves bacterial clearance, immunopathology, and survival in the mouse model of bubonic plague	Levy, Yinon;Vagima, Yaron;Tidhar, Avital;Zauberman, Ayelet;Aftalion, Moshe;Gur, David;Fogel, Itay;Chitlaru, Theodor;Flashner, Yehuda;Mamroud, Emanuelle	Journal Of Infectious Diseases	Yersinia Pestis; Plague; Passive Therapy; Antibody;F1 Antibody; Anti Lcrv; Methylprednisolone; Corticosteroids	Israel Defense Forces Medical Corps;Israel Institute for Biological Research	Israel
2017	sylvatic plague vaccine partially protects prairie dogs (cynomys spp.) in field trials	Rocke, Tonie E;Tripp, Daniel W;Russell, Robin E;Abbott, Rachel C;Richgels, Katherine L D;Matchett, Marc R;Biggins, Dean E;Griebel, Randall;Schroeder, Greg;Grassel, Shaun M;Pipkin, David R;Cordova, Jennifer;Kavalunas, Adam;Maxfield, Brian;Boulerice, Jesse;Miller, Michael W	EcoHealth	Prairie Dog Spp; Sylvatic Plague; Prairie Dogs; Plague Vaccine; Yersinia Pestis	United States Geological Survey;Arizona Game and Fish Department;United States Animal and Plant Health Inspection Service;Colorado Division of Parks and Wildlife;Wyoming Game and Fish Department;Utah Division of Wildlife Resources;National Park Service;United States Forest Service;United States Fish and Wildlife Service;Lower Brule Sioux Tribe	United States of America
2023	the surveillance of plague among rodents and dogs in western iran	Esmaeili, Saber;Mahmoudi, Ahmad;Esmaeili, Parisa;Yousefi Ghalejoogh, Zohreh;Mordadi, Alireza;Ghasemi, Ahmad;Mohammadi, Ali;Bagheri, Amin;Sohrabi, Aria;Latifian, Mina;Rajerison, Minoarisoa;PizarroCerda, Javier;Mostafavi, Ehsan	Plos Neglected Tropical Diseases	Rodents; Yersinia Pestis; Polymerase Chain Reaction; F1 Antigen; Plague	Pasteur Institute of Iran;Ministry of Health and Medical Education;Pasteur Institute of Madagascar;Pasteur Institute;National Institute for Health Research;Urmia University;University of Tehran Medical Sciences	Madagascar; Iran; France
2021	yersinia pestis lipopolysaccharide remodeling confers resistance to a xenopsylla cheopis cecropin	Mathew, Basil;Aoyagi, Kari L;Fisher, Mark A	ACS Infectious Diseases	Yersinia Pestis; Xenopsylla Cheopis; Cecropin; Antimicrobial Peptide Resistance; 4 Amino 4 Deoxy L Arabinose	University of Utah;ARUP Laboratories	United States of America
2023	lung resident memory t cells activated by oral vaccination afford comprehensive protection against pneumonic yersinia pestis infection	Singh, Amit K;Majumder, Saugata;Wang, Xiuran;Song, Renjie;Sun, Wei	Journal Of Immunology	Yersinia Pestis; Plague; Plague Vaccine; Protection; Rodents	Albany Medical College;New York State Department of Health	United States of America
2021	oral sylvatic plague vaccine does not adequately protect prairie dogs (cynomys spp.) for endangered black-footed ferret (mustela nigripes) conservation	Matchett, Marc R;Stanley, Thomas R;Mccollister, Matthew F;Eads, David A;Boulerice, Jesse T;Biggins, Dean E	Vector-Borne And Zoonotic Diseases	Plague Vaccine; Plague; Yersinia Pestis; Prairie Dogs; Black Footed Ferrets	United States Geological Survey;United States Fish and Wildlife Service Lewistown Montana;Wildlife Ecology Institute;Big Cypress National Preserve;Wyoming Game and Fish Department	United States of America
2020	the diverse roles of the global transcriptional regulator phop in the lifecycle of yersinia pestis	Fukuto, Hana S;Viboud, Gloria I;Vadyvaloo, Viveka	Pathogens	Phop; Yersinia Pestis; Transcription; Insect Vector; Fleas; Phagocytes; Plague	SUNY Stony Brook;Washington State University	United States of America
2024	characteristics of a pseudolysogenic phage vb_ypm_hq103 infecting yersinia pestis	Wang, Zijian;Yang, Jiao;Yang, Lihua;Zhong, Youhong;Wang, Peng	Virus Research	Y. Pestis Phage; Temperature Sensitive; Infective Characteristic; Receptor; Ompa	Yunnan Institute for Endemic Disease Control and Prevention	China
2019	parasitism of black-tailed prairie dogs by linognathoides cynomyis (phthiraptera: polyplacidae)	Eads, David A	Journal Of Medical Entomology	Fleas; Louse; Phthiraptera; Prairie Dogs; Yersinia Pestis	Colorado State University	United States of America
2020	mutually constructive roles of ail and lps inyersinia pestisserum survival	Singh, Chandan;Lee, Hwayoung;Tian, Ye;Bartra, Sara Schesser;Hower, Suzanne;Fujimoto, Lynn M;Yao, Yong;Ivanov, Sergey A;Shaikhutdinova, Rima Z;Anisimov, Andrey P;Plano, Gregory, V;Im, Wonpil;Marassi, Francesca M	Molecular Microbiology	Ail; Lipopolysaccharide; Lps; Md; Nanodisc; Nuclear Magnetic Resonance; Structure; Yersinia Pestis	Banaras Hindu University;Sanford Burnham Prebys Medical Discovery Institute;State Research Center for Applied Microbiology and Biotechnology;Lehigh University;University of Miami	India; Russia; United States of America
2021	comparison of flea sampling methods and yersinia pestis detection on prairie dog colonies	Eads, David A;Matchett, Marc R;Poje, Julia E;Biggins, Dean E	Vector-Borne And Zoonotic Diseases	Prairie Dogs; Burrow; Fleas; Plague Surveillance; Yersinia Pestis	United States Fish and Wildlife Service;University of Iowa;United States Geological Survey	United States of America
2023	a frameshift in yersinia pestis rcsd alters canonical rcs signalling to preserve flea-mammal plague transmission cycles	Guo, XiaoPeng;Yan, HaiQin;Yang, Wenhui;Yin, Zhe;Vadyvaloo, Viveka;Zhou, Dongsheng;Sun, YiCheng	eLife	Yersinia Pestis; Biofilm; Rcs Phosphorelay System; Fleas; Rcsd; Frameshift	Washington State University;Beijing Institute of Microbiology and Epidemiology;Bengbu Medical College;Chinese Academy of Medical Sciences and Peking Union Medical College	China; United States of America
2024	lyophilization for bacteria preservation: a promising approach for yersinia pestis strains from an unique collection in brazil (fiocruz-cyp)	Rocha, Igor Vasconcelos;Bezerra, Matheus Filgueira;Sobreira, Marise;Leal, Nilma Cintra;De Almeida, Alzira Maria Paiva	Antonie Van Leeuwenhoek International Journal Of General And Molecular Microbiology	Yersinia Pestis; Plague; Freeze Drying; Bacterial Preservation; Collections	Oswaldo Cruz Foundation	Brazil
2019	the justinianic plague: an interdisciplinary review	Eisenberg, Merle;Mordechai, Lee	Byzantine And Modern Greek Studies	Justinianic Plague; Pandemic; Ancient Dna; Climate Change; End Of Antiquity	University of Maryland;Princeton University	United States of America
2022	biotic factors limit the invasion of the plague pathogen (yersinia pestis) in novel geographical settings	Fell, Henry G;Osborne, Owen G;Jones, Matthew D;Atkinson, Steve;Tarr, Simon;Keddie, Suzanne H;Algar, Adam C	Global Ecology And Biogeography	Biotic Interactions; Ecological Niche Model; Invasion Ecology; Niche Shift; Null Modelling; Plague; Yersinia Pestis; Zoonotic Disease	London School of Hygiene and Tropical Medicine;University of Nottingham;Bangor University;Lakehead University	United Kingdom; United Kingdom; Canada
2017	swabbing prairie dog burrows for fleas that transmit yersinia pestis: influences on efficiency	Eads, David A	Journal Of Medical Entomology	Burrow; Fleas; Plague; Prairie Dogs; Yersinia Pestis	Colorado State University	United States of America
2020	flea sharing among sympatric rodent hosts: implications for potential plague effects on a threatened sciurid	Goldberg, Amanda R;Conway, Courtney J;Biggins, Dean E	Ecosphere	Abundance; Flea Community; Generalized Linear Mixed Model; Northern Idaho Ground Squirrel; Urocitellus Brunneus; Vector Borne Disease; Yersinia Pestis	University of Idaho;United States Geological Survey	United States of America
2022	anaplasma phagocytophilum in marmota himalayana	Duan, Ran;Lv, Dongyue;Fan, Rong;Fu, Guoming;Mu, Hui;Xi, Jinxiao;Lu, Xinmin;Chun, Hua;Hua, Jun;He, Zhaokai;Qin, Shuai;Huang, Yanyan;Xiao, Meng;Yang, Jinchuan;Jing, Huaiqi;Wang, Xin	BMC Genomics	Marmota Himalayana; Anaplasma Phagocytophilum; Anaplasmosis; Yersinia Pestis; Plague; Coinfection	Gansu Provincial Center for Disease Control and Prevention;Subei Mongolian Autonomous County Center for Disease Control and Prevention;Aksai Kazakh Autonomous County Center for Disease Control and Prevention;Chinese Center for Disease Control and Prevention	China
2017	comparative scaffolding and gap filling of ancient bacterial genomes applied to two ancient yersinia pestis genomes	Luhmann, Nina;Doerr, Daniel;Chauve, Cedric	Microbial Genomics	Ancestral Reconstruction; Comparative Genomics; Assembly; Yersinia Pestis	École Polytechnique Fédérale de Lausanne;Bielefeld University;Simon Fraser University	Switzerland; Germany; Canada
2025	exploring temperature-dependent transcriptomic adaptations in yersinia pestis using direct cdna sequencing by oxford nanopore technologies	Robin, Brandon;Baillez, Alexandre;Le Guillouzer, Servane;Lecoeur, Cecile;Sebbane, Florent;BontempsGallo, Sebastien	Scientific Reports	Oxford Nanopore Technology; Rna Seq; Yersinia Pestis; Operons Mapping; Temperature Adaptation	University of Lille	France
2025	evidence of a role for the f1 capsule of yersinia pestis in enhancing transmission from mammals to fleas in a mouse model of bubonic plague	Bosio, Christopher F;Jarrett, Clayton O;Hinnebusch, B Joseph	mBio	Plague; Yersinia Pestis; Arthropod Borne Transmission; Virulence; Xenopsylla Cheopis	National Institutes of Health	United States of America
2017	an integrated computational-experimental approach reveals yersinia pestis genes essential across a narrow or a broad range of environmental conditions	Senior, Nicola J;Sasidharan, Kalesh;Saint, Richard J;Scott, Andrew E;SarkarTyson, Mitali;Ireland, Philip M;Bullifent, Helen L;Yang, Z Rong;Moore, Karen;Oyston, Petra C F;Atkins, Timothy P;Atkins, Helen S;Soyer, Orkun S;Titball, Richard W	BMC Microbiology	Yersinia Pestis; Plague; Tradis; Transposon; Essential Gene; Metabolic Model	University of Exeter;University of Warwick;Defense Science and Technology Laboratory;University of Western Australia	United Kingdom; Australia
2021	no evidence for enzootic plague within black-tailed prairie dog (cynomys ludovicianus) populations	Colman, Rebecca E;Brinkerhoff, R Jory;Busch, Joseph D;Ray, Chris;Doyle, Adina;Sahl, Jason W;Keim, Paul;Collinge, Sharon K;Wagner, David M	Integrative Zoology	Black Tailed Prairie Dogs; Plague; Prairie Dogs; Yersinia Pestis	University of Colorado;University of California, San Diego;Northern Arizona University;University of Richmond	United States of America
2019	transcriptional regulation of yersinia pestis biofilm formation	Liu, Lei;Zhen, Shangen	Microbial Pathogenesis	Yersinia Pestis; Biofilm; Transcriptional Regulation	General Hospital of Central Theater Command;Beijing Institute of Microbiology and Epidemiology	China
2025	exploratory movements of a territorial sciurid: implications for disease transmission	Goldberg, Amanda R;Pigg, Rachel M;Cully, Jack F	Journal Of Wildlife Management	Black Tailed Prairie Dogs; Prairie Dogs; Infectious Disease; Dispersal; Gps Collar; Small Mammal; Squirrel; Sylvatic Plague	Kansas State University;University of Louisville	United States of America
2020	alteredyersinia pestisvirulence is associated with the small regulatory rna hmsa encoded on the plasmid ppcp1	Gao, Xiaofang;Wang, Min;Liu, Zizhong;Bi, Yujing;Song, Yajun;Yang, Ruifu;Han, Yanping	Future Microbiology	Hmsa; Pathogenesis; Srna; Yersinia Pestis	China Astronaut Research and Training Center;Jiading Center for Disease Control and Prevention;Beijing Institute of Microbiology and Epidemiology	China
2022	gepotidacin is efficacious in a nonhuman primate model of pneumonic plague	Jakielaszek, Charles;Hossain, Mohammad;Qian, Lian;Fishman, Cindy;Widdowson, Katherine;Hilliard, Jamese J;Mannino, Frank;Raychaudhuri, Aparna;Carniel, Elisabeth;Demons, Samandra;Heine, Henry S;Hershfield, Jeremy;Russo, Riccardo;Mega, William M;Revelli, David;ODwyer, Karen	Science Translational Medicine	Plague; Yersinia Pestis; Efficacy; Rodents; Epidemiological Survey	United States Army;GlaxoSmithKline;Brooke Army Medical Center;Pasteur Center of Cameroon;Pasteur Institute;Agios Pharmaceuticals;Widdowson Drug Discovery Solutions LLC;CSL Behring;Institute for Therapeutic Innovation;Lovelace Biomedical and Environmental Research Institute;Janssen Pharmaceutical Research and Development;Rutgers University	Central African Republic; France; Thailand; United States of America
2019	shift from primary pneumonic to secondary septicemic plague by decreasing the volume of intranasal challenge with yersinia pestis in the murine model	Olson, Rachel M;Anderson, Deborah M	Plos One	Yersinia Pestis; Plague; Intranasal Administration; Rodents; Epidemiological Survey	University of Missouri	United States of America
2016	plague: clinics, diagnosis and treatment	Nikiforov, Vladimir V;Gao, He;Zhou, Lei;Anisimov, Andrey	Yersinia Pestis: Retrospective And Perspective	Bubonic Plague; Septicemic Plague; Pneumonic Plague; Plague Symptom; Plague Treatment	State Research Center for Applied Microbiology;China CDC;Beijing Institute of Microbiology and Epidemiology;Federal Medical Biological Agency of Russia	Russia; China
2016	a recombinant trivalent fusion protein f1-lcrv-hsp70(ii) augments humoral and cellular immune responses and imparts full protection against yersinia pestis	Verma, Shailendra K;Batra, Lalit;Tuteja, Urmil	Frontiers In Microbiology	Plague; Yersinia Pestis; Hsp70; Cytokine; F1 Lcrv; F1 Lcrv Hsp70	Defense Research and Development Establishment	India
2022	one-dimensional diffraction sensors with high sensitivity for on-site rapid label-free plague diagnosis with a reflective laser detection system	Lin, FengPing;Hsu, HuiLing;Tsui, PeiYi;Liang, ChungChih;Lu, ChienHsing;Chen, JemKun	Sensors And Actuators B-Chemical	Diffraction Grating; Pmaa; Plague; Yersinia Pestis	National Chung Hsing University;National Taiwan University of Science and Technology;Taichung Veterans General Hospital;National Defense Medical Center	Taiwan, China
2023	emergence, continuity, and evolution of yersinia pestis throughout medieval and early modern denmark	Eaton, Katherine;Sidhu, Ravneet K;Klunk, Jennifer;Gamble, Julia A;Boldsen, Jesper L;Carmichael, Ann G;Varlik, Nukhet;Duchene, Sebastian;Featherstone, Leo;Grimes, Vaughan;Golding, Brian;Dewitte, Sharon N;Holmes, Edward C;Poinar, Hendrik N	Current Biology	Plague; Yersinia Pestis; Phylogenetic Analysis; Rodents; Epidemiological Survey	Daicel Arbor Biosciences;Indiana University Bloomington;McMaster University;University of South Carolina;University of Sydney;University of Southern Denmark;University of Manitoba;Memorial University of Newfoundland;Canadian Institute for Advanced Research;Rutgers University Newark;University of Melbourne	Denmark; United States of America; Australia; Canada
2016	mortality risk factors show similar trends in modern and historic populations exposed to plague	Rubini, Mauro;GualdiRusso, Emanuela;Manzon, Vanessa S;Rinaldo, Natascia;Bianucci, Raffaella	Journal Of Infection In Developing Countries	Yersinia Pestis; Risk Of Death; Pre And Post Antibiotic Era	University of Ferrara;University of Turin;Superintendence for Archaeology of Lazio and Southern Etruria	Italy
2024	inappropriate use of statistical methods leads to unsupported conclusions about risk of plague to an imperiled chipmunk: a critique of goldberg et al. (2022)	Frey, Jennifer K;Mckibben, Fiona E;Gompper, Matthew E;Abadi, Fitsum	Global Ecology And Conservation	Akaike Information Criterion; Information Theory; Model Selection; Neotamias Minimus Atristriatus; Survival; Uninformative Parameters; Yersinia Pestis	University of Idaho;New Mexico State University	United States of America
2022	treatment with fluticasone propionate increases antibiotic efficacy during treatment of late-stage primary pneumonic plague	Crane, Samantha D;Banerjee, Srijon K;Pechous, Roger D	Antimicrobial Agents And Chemotherapy	Yersinia Pestis; Corticosteroids; Fluticasone Propionate; Inflammation; Neutrophils; Plague; Pneumonia; Pneumonic Plague	University of Arkansas for Medical Sciences;University of Pittsburgh	United States of America
2017	a phase i safety and immunogenicity dose escalation trial of plague vaccine, flagellin/f1/v, in healthy adult volunteers (dmid 08-0066)	Frey, Sharon E;Lottenbach, Kathleen;Graham, Irene;Anderson, Edwin;Bajwa, Kanwaldeep;May, Ryan C;Mizel, Steven B;Graff, Aaron;Belshe, Robert B	Vaccine	Plague; Plague Vaccine; Yersinia Pestis; Flagellin; Fl/v Antigen; Tlr5; Bioterrorism	Wake Forest University;Saint Louis University;Emmes Corporation	United States of America
2020	redundant and cooperative roles for yersinia pestis yop effectors in the inhibition of human neutrophil exocytic responses revealed by gain-of-function approach	Pulsifer, Amanda R;Vashishta, Aruna;Reeves, Shane A;Wolfe, Jennifer K;Palace, Samantha G;Proulx, Megan K;Goguen, Jon;Bodduluri, Sobha R;Haribabu, Bodduluri;Uriarte, Silvia M;Lawrenz, Matthew B	Infection And Immunity	Yersinia Pestis; Granules And Degranulation; Leukotriene; Neutrophils; Plague; Type 3 Secretion	University of Massachusetts;University of Kentucky;University of Louisville;Harvard T.H. Chan School of Public Health	United States of America
2019	disruption of the nlpd lipoprotein of the plague pathogen yersinia pestis affects iron acquisition and the activity of the twin-arginine translocation system	Tidhar, Avital;Levy, Yinon;Zauberman, Ayelet;Vagima, Yaron;Gur, David;Aftalion, Moshe;Israeli, Ofir;Chitlaru, Theodor;Ariel, Naomi;Flashner, Yehuda;Zvi, Anat;Mamroud, Emanuelle	Plos Neglected Tropical Diseases	Rat; Rodents; Efficacy; Transmission; Plague	Israel Institute for Biological Research	Israel
2017	hmsc controls yersinia pestis biofilm formation in response to redox environment	Ren, GaiXian;Guo, XiaoPeng;Sun, YiCheng	Frontiers In Cellular And Infection Microbiology	Hmsc; Biofilm Formation; Yersinia Pestis; Hmsd; C Di Gmp	Chinese Academy of Medical Sciences;Peking Union Medical College	China
2016	how old are bacterial pathogens?	Achtman, Mark	Proceedings Of The Royal Society B-Biological Sciences	History Of Plague; Plague; Tuberculosis; Gastritis; Ancient Dna; Comparative Genomics	University of Warwick	United Kingdom
2022	phylogenesis of the plague microbe yersinia pestis: the uniqueness of the evolutionary model	Suntsov, V V	Herald Of The Russian Academy Of Sciences	Yersinia Pseudotuberculosis; Yersinia Pestis; Marmota Sibirica; Oropsylla Silantiewi; Phylogenesis; Speciation; Evolutionary Model	Russian Academy of Sciences	Russia
2017	humoral and cellular immune response of mice challenged with yersinia pestis antigenic preparations	Leal, Elida A;Moreira, Josimar D;Nunes, Fernanda F;Souza, Larissa R;Martins, Janaina M;Toledo, Vicente P C;Almeida, Alzira M P;Guimaraes, Tania M P	Brazilian Journal Of Infectious Diseases	Yersinia Pestis; Antigen; Mouse; Immune Response; Plague Vaccine	Federal University of Minas Gerais;Instituto Octávio Magalhães;Oswaldo Cruz Foundation	Brazil
2019	living with plague: lessons from the soviet union's antiplague system	Jones, Susan D;Atshabar, Bakyt;Schmid, Boris V;Zuk, Marlene;Amramina, Anna;Stenseth, Nils Chr	Proceedings Of The National Academy Of Sciences Of The United States Of America	Plague Ecology; Yersinia Pestis; Ussr History; Eradication Program; Control Program	M. Aikimbayev Kazakh Scientific Center for Quarantine and Zoonotic Diseases;University of Minnesota;University of Oslo;Tsinghua University	China; Kazakhstan; Norway; United States of America
2024	trophic transfer of fipronil residues to black-footed ferrets: implications for flea control and plague mitigation	Tretten, Tyler N;Eads, David A;Hughes, John P;Dooley, Gregory P;Biggins, Dean E	Journal Of Fish And Wildlife Management	Black Footed Ferret; Prairie Dogs; Fipronil; Fleas; Plague; Prairie Dogs; Yersinia Pestis	United States Fish and Wildlife Service;Colorado State University;United States Geological Survey	United States of America
2018	a bacteriophage t4 nanoparticle-based dual vaccine against anthrax and plague	Tao, Pan;Mahalingam, Marthandan;Zhu, Jingen;Moayeri, Mahtab;Sha, Jian;Lawrence, William S;Leppla, Stephen H;Chopra, Ashok K;Rao, Venigalla B	mBio	Anthrax Vaccine; Bacteriophage T4; Biodefense; Plague Vaccine; Small Outer Capsid Protein; Vaccine Delivery; Virus Nanoparticles	University of Texas Medical Branch;Catholic University of America;National Institute of Allergy and Infectious Diseases	United States of America
2021	optimised heterologous expression and functional analysis of the yersinia pestis f1-capsular antigen regulator caf1r	Gahlot, Dharmender K;Ifill, Gyles;Macintyre, Sheila	International Journal Of Molecular Sciences	Yersinia Pestis; F1 Capsule; Transcriptional Regulator; Caf1r; Functional Analysis	Umeå University;University of British Columbia;University of Reading	United Kingdom; Sweden; Canada
2016	expression and association of the yersinia pestis translocon proteins, yopb and yopd, are facilitated by nanolipoprotein particles	Coleman, Matthew A;Cappuccio, Jenny A;Blanchette, Craig D;Gao, Tingjuan;Arroyo, Erin S;Hinz, Angela K;Bourguet, Feliza A;Segelke, Brent;Hoeprich, Paul D;Huser, Thomas;Laurence, Ted A;Motin, Vladimir L;Chromy, Brett A	Plos One	Yersinia Pestis; Plague; Rodents; Epidemiological Survey; Control	University of Texas Medical Branch;Humboldt State University;Lawrence Livermore National Laboratory;University of California, Davis	United States of America
2023	atypical disseminated intravascular coagulopathy during bubonic plague	Mikaty, Guillain;Demeure, Christian E;Filali, Sofia;PizarroCerda, Javier;Goossens, Pierre;Carniel, Elisabeth	Microbes And Infection	Dic; Yersinia Pestis; Bacillus Anthracis	Université Paris Cité	France
2019	ail provides multiple mechanisms of serum resistance to yersinia pestis	Thomson, Joshua J;Plecha, Sarah C;Krukonis, Eric S	Molecular Microbiology	Plague; Yersinia Pestis; Rodents; Epidemiological Survey; Control	Wayne State University;University of Michigan;University of Detroit Mercy	United States of America
2020	antimicrobial treatment of human plague: a systematic review of the literature on individual cases, 1937-2019	Nelson, Christina A;FleckDerderian, Shannon;Cooley, Katharine M;MeaneyDelman, Dana;Becksted, Heidi A;Russell, Zachary;Renaud, Bertrand;Bertherat, Eric;Mead, Paul S	Clinical Infectious Diseases	Aminoglycosides; Fluoroquinolones; Plague; Yersinia Pestis; Tetracyclines	University of Paris 05;World Health Organization;Oak Ridge Institute for Science and Education;Centers for Disease Control and Prevention	United States of America; Switzerland; France
2020	epidemiological characteristics of plague in the meriones unguiculatus plague focus - inner mongolia autonomous region, china, 1950-2019	Liu, Boxi;Zhang, Dayu;Chen, Yuhuang;He, Zhaokai;Liu, Jun;Lyu, Dongyue;Wu, Weiwei;Duan, Ran;Qin, Shuai;Liang, Junrong;Jing, Huaiqi;Wang, Xin	China CDC weekly	Plague; Yersinia Pestis; Rodents; Epidemiological Survey; Control	Chinese Center for Disease Control and Prevention;Shenzhen Nanshan Maternal and Child Healthcare Hospital;Inner Mongolia Autonomous Region Comprehensive Center for Disease Control and Prevention	China
2025	insights into yersinia pestis evolution through rearrangement analysis of 242 complete genomes	Wu, Yarong;Yang, Chao;Mu, Kai;Guo, Yan;Song, Yajun;Yang, Ruifu;Cui, Yujun	Nature Genetics	Human Plague; Yersinia Pestis; Genome; Phylogenetic Analysis; Pandemic	Chinese Academy of Sciences;Academy of Military Medical Sciences	China
2023	ancient yersinia pestis genomes lack the virulence-associated ypfφ prophage present in modern pandemic strains	Bonczarowska, Joanna H;Susat, Julian;KrauseKyora, Ben;Dangvard Pedersen, Dorthe;Boldsen, Jesper;Larsen, Lars Agersnap;Seeberg, Lone;Nebel, Almut;Unterweger, Daniel	Proceedings Of The Royal Society B-Biological Sciences	Yersinia Pestis; Plague; Pandemic; Prophage; Virulence Factor; Zonula Occludens Toxin	Max Planck Institute for Evolutionary Biology;University of Southern Denmark;Museum Horsens Archaeological Department;Viborg Museum;University of Kiel	Denmark; Germany
2016	discovery of the plague pathogen: lessons learned	Yang, Ruifu;Butler, Thomas	Yersinia Pestis: Retrospective And Perspective	Yersinia Pestis; Alexandre Yersin; Shibasaburo Kitasato; Lesson; Isolation	Beijing Institute of Microbiology and Epidemiology;Ross University	China; United States of America
2024	approaches for the inactivation of yersinia pestis	Brady, Amanda;Tomaszewski, Maggie;Garrison, Taylor M;Lawrenz, Matthew B	Applied Biosafety	Yersinia Pestis; Select Agent; Inactivation Protocols; Bsl 3; Validation Of Inactivation	University of Louisville	United States of America
2024	evaluation of human antibodies from vaccinated volunteers for protection against yersinia pestis infection	Zhang, Li;Zheng, Binyang;Lu, Jing;Wu, Haisheng;Wu, Hailian;Zhang, Qi;Jiao, Lei;Pan, Hongxing;Zhou, Jianfang	Microbiology Spectrum	Yersinia Pesti; Phage Display; Fraction 1 Capsular Antigen; Human Monoclonal Antibody; Animal Protection	State Key Laboratory for Novel Vaccines and Emerging Infectious Diseases;Jiangsu Provincial Center for Disease Control and Prevention;Qinghai Institute for Endemic Disease Control and Prevention;Chinese Center for Disease Control and Prevention	China
2020	enzootic maintenance of sylvatic plague in canada's threatened black-tailed prairie dog ecosystem	Liccioli, Stefano;Stephens, Tara;Wilson, Sian C;Mcpherson, Jana M;Keating, Laura M;Antonation, Kym S;Bollinger, Trent K;Corbett, Cindi R;Gummer, David L;Lindsay, L Robbin;Galloway, Terry D;Shury, Todd K;Moehrenschlager, Axel	Ecosphere	Burrow Swabbing; Canada; Climate Change; Black Tailed Prairie Dogs; Grasslands National Park; Health; Imperfect Data; Oropsylla Rupestris; Oropsylla Tuberculata Tuberculata; Species At Risk; Sylvatic Plague; Yersinia Pestis	Calgary Zoological Society;Canadian Wildlife Health Cooperative;Parks Canada Agency;Public Health Agency of Canada;University of Manitoba	Canada
2017	efficacy of a fipronil bait in reducing the number of fleas (oropsylla spp.) infesting wild black-tailed prairie dogs	Poche, David M;Hartman, Daniel;Polyakova, Larisa;Poche, Richard M	Journal Of Vector Ecology	Bubonic Plague; Black Tailed Prairie Dogs; Systemic Insecticides; Fleas; Southwestern United States	Genesis Labs Inc;Colorado State University	United States of America
2019	human response to live plague vaccine ev, almaty region, kazakhstan, 2014-2015	Sagiyev, Zaurbek;Berdibekov, Almas;Bolger, Tatyana;Merekenova, Almagul;Ashirova, Svetlana;Nurgozhin, Zamir;Dalibayev, Zhandos	Plos One	Human Plague; Yersinia Pestis; F1 Antigen; Plague Vaccine; Plague	M. Aikimbayev Kazakh Scientific Center for Quarantine and Zoonotic Diseases;Panfilov Regional National Center for Expertise;Panfilov Regional Department of Public Health Protection;Taldykorgan Anti-plague Station	Kazakhstan
2025	novel bivalent mrna-lnp vaccine for highly effective protection against pneumonic plague	Elia, Uri;Levy, Yinon;Cohen, Hila;Zauberman, Ayelet;Gur, David;HazanHalevy, Inbal;Aftalion, Moshe;Benarroch, Shani;BarHaim, Erez;RedyKeisar, Orit;Cohen, Ofer;Peer, Dan;Mamroud, Emanuelle	Advanced Science	Lipid Nanoparticles; Mrna; Plague Vaccine; Yersinia Pestis	Tel Aviv University;Israel Institute for Biological Research	Israel
2020	evolutionary selection of biofilm-mediated extended phenotypes in yersinia pestis in response to a fluctuating environment	Cui, Yujun;Schmid, Boris, V;Cao, Hanli;Dai, Xiang;Du, Zongmin;Easterday, W Ryan;Fang, Haihong;Guo, Chenyi;Huang, Shanqian;Liu, Wanbing;Qi, Zhizhen;Song, Yajun;Tian, Huaiyu;Wang, Min;Wu, Yarong;Xu, Bing;Yang, Chao;Yang, Jing;Yang, Xianwei;Zhang, Qingwen;Jakobsen, Kjetill S;Zhang, Yujiang;Stenseth, Nils Chr;Yang, Ruifu	Nature Communications	Plague; Yersinia Pestis; Transmission; Rodents; Epidemiological Survey	University of Oslo;Tsinghua University;Qinghai Institute for Endemic Disease Prevention and Control;Center for Disease Control and Prevention of Xinjiang Uygur Autonomous Region;Beijing Institute of Microbiology and Epidemiology;Beijing Normal University	China; Norway
2021	interrelationship of soil moisture and temperature to sylvatic plague cycle among prairie dogs in the western united states	Pauling, Cassandra D;Finke, Deborah L;Anderson, Deborah M	Integrative Zoology	Plague; Prairie Dogs; Soil Moisture; Soil Temperature; Sylvatic Cycle; Yersinia Pestis	University of Missouri	United States of America
2021	burrowing owls as potential phoretic hosts of ground squirrel fleas during a plague epizootic	Belthoff, James R;Elgin, Andrew A;Navock, Kara A;Bernhardt, Scott A	Journal Of Vector Ecology	Pulex Irritans; Plague; Epizootic; Burrowing Owl; Piute Ground Squirrel; Phoretic Host; Idaho	Boise State University;Utah State University;William & Mary	United States of America
2020	influenza virus infection augments susceptibility to respiratory yersinia pestis exposure and impacts the efficacy of antiplague antibiotic treatments	Vagima, Yaron;Gur, David;Erez, Noam;Achdout, Hagit;Aftalion, Moshe;Levy, Yinon;Zauberman, Ayelet;Tidhar, Avital;Gutman, Hila;Lazar, Shlomi;Israely, Tomer;Paran, Nir;Melamed, Sharon;BroshNissimov, Tal;Chitlaru, Theodor;Sagi, Irit;Mamroud, Emanuelle	Scientific Reports	Human Plague; Yersinia Pestis; Ciprofloxacin; Efficacy; Plague	Assuta Ashdod University Hospital;Israel Institute for Biological Research;Weizmann Institute of Science	Israel
2018	ten years of surveillance of the yulong plague focus in china and the molecular typing and source tracing of the isolates	Wang, Peng;Shi, Liyuan;Zhang, Fuxin;Guo, Ying;Zhang, Zhikai;Tan, Hongli;Cui, Zhigang;Ding, Yibo;Liang, Ying;Liang, Yun;Yu, Dongzheng;Xu, Jianguo;Lie, Wei;Song, Zhizhong	Plos Neglected Tropical Diseases	Pneumonic Plague; Rodents; Prevention; Plague Epidemic; Plague	Lijiang Center for Disease Control and Prevention;China CDC;Yunnan Institute for Endemic Disease Control and Prevention;Yunnan Center for Disease Control and Prevention	China
2022	small insertions and deletions drive genomic plasticity during adaptive evolution of yersinia pestis	Wu, Yarong;Hao, Tongyu;Qian, Xiuwei;Zhang, Xianglilan;Song, Yajun;Yang, Ruifu;Cui, Yujun	Microbiology Spectrum	Yersinia Pestis; Small Insertions And Deletions; Indel; Population Genomics; Evolution; Adaptation	Beijing Institute of Microbiology and Epidemiology;Anhui Medical University	China
2018	analysis of 3800-year-old yersinia pestis genomes suggests bronze age origin for bubonic plague	Spyrou, Maria A;Tukhbatova, Rezeda I;Wang, ChuanChao;Valtuena, Aida Andrades;Lankapalli, Aditya K;Kondrashin, Vitaly V;Tsybin, Victor A;Khokhlov, Aleksandr;Kuehnert, Denise;Herbig, Alexander;Bos, Kirsten I;Krause, Johannes	Nature Communications	Plague; Yersinia Pestis; Transmission; Rodents; Epidemiological Survey	Max Planck Institute for the Science of Human History;Samara State University of Social Sciences and Education;Agency for Preservation of Historical and Cultural Heritage of Samara Region;University Hospital Zurich;Kazan Federal University;University of Tübingen;LLC Gefest;Xiamen University	Russia; China; Switzerland; Germany
2022	tracking of mammals and their fleas for plague surveillance in madagascar, 2018-2019	Rahelinirina, Soanandrasana;Harimalala, Mireille;Rakotoniaina, Jerry;Randriamanantsoa, Mamy Gabriel;Dentinger, Catherine;Zohdy, Sarah;Girod, Romain;Rajerison, Minoarisoa	American Journal Of Tropical Medicine And Hygiene	Rodents; Yersinia Pestis; F1 Antigen; Plague Surveillance; Prevention	Ministry of Public Health;Pasteur Institute of Madagascar;Centers for Disease Control and Prevention	Madagascar; United States of America
2018	phenotypic and molecular genetic characteristics of yersinia pestis at an emerging natural plague focus, junggar basin, china	Zhang, Yujiang;Luo, Tao;Yang, Chao;Yue, Xihong;Guo, Rong;Wang, Xinhui;Buren, Mingde;Song, Yuqin;Yang, Ruifu;Cao, Hanli;Cui, Yujun;Dai, Xiang	American Journal Of Tropical Medicine And Hygiene	Yersinia Pestis; Plague; Phylogenetic Analysis; Prevention; Rodents	Beijing Institute of Microbiology and Epidemiology;Centers for Disease Control and Prevention of Xinjiang Uygur Autonomous Region	China
2016	two distinct yersinia pestis populations causing plague among humans in the west nile region of uganda	RespicioKingry, Laurel B;Yockey, Brook M;Acayo, Sarah;Kaggwa, John;Apangu, Titus;Kugeler, Kiersten J;Eisen, Rebecca J;Griffith, Kevin S;Mead, Paul S;Schriefer, Martin E;Petersen, Jeannine M	Plos Neglected Tropical Diseases	Human Plague; Yersinia Pestis; Genome; Distribution; Plague	Uganda Virus Research Institute;Centers for Disease Control and Prevention	Uganda; United States of America
2021	confronting pandemic in late antiquity: the medical response to the justinianic plague	Mulhall, John	Journal Of Late Antiquity	Plague; Yersinia Pestis; Pandemic; Rodents; Epidemiological Survey	Harvard University	United States of America
2024	dynamics of changes in the camp/cgmp concentration ratio in the thymus and spleen of laboratory mice during vaccination against plague and tularemia against the background of immunomodulation	Dubrovina, V I;YurEva, O V;Pyatidesyatnikova, A B;Starovoitova, T P;Balakhonov, S V	Bulletin Of Experimental Biology And Medicine	Yersinia Pestis Ev; Francisella Tularensis 15; Synthetic Organoselenium Compound; Dynamics; Cyclic Nucleotides	Irkutsk Anti-plague Research Institute of the Federal Service for Surveillance	Russia
2017	flea and small mammal species composition in mixed-grass prairies: implications for the maintenance of yersinia pestis	Maestas, Lauren P;Britten, Hugh B	Vector-Borne And Zoonotic Diseases	Fleas; Mixed Grass Prairie; Plague; Small Mammals; South Dakota; Yersinia Pestis	University of South Dakota	United States of America
2025	rapid detection assays for bacillus anthracis, yersinia pestis, and brucella spp. via triplex-recombinase polymerase amplification	Feng, Meijie;Ma, Jinping;Zhang, Yan;Wang, Dongshu;Zhu, Li;Pan, Chao;Wang, Hengliang;Liu, Xiankai;Wang, Yuanzhi;Meng, Ying;Lyu, Yufei	Molecular Biology Reports	Recombinase Polymerase Amplification; Triplex Rpa; Bacillus Anthracis; Brucella Spp.; Yersinia Pestis; Lateral Flow Dipsticks	Shanghai Ocean University;Beijing Institute of Biotechnology;Wuzhong People's Hospital;Tongliao Center for Disease Control and Prevention;Shihezi University	China
2022	the cyclic amp receptor protein (crp) controls expression of the ferric uptake regulator (fur) in yersinia pestis	Liu, Lei;Liu, Wanbing;He, Yingyu;Liu, Yan;Zhang, Yiquan	Canadian Journal Of Microbiology	Yersinia Pestis; Crp; Fur; Regulation	Nantong University;General Hospital of Central Theater Command of PLA;Southern Medical University	China
2022	exploring and mitigating plague for one health purposes	Eads, David A;Biggins, Dean E;Wimsatt, Jeffrey;Eisen, Rebecca J;Hinnebusch, B Joseph;Matchett, Marc R;Goldberg, Amanda R;Livieri, Travis M;Hacker, Gregory M;Novak, Mark G;Buttke, Danielle E;Grassel, Shaun M;Hughes, John P;Atiku, Linda A	Current Tropical Medicine Reports	Plague; Yersinia Pestis; United States; Fleas; Invasive Species	United States Geological Survey;Uganda Virus Research Institute;West Virginia University;Prairie Wildlife Research;California Department of Public Health;Colorado State University;Office of Public Health;National Park Service Biological Resources Division;Centers for Disease Control and Prevention;United States Fish and Wildlife Service;National Institute of Allergy and Infectious Diseases;Lower …	Uganda; United States of America
2020	a treponemal genome from an historic plague victim supports a recent emergence of yaws and its presence in 15th century europe	Giffin, Karen;Lankapalli, Aditya Kumar;Sabin, Susanna;Spyrou, Maria A;Posth, Cosimo;Kozakaite, Justina;Friedrich, Ronny;Miliauskiene, Zydrune;Jankauskas, Rimantas;Herbig, Alexander;Bos, Kirsten I	Scientific Reports	Plague; Yersinia Pestis; Genome; Plague Epidemic; Rodents	Max Planck Institute for the Science of Human History;Vilnius University;University of Tübingen;Curt Engelhorn Center for Archaeometry	Lithuania; Germany
2021	antimicrobial treatment and prophylaxis of plague: recommendations for naturally acquired infections and bioterrorism response	Nelson, Christina A;MeaneyDelman, Dana;FleckDerderian, Shannon;Coole, Katharine M;Yu, Patricia A;Mead, Paul S	Mmwr Recommendations And Reports	Human Plague; Plague; Yersinia Pestis; Rodents	Centers for Disease Control and Prevention	United States of America
2022	protection induced by oral vaccination with a recombinant yersinia pseudotuberculosis delivering yersinia pestis lcrv and f1 antigens in mice and rats against pneumonic plague	Majumder, Saugata;Olson, Rachel M;Singh, Amit;Wang, Xiuran;Li, Peng;Kittana, Hatem;Anderson, Paul E;Anderson, Deborah M;Sun, Wei	Infection And Immunity	Yersinia Pseudotuberculosis; Oral Vaccine; Prime Boost Immunization; Yersinia Pestis; Pneumonic Plague	Albany Medical College;University of Missouri	United States of America
2023	climate-driven marmot-plague dynamics in mongolia and china	Xu, Lei;Wang, Qian;Yang, Ruifu;Ganbold, Dalantai;Tsogbadrakh, Nyamdorj;Dong, Kaixing;Liu, Min;Altantogtokh, Doniddemberel;Liu, Qiyong;Undrakhbold, Sainbileg;Boldgiv, Bazartseren;Liang, Wannian;Stenseth, Nils Chr	Scientific Reports	Plague; Rodents; Yersinia Pestis; Epidemiological Survey; Control	National Center for Zoonotic Diseases;Tsinghua University;National University of Mongolia;University of Oslo;Beijing Institute of Microbiology and Epidemiology;Professional Biology Society of Mongolia;Peking University;Chinese Center for Disease Control and Prevention	Mongolia; Norway; China
2021	polytopic speciation of the plague microbe yersinia pestis as the cause of the trichotomy in the geographic populations of mongolian marmot-tarbagan (marmota sibirica)	Suntsov, V V	Zhurnal Obshchei Biologii	Yersinia Pestis; Plague; Phylogenetic Analysis; Rodents; Epidemiological Survey	Russian Academy of Sciences	Russia
2016	vntr diversity in yersinia pestis isolates from an animal challenge study reveals the potential for in vitro mutations during laboratory cultivation	Vogler, Amy J;Nottingham, Roxanne;Busch, Joseph D;Sahl, Jason W;Shuey, Megan M;Foster, Jeffrey T;Schupp, James M;Smith, Susan R;Rocke, Tonie E;Keima, Paul;Wagner, David M	Infection Genetics And Evolution	Yersinia Pestis; Vntr; Mlva; Snp; Mutation; Prairie Dog	Vanderbilt University;University of New Hampshire;Translational Genomics Research Institute North;National Wildlife Health Center;Northern Arizona University	United States of America
2022	identifying correlates of protection from yersinia pestis on a mouse model and assessing an opportunity for their use as markers of human vaccination efficiency	Klyueva, S N;Bugorkova, S A;Kashtanova, T N	Infektsiya I Immunitet	Yersinia Pestis; Live Plague Vaccine; Cytokine; Protection; Immunogenicity; Anti Plague Immunity	Russian Research Anti-plague Institute Microbe	Russia
2021	genetic source tracking of human plague cases in inner mongolia-beijing, 2019	Li, Jianyun;Wang, Yumeng;Liu, Fang;Shen, Xiaona;Wang, Yiting;Fan, Mengguang;Peng, Yao;Wang, Shuyi;Feng, Yilan;Zhang, Wen;Lv, Yanning;Zhang, Huijuan;Lu, Xin;Zhang, Enmin;Wei, Jianchun;Chen, Lijuan;Kan, Biao;Zhang, Zhongbing;Xu, Jianguo;Wang, Wenrui;Li, Wei	Plos Neglected Tropical Diseases	Human Plague; Yersinia Pestis; Genome; Polymerase Chain Reaction; Plague	Beijing Center for Disease Control and Prevention;China CDC;General Center for Disease Control and Prevention of Inner Mongolia Autonomous Region;State Key Laboratory for Infectious Disease Prevention and Control	China
2021	a modern domestic view of the "black death" and major epidemic outbreaks of the plague in the historical past	Khaydarov, T F	Zolotoordynskoe Obozrenie-Golden Horde Review	Black Death; Jochid Ulus; Domestic Historiography; Feudalism Crisis; Malthusian Trap; Historical Demography; Yersinia Pestis Paleogenetics; Yersinia Pestis Phylogenetics	Kazan Volga Region Federal University	Russia
2024	design of a novel multi-epitope vaccine candidate against yersinia pestis using advanced immunoinformatics approaches: an in silico study	Saadh, Mohamed J;Ahmed, Hanan Hassan;Kareem, Radhwan Abdul;Baldaniya, Lalji;Verma, Lokesh;Prasad, G V Siva;Chahar, Mamata;Taher, Waam Mohammed;Alwan, Mariem;Jawad, Mahmood Jasem;Hamad, Atheer Khdyair	Biochemistry And Biophysics Reports	Reverse Vaccinology; Computational Immunology; Immunoinformatics; Multi Epitope Vaccine	Al-Farahidi University;Chitkara University;Gilgamesh Ahliya University;Raghu Engineering College;Ahl Al Bayt University;National University of Sciences and Technology;Alnoor University College;Al-Zahrawi University College;Marwadi University Research Center;Middle East University;NIMS University Rajasthan	India; Jordan; Iraq
2024	lives versus livelihoods in the middle ages: the impact of the plague on trade over 400 years	Madsen, Jakob B;Robertson, Peter E;Ye, Longfeng	European Economic Review	Plague Epidemic; Trade; Trade Costs; Black Death	RMIT University;University of Western Australia	Australia
2025	periplasmic binding protein yiua enables yersinia pestis to scavenge fe(iii)-catechol siderophores	Thomsen, Emil;Stow, Parker;Roth, Daniel;Butler, Alison	ACS Infectious Diseases	Yersinia Pestis; Siderophore; Periplasmic Binding Protein; Chirality; Iron Uptake	University of California, Santa Barbara	United States of America
2021	host adaptation to novel pathogen introduction: predicting conditions that promote evolutionary rescue	Golas, Benjamin D;Goodell, Brandon;Webb, Colleen T	Ecology Letters	Adaptation; Conservation Biology; Plague Ecology; Evolutionary Rescue; Plague	Colorado State University;Clemson University	United States of America
2020	ecology and management of plague in diverse communities of rodents and fleas	Eads, David A;Biggins, Dean E;Gage, Kenneth L	Vector-Borne And Zoonotic Diseases	Prairie Dogs; Deltamethrin; Peromyscus; Rodents; Fleas; Yersinia Pestis	United States Geological Survey;Centers for Disease Control and Prevention	United States of America
2016	plague cycles in two rodent species from china: dry years might provide context for epizootics in wet years	Eads, David A;Biggins, Dean E;Xu, Lei;Liu, Qiyong	Ecosphere	Daurian Ground Squirrel; Fleas; Meriones Unguiculatus; Mongolian Gerbil; Plague; Spermophilus Dauricus; Yersinia Pestis	Colorado State University;United States Geological Survey;Chinese Center for Disease Control and Prevention	China; United States of America
2021	proteogenomic discovery of sorf-encoded peptides associated with bacterial virulence in yersinia pestis	Cao, Shiyang;Liu, Xinyue;Huang, Yin;Yan, Yanfeng;Zhou, Congli;Shao, Chen;Yang, Ruifu;Zhu, Weimin;Du, Zongmin;Jia, Chenxi	Communications Biology	Plague; Yersinia Pestis; Rodents; Epidemiological Survey; Control	Beijing Proteome Research Center;Beijing Institute of Microbiology and Epidemiology;Hebei University	China
2020	the african green monkey model of pneumonic plague and us food and drug administration approval of antimicrobials under the animal rule	Hewitt, Judith A;Lanning, Lynda L;Campbell, Joseph L	Clinical Infectious Diseases	Yersinia Pestis; Pneumonic Plague; Treatment; Animals; Antimicrobials	National Institute of Allergy and Infectious Diseases	United States of America
2016	a replication-defective human type 5 adenovirus-based trivalent vaccine confers complete protection against plague in mice and nonhuman primates	Sha, Jian;Kirtley, Michelle L;Klages, Curtis;Erova, Tatiana E;Telepnev, Maxim;Ponnusamy, Duraisamy;Fitts, Eric C;Baze, Wallace B;Sivasubramani, Satheesh K;Lawrence, William S;Patrikeev, Igor;Peel, Jennifer E;Andersson, Jourdan A;Kozlova, Elena V;Tiner, Bethany L;Peterson, Johnny W;Mcwilliams, David;Patel, Snehal;Rothe, Eric;Motin, Vladimir L;Chopra, Ashok K	Clinical And Vaccine Immunology	Human Plague; Plague; Trivalent Vaccine; Vaccine; Protection	University of Texas Medical Branch;Norwell Inc;University of Texas MD Anderson Cancer Center	United States of America
2021	combinatorial viral vector-based and live attenuated vaccines without an adjuvant to generate broader immune responses to effectively combat pneumonic plague	Kilgore, Paul B;Sha, Jian;Hendrix, Emily K;Motin, Vladimir L;Chopra, Ashok K	mBio	Humoral; Mucosal; Cell Mediated Immune Responses; Capsular Antigen F1 Minus Mutant; Heterologous Prime Boost Or Simultaneous Immunization; Rag1 Knockout Mouse; Yersinia Pestis Co92; Pneumonic Plague Mouse Model	University of Texas Medical Branch	United States of America
2018	current status of the sari-dzhas natural focus of plague, kyrgyzstan: epizootic activity and marmot population	Sariyeva, Gulmira;Abdel, Ziyat;Shabunin, Anton;Sagiyev, Zaurbek;Abdikarimov, Sabirzhan;Bazarkanova, Gulnara;Kendirbaev, Dzhenish;Maimulov, Ravshambek;Dzhaparova, Aigul;Sofeikov, Viktor;Abdirassilova, Aigul;Mussagaliyeva, Raikhan;Kurmanov, Berzhan;Aitbaeva, Zharkynai;Almazbek, Dias	Vector-Borne And Zoonotic Diseases	Plague; Marmota Baibacina; Yersinia Pestis; Sari Dzhas Plague Focus	M. Aikimbayev Kazakh Scientific Center for Quarantine and Zoonotic Diseases;IKSU;RCQDI	Kyrgyz Republic; Kazakhstan
2021	plague transmission from corpses and carcasses	Jullien, Sophie;De Silva, Nipun Lakshitha;Garner, Paul	Emerging Infectious Diseases	Human Plague; Yersinia Pestis; Transmission; Plague; Rodents	University of Liverpool Liverpool School of Tropical Medicine;University of Barcelona;General Sir John Kotelawala Defence University	United Kingdom; Spain; Sri Lanka
2018	plague in a colony of gunnison's prairie dogs (cynomys gunnisoni) despite three years of infusions of burrows with 0.05% deltamethrin to kill fleas	Hoogland, John L;Biggins, Dean E;Blackford, Nathaniel;Eads, David A;Long, Dustin;Rodriguez, Mariana Rivera;Ross, Lauren M;Tobey, Sarah;White, Emma M	Journal Of Wildlife Diseases	Prairie Dog Gunnisoni; Deltadust; Deltamethrin; Fleas; Plague; Prairie Dogs; Pulicide; Yersinia Pestis	Turner Endangered Species Fund;United States Geological Survey;Colorado State University;University of Maryland;Middlebury College;Occidental College	United States of America
2020	development of yersinia pestis f1 antigen-loaded liposome vaccine against plague using microneedles as a delivery system	Chen, YuanChuan;Chen, ShiuJau;Cheng, HweiFang;Yeh, MingKung	Journal Of Drug Delivery Science And Technology	Plague Vaccine; Microneedle; Skin Vaccination; F1 Liposome; Cytokine Response Test	Mackay Medical College;Ministry of Health and Welfare;University of California, Berkeley;Mackay Memorial Hospital;National Defense Medical Center	Taiwan, China; United States of America
2017	novel ctl epitopes identified through a y. pestis proteome-wide analysis in the search for vaccine candidates against plague	Zvi, Anat;Rotem, Shahar;Zauberman, Ayelet;Elia, Uri;Aftalion, Moshe;BarHaim, Erez;Mamroud, Emanuelle;Cohen, Ofer	Vaccine	Yersinia Pestis; T Cell Epitope; Bioinformatics; Plague; Immunoinformatics; Plague Vaccine	Israel Institute for Biological Research	Israel
2019	nutrient depletion may trigger the yersinia pestis ompr-envz regulatory system to promote flea-borne plague transmission	BontempsGallo, Sebastien;Fernandez, Marion;Dewitte, Amelie;Raphael, Etienne;Gherardini, Frank C;Elizabeth, Pradel;Koch, Lionel;Biot, Fabrice;Reboul, Angeline;Sebbane, Florent	Molecular Microbiology	Plague; Yersinia Pestis; Transmission; Rodents; Epidemiological Survey	University of Lille;Aix-Marseille University;École du Val-de-Grâce;National Institute of Allergy and Infectious Diseases;Institute of Biomedical Research of the Armed Forces	United States of America; France
2016	proteolysis of plasminogen activator inhibitor-1 by yersinia pestis remodulates the host environment to promote virulence	Eddy, J L;Schroeder, J A;Zimbler, D L;Caulfield, A J;Lathem, W W	Journal Of Thrombosis And Haemostasis	Fibrinolysis; Inflammation; Plague; Plasminogen; Pneumonia	Northwestern University	United States of America
2023	alternative lifestyles: a plague persistence hypothesis	Wimsatt, Jeffrey;Eads, David A;Matchett, Marc R;Biggins, Dean E	Ecosphere	Enzootic; Plague Epidemic; Epizootic; Gene; Microbial Evolution; Persistence; Plague; Reservoir; Yersinia Pestis	United States Fish and Wildlife Service;West Virginia University;United States Geological Survey	United States of America
2021	new genotype of yersinia pestis found in live rodents in yunnan province, china	Shi, Liyuan;Qin, Jingliang;Zheng, Hongyuan;Guo, Ying;Zhang, Haipeng;Zhong, Youhong;Yang, Chao;Dong, Shanshan;Yang, Fengyi;Wu, Yarong;Zhao, Guangyu;Song, Yajun;Yang, Ruifu;Wang, Peng;Cui, Yujun	Frontiers In Microbiology	Yersinia Pestis; Pathogenicity; Low Virulence; Iron Content; Rodents	Beijing Institute of Microbiology and Epidemiology;Yunnan Institute for Endemic Disease Control and Prevention;Anhui Medical University	China
2019	epidemiological characteristics of an urban plague epidemic in madagascar, august-november, 2017: an outbreak report	Randremanana, Rindra;Andrianaivoarimanana, Voahangy;Nikolay, Birgit;Ramasindrazana, Beza;Paireau, Juliette;Ten Bosch, Quirine Astrid;Rakotondramanga, Jean Marius;Rahajandraibe, Soloandry;Rahelinirina, Soanandrasana;Rakotomanana, Fanjasoa;Rakotoarimanana, Feno M;Randriamampionona, Lea Bricette;Razafimbia, Vaoary;Randria, Mamy Jean De Dieu;Raberahona, Mihaja;Mikaty, Guillain;Le Guern, AnneSophie;Ra…	Lancet Infectious Diseases	Yersinia Pestis; Bubonic Plague; Plague Epidemic; Plague; Rodents	Pasteur Institute of Madagascar;Joseph Raseta University Hospital Befelatanana;Ministry of Public Health;Pasteur Institute;World Health Organization	Madagascar; Switzerland; France
2024	yersinia pestis can infect the pawlowsky glands of human body lice and be transmitted by louse bite	Bland, David M;Long, Dan;Rosenke, Rebecca;Hinnebusch, B Joseph	Plos Biology	Human Plague; Yersinia Pestis; Transmission; Plague; Rodents	National Institute of Allergy and Infectious Diseases	United States of America
2017	identification of risk factors associated with transmission of plague disease in eastern zambia	Nyirenda, Stanley S;HangOmbe, Bernard M;MachangU, Robert;Mwanza, Jackson;Kilonzo, Bukheti S	American Journal Of Tropical Medicine And Hygiene	Human Plague; Rodents; Transmission; Plague; Yersinia Pestis	Central Veterinary Research Institute;University of Zambia;Sokoine University of Agriculture	Zambia; Tanzania
2021	human population dynamics and yersinia pestis in ancient northeast asia	Kilinc, Gulsah Merve;Kashuba, Natalija;Koptekin, Dilek;Bergfeldt, Nora;Donertas, Handan Melike;RodriguezVarela, Ricardo;Shergin, Dmitrij;Ivanov, Grigorij;Kichigin, Dmitrii;Pestereva, Kjunnej;Volkov, Denis;Mandryka, Pavel;Kharinskii, Artur;Tishkin, Alexey;Ineshin, Evgenij;Kovychev, Evgeniy;Stepanov, Aleksandr;Dalen, Love;Gunther, Torsten;Kirdok, Emrah;Jakobsson, Mattias;Somel, Mehmet;Krzewinska, M…	Science Advances	Plague; Human Plague; Genome; Yersinia Pestis; Rodents	Uppsala University;Irkutsk State University;Irkutsk Museum of Regional Studies;Middle East Technical University;Center for Preservation of Historical and Cultural Heritage of the Amur Region;Stockholm University;European Bioinformatics Institute;Siberian Federal University;Hacettepe University;Altai State University;Center for Paleogenetics;Mk Ammosov North-Eastern Federal University;Irkutsk Stat…	Russia; Turkey; United Kingdom; Sweden
2020	yersinia pestis antigen f1 but not lcrv induced humoral and cellular immune responses in humans immunized with live plague vaccine-comparison of immunoinformatic and immunological approaches	Feodorova, Valentina A;Lyapina, Anna M;Khizhnyakova, Maria A;Zaitsev, Sergey S;Saltykov, Yury V;Motin, Vladimir L	Vaccines	Yersinia Pestis; Plague; Plague Vaccine; Immune Response; Epitope Mapping; Peptide; Immunoinformatics; Correlates Of Immunity	University of Texas Medical Branch;Federal Research Center for Virology and Microbiology	Russia; United States of America
2021	utah prairie dog population dynamics on the awapa plateau: precipitation, elevation, and plague	Eads, David A;Biggins, Dean E	Journal Of Mammalogy	Prairie Dogs; Plague; Precipitation; Primary Production; Reproduction; Yersinia Pestis	United States Geological Survey	United States of America
2017	a bivalent anthrax-plague vaccine that can protect against two tier-1 bioterror pathogens, bacillus anthracis and yersinia pestis	Tao, Pan;Mahalingam, Marthandan;Zhu, Jingen;Moayeri, Mahtab;Kirtley, Michelle L;Fitts, Eric C;Andersson, Jourdan A;Lawrence, William S;Leppla, Stephen H;Chopra, Ashok K;Rao, Venigalla B	Frontiers In Immunology	Biodefense Vaccine; Bivalent Vaccine; Plague Vaccine; Anthrax Vaccine; F1 Antigen; Low Calcium Response V Antigen Lcrv; Protective Antigen	University of Texas Medical Branch;Catholic University of America;National Institute of Allergy and Infectious Diseases	United States of America
2018	dual route vaccination for plague with emergency use applications	Moore, B D;New, R R C;Butcher, W;Mahood, R;Steward, J;Bayliss, M;Macleod, C;Bogus, M;Williamson, E D	Vaccine	Plague; Plague Vaccine; Dual Route; Emergency Use; Mucosal; Systemic; Protection	University of Strathclyde;Proxima Concepts Limited;Defense Science and Technology Laboratory	United Kingdom; United Kingdom
2016	genomic insights into a new citrobacter koseri strain revealed gene exchanges with the virulence-associated yersinia pestis ppcp1 plasmid	Armougom, Fabrice;Bitam, Idir;Croce, Olivier;Merhej, Vicky;Barassi, Lina;TiThien, Nguyen;La Scola, Bernard;Raoult, Didier	Frontiers In Microbiology	Genomics And Evolution; Plague Pathogenesis; Bioinformatics; Citrobacter Koseri; Virulence Factors	Aix-Marseille University;University of Mhamed Bougara Boumerdès	Algeria; France
2018	genetic diversity and spatial-temporal distribution of yersinia pestis in qinghai plateau, china	Xu, Xiaoqing;Cui, Yujun;Xin, Youquan;Yang, Xiaoyan;Zhang, Qingwen;Jin, Yong;Zhao, Haihong;He, Jian;Jin, Xing;Li, Cunxiang;Jin, Juan;Li, Xiang;Wu, Haisheng;Qi, Zhizhen	Plos Neglected Tropical Diseases	Human Plague; Yersinia Pestis; Phylogenetic Analysis; Distribution; Plague	Qinghai Institute for Endemic Disease Prevention and Control;Beijing Institute of Microbiology and Epidemiology;Key Laboratory for Plague Prevention and Control of Qinghai Province	China
2021	beyond plague pits: using genetics to identify responses to plague in medieval cambridgeshire	Cessford, Craig;Scheib, Christiana L;Guellil, Meriam;Keller, Marcel;Alexander, Craig;Inskip, Sarah A;Robb, John E	European Journal Of Archaeology	Plague; Black Death; Ancient Dna; Burials; Cambridge	University of Tartu;University of Cambridge;University of Leicester	United Kingdom; Estonia
2020	the genome of the great gerbil reveals species-specific duplication of an mhcii gene	Nilsson, Pernille;Solbakken, Monica H;Schmid, Boris, V;Orr, Russell J S;Lv, Ruichen;Cui, Yujun;Song, Yajun;Zhang, Yujiang;Baalsrud, Helle T;Torresen, Ole K;Stenseth, Nils Chr;Yang, Ruifu;Jakobsen, Kjetill S;Easterday, William Ryan;Jentoft, Sissel	Genome Biology And Evolution	Great Gerbil; Genome Assembly; Plague Resistance; Immune Gene Evolution; Mhc Gene Duplication; Comparative Genomics	Beijing Institute of Microbiology and Epidemiology;University of Oslo;Xinjiang Center for Disease Control and Prevention;Tsinghua University	China; Norway
2024	characterization of two affinity matured anti-yersinia pestis f1 human antibodies with medical countermeasure potential	Velappan, Nileena;Biryukov, Sergei S;Rill, Nathaniel O;Klimko, Christopher P;RosarioAcevedo, Raysa;Shoe, Jennifer L;Hunter, Melissa;Dankmeyer, Jennifer L;Fetterer, David P;Bedinger, Daniel;Phipps, Mary E;Watt, Austin J;Abergel, Rebecca J;Dichosa, Armand;Kozimor, Stosh A;Cote, Christopher K;Lillo, Antonietta M	Plos One	Mouse; Human Plague; F1 Antigen; Plague; Yersinia Pestis	University of California, Berkeley;Los Alamos National Laboratory;United States Army Medical Research Institute of Infectious Diseases;Lawrence Berkeley National Laboratory;Carterra	United States of America
2024	a recombinant low endotoxic yersinia pseudotuberculosis strain as an overproducer of yersinia pestis f1 capsule antigen	Trunyakova, A S;Platonov, M E;Ivanov, S A;Kopylov, P Kh;Dentovskaya, S V;Anisimov, A P	Molecular Genetics Microbiology And Virology	F1 Antigen; Recombinant Strain; Yersinia Pseudotuberculosis; Plague Vaccine; Plague	State Research Center for Applied Microbiology and Biotechnology Rospotrebnadzor	Russia
2021	genetic evidence of the black death in the abbey of san leonardo (apulia region, italy): tracing the cause of death in two individuals buried with coins	Raele, Donato Antonio;Panzarino, Ginevra;Sarcinelli, Giuseppe;Cafiero, Maria Assunta;Maria Tunzi, Anna;Dellu, Elena	Pathogens	Yersinia Pestis; Plague; Black Death; Coins; Ancient Dna; Italy	University of Salento;Istituto Zooprofilattico Sperimentale of Puglia and Basilicata;Superintendence for Archaeology, Fine Arts and Landscape for the Metropolitan City of Bari;University of Valencia	Italy; Spain
2019	development of a rapid viability polymerase chain reaction method for detection of yersinia pestis	Kane, Staci R;Shah, Sanjiv R;Alfaro, Teneile M	Journal Of Microbiological Methods	Yersinia Pestis; Detection; Viability; Rv Pcr; Water Contamination; Bioterrorism; Plague	United States Environmental Protection Agency;Lawrence Livermore National Laboratory	United States of America
2021	systematic analysis, identification, and use of crispr/cas13a-associated crrnas for sensitive and specific detection of the lcrv gene of yersinia pestis	Schultzhaus, Zachary;Wang, Zheng;Stenger, David	Diagnostic Microbiology And Infectious Disease	Yersinia Pestis; High Throughput Diagnostic; Assay Development; Cas13a; Crrna; V Antigen Br	Center for Biomolecular Science and Engineering	United States of America
2019	quantification of low abundance yersinia pestis markers in dried blood spots by immuno-capture and quantitative high-resolution targeted mass spectrometry	Rifflet, Aline;Filali, Sofia;Chenau, Jerome;Simon, Stephanie;Fenaille, Francois;Junot, Christophe;Carniel, Elisabeth;Becher, Francois	European Journal Of Mass Spectrometry	Biomarker; Dried Blood Spot; Immunocapture; Mass Spectrometry; Pestis; Targeted Proteomic; Validation	Université Paris-Saclay;Pasteur Institute	France
2023	genomic epidemiological analysis of county-scale yersinia pestis spread pattern over 50 years in a southwest chinese prefecture	Qin, Jingliang;Shi, Liyuan;Wu, Yarong;Kong, Jinjiao;Qian, Xiuwei;Zhang, Xianglilan;Zuo, Xiujuan;Fan, Hang;Guo, Yan;Cui, Mengnan;Dong, Shanshan;Tan, Hongli;Zhong, Youhong;Song, Yajun;Yang, Ruifu;Wang, Peng;Cui, Yujun	Plos Neglected Tropical Diseases	Human Plague; Phylogenetic Analysis; Prevention; Plague	Yunnan Institute for Endemic Disease Control and Prevention;Beijing Institute of Microbiology and Epidemiology	China
2018	human case of bubonic plague resulting from the bite of a wild gunnison's prairie dog during translocation from a plague-endemic area	Melman, S D;Ettestad, P E;Vinhatton, E S;Ragsdale, J M;Takacs, N;Onischuk, L M;Leonard, P M;Master, S S;Lucero, V S;Kingry, L C;Petersen, J M	Zoonoses And Public Health	Prairie Dog Gunnisoni; Disease Introduction; Plague; Prairie Dogs; Translocation; Yersinia Pestis	New Mexico Department of Health;New Mexico Department of Agriculture;City of Santa Fe;Centers for Disease Control and Prevention	United States of America
2019	polymorphism in the yersinia lcrv antigen enables immune escape from the protection conferred by an lcrv-secreting lactococcus lactis in a pseudotuberculosis mouse model	Daniel, Catherine;Dewitte, Amalie;Poiret, Sabine;Marceau, Michael;Simonet, Michel;Marceau, Laure;Descombes, Guillaume;Boutillier, Denise;Bennaceur, Nadia;BontempsGallo, Sebastian;Lemaitre, Nadine;Sebbane, Florent	Frontiers In Immunology	Plague; Yersinia Pestis; Plague Vaccine; Lcrv; Immune Escape; Polymorphism; Probiotic; Lactoccus Lactis	University of Lille	France
2019	reversible gene expression control in yersinia pestis by using an optimized crispr interference system	Wang, Tong;Wang, Min;Zhang, Qingwen;Cao, Shiyang;Li, Xiang;Qi, Zhizhen;Tan, Yafang;You, Yang;Bi, Yujing;Song, Yajun;Yang, Ruifu;Du, Zongmin	Applied And Environmental Microbiology	Crispri; Yersinia Pestis; Gene Knockdown	Beijing Institute of Microbiology and Epidemiology;Institute for Endemic Disease Prevention and Control of Qinghai Province	China
2019	zoonotic semiotics: plague narratives and vanishing signs in madagascar	Sodikoff, Genese Marie	Medical Anthropology Quarterly	Zoonoses; Plague; Multispecies Ethnography; Outbreak Narrative; Madagascar	Rutgers University	United States of America
2019	binding of lcrv protein from yersinia pestis to human t-cells induces apoptosis, which is completely blocked by specific antibodies	Abramov, Vyacheslav M;Kosarev, Igor V;Motin, Vladimir L;Khlebnikov, Valentin S;Vasilenko, Raisa N;Sakulin, Vadim K;Machulin, Andrey V;Uversky, Vladimir N;Karlyshev, Andrey V	International Journal Of Biological Macromolecules	Yersinia; Lcrv Protein; Plague; Interferon Gamma; Apoptosis	Institute for Immunological Engineering;University of South Florida;University of Texas Medical Branch;Kingston University;Russian Academy of Sciences	United Kingdom; Russia; United States of America
2020	acceleration of plague outbreaks in the second pandemic	Earn, David J D;Ma, Junling;Poinar, Hendrik;Dushoff, Jonathan;Bolker, Benjamin M	Proceedings Of The National Academy Of Sciences Of The United States Of America	Plague; London; Epidemic Growth Rate; Reproduction Number; Covid 19	University of Victoria;McMaster University	Canada
2025	the interplay between species and locations shapes vector fleas microbial communities in plague foci: pathogens rather than symbionts?	Seidi, Shahin;Raz, Abbasali;MalekiRavasan, Naseh;Forouzan, Esmaeil;Karimian, Fateh;Sebbane, Florent;Sohrabi, Aria;Esmaeili, Saber;Mostafavi, Ehsan	Frontiers In Cellular And Infection Microbiology	Microbiome; Yersinia Pestis; Bartonella; Wolbachia; Cardinium; Rickettsia; Flea Borne Disease	Pasteur Institute of Iran;University of Lille;Agricultural Research, Education and Extension Organization	Iran; France
2025	molecular turn in yersinia pestis pathogenesis: implications of the gppa frameshift for bacterial survival in human macrophage	Chen, Hongyan;Cao, Shiyang;Zhou, Yazhou;Wang, Tong;Jiao, Yang;Tan, Yafang;Wu, Yarong;Ren, Yifan;Song, Yajun;Zhang, JingRen;Du, Zongmin;Yang, Ruifu	Emerging Microbes and Infections	Macrophage; Yersinia Pestis; Stringent Response; Gppa; Pathogenesis	Tsinghua University;Academy of Military Medical Sciences	China
2023	co-delivery of vi polysaccharide in enhancing stability and immunity of lcrv protein-a potential vaccine candidate of yersinia pestis against plague	Athirathinam, Krubha;Nandakumar, Selvasudha;Alagarsamy, Shanmugarathinam;Kandasamy, Ruckmani	Macromolecular Research	Recombinant Vaccine Center Dot Plague Lcrv Center Dot Therapeutic Protein Center Dot Thermal Stability Center Dot Biopolymer Center Dot Vi Polysaccharide	Pondicherry University;Anna University	India
2020	effect of delaying treatment on efficacy of ciprofloxacin and levofloxacin in the african green monkey model of pneumonic plague	Campbell, Joseph L;Fay, Michael P;Lanning, Lynda L;Hewitt, Judith A	Clinical Infectious Diseases	Yersinia Pestis; Pneumonic Plague; Treatment; Animals; Antimicrobials	National Institute of Allergy and Infectious Diseases	United States of America
2025	the genetic diversity of the invasive species lissachatina fulica in the urban area of cali, colombia	Castillo, Andres;Rodriguez, Maria C;Franco, Claudia M;Giraldo, Alan	Diversity-Basel	Lissachatina Fulica; African Giant Snail; Invasive Species; Plague; Public Health	University of Valle	Colombia
2024	human migration, infectious diseases, plague, global health crisis - historical evidence	Kinasih, Sri Endah;Devy, Shrimarti Rukmini;Koesbardiati, Toetik;Romadhona, Mochamad Kevin	Cogent Arts and Humanities	Infectious Disease; Human And Health; Health Risk; Disease Transmission; Universal Health	University of Airlangga	Indonesia
2021	an acoustic treatment to mitigate the effects of the apple snail on agriculture and natural ecosystems	Sole, Marta;Fortuno, JoseManuel;Van Der Schaar, Mike;Andre, Michel	Journal Of Marine Science And Engineering	Apple Snail; Pomacea Maculata; Acoustic Trauma; Scanning Electron Microscopy; Invasive Species; Plague; Mitigation Method	Spanish National Research Council;Polytechnic University of Catalonia	Spain
2025	reducing the threats of rodent-borne zoonoses requires an understanding and leveraging of three key pillars: disease ecology, synanthropy, and rodentation	Friant, Sagan;Mistrick, Janine;Luis, Angela D;Harden, Christina;Simons, David;FichetCalvet, Elisabeth;Gibb, Rory;Grube, Natalia;Henttonen, Heikki;Imirizian, Natalie;Moses, Lina;Perry, George H;Redding, David;Stenseth, Nils Chr;Vandegrift, Kurt;Bjornstad, Ottar N;Dobson, Andy;LloydSmith, James O;Hudson, Peter J	Lancet Planetary Health	Human Plague; Plague; Prevention; Yersinia Pestis; Rodents	University of Minnesota;University of Oslo;University College London;Tsinghua University;Pennsylvania State University;Natural Resources Institute Finland;Tulane University;University of Montana;Bernhard Nocht Institute for Tropical Medicine;Natural History Museum;University of California, Los Angeles;Smithsonian Tropical Research Institute;Santa Fe Institute;University of Arkansas;Princeton Univ…	Panama; China; Norway; Finland; United Kingdom; Germany; United States of America
2024	from "noble cavaliers" to "the plague of africa": comparative perception of the arab population of tanganyika by the british and germans and the factor of the colonial agenda	Banshchikova, A A;Bryndina, V N;Ivanchenko, O V	Stratum Plus	East Africa; German East Africa; European Explorers; Arabs; Arabism; Memoirs And Travelogues; Colonial Agenda	Russian Academy of Sciences	Russia
2019	climate change and forest plagues: assessing current and future impacts of diprionid sawflies on the pine forests of north-western mexico	AguileraMolina, Victor M;MunguiaOrtega, Khutzy K;LopezReyes, Eulogio;MartinezAquino, Andres;Sara Ceccarelli, F	peerj	Defoliators; Pests; Climate Change; Pinus Jeffreyi; Zadiprion; Diprionidae; Conifer Sawfly; Climate Modeling; National Park; Baja California	CONACYT Center for Scientific Research and Higher Education in Ensenada;Center for Scientific Research and Higher Education in Ensenada;Autonomous University of Baja California	Mexico
2016	structural basis for myf and psa fimbriae-mediated tropism of pathogenic strains of yersinia for host tissues	Pakharukova, Natalia;Roy, Saumendra;Tuittila, Minna;Rahman, Mohammad M;Paavilainen, Sari;Ingars, AnnaKarin;Skaldin, Maksym;Lamminmaki, Urpo;Hard, Torleif;Teneberg, Susann;Zavialov, Anton V	Molecular Microbiology	Rodents; Plague; Yersinia Pestis; Epidemiological Survey; Control	University of Turku;University of Eastern Finland;Swedish University of Agricultural Sciences;University of Gothenburg	Finland; Sweden
2017	mechanisms of yersinia yopo kinase substrate specificity	Lee, Wei Lin;Singaravelu, Pavithra;Wee, Sheena;Xue, Bo;Ang, Khay Chun;Gunaratne, Jayantha;Grimes, Jonathan M;Swaminathan, Kunchithapadam;Robinson, Robert C	Scientific Reports	Human Plague; Plague; Phagocytosis; Yersinia Pestis; Rodents	A*STAR;Lee Kong Chian School of Medicine;University of Oxford;Nanyang Technological University;Diamond Light Source Limited;National University of Singapore	United Kingdom; Singapore
2023	engineered newcastle disease virus expressing the haemagglutinin protein of h9n2 confers protection against challenge infections in chickens	Masoud, Faisal;Mahmood, Muhammad Shahid;Abbas, Rao Zahid;Cheema, Hafiza Masooma Naseer;Rafique, Azhar;Ali, Sultan;Aslam, Rizwan;Khan, Muhammad Kasib	Process Biochemistry	Low Pathogenic Avian Influenza; Reverse Genetics; Lasota Strain Of Ndv; Seamless Pcr Cloning; Plague Vaccine; Fowl Plague	Government College University;University of Agriculture, Faisalabad	Pakistan
2020	compressive holography from poisson noise plagued holograms using expectation-maximization	Kumar, Sanjeev;Mahadevappa, Manjunatha;Dutta, Pranab Kumar	Ieee Transactions On Computational Imaging	Digital Holography; Lensless Microscopy; Compressive Sensing And Image Reconstruction	Indian Institute of Technology Kharagpur	India
2020	god's punishment for king david's census in the religious art of the balkans: texts, images and contexts	Kuyumdzhieva, Margarita	Patterns Models Drawings	Enumeration; Plague; Archangels Cycle; Orthodox Art; Thesauros Of Damaskinos Stouditis	National Academy of Arts;Bulgarian Academy of Sciences	Bulgaria
2018	a study on related factors of hemodynamic depression in carotid artery stenting	Liu, J;Xu, ZQ;Yi, X;Wang, YJ;Zhou, HD	European Review For Medical And Pharmacological Sciences	Carotid Artery Stenting; Hemodynamic Depression; Carotid Extracranial Atherosclerotic; Plague	Third Military Medical University	China
2022	artificial intelligence techniques for predictive modeling of vector-borne diseases and its pathogens: a systematic review	Kaur, Inderpreet;Sandhu, Amanpreet Kaur;Kumar, Yogesh	Archives Of Computational Methods In Engineering	Human Plague; Plague; Yersinia Pestis; Rodents; Epidemiological Survey	Chandigarh University;Indus University	India
2021	drug delivery and adhesion of maanetic nanoparticles coated nanoliposomes and microbubbles to atherosclerotic plagues under magnetic and ultrasound fields	Alishiri, Mojgan;Ebrahimi, Sina;Shamloo, Amir;Boroumand, Ahmad;Mofrad, Mohammad R K	Engineering Applications Of Computational Fluid Mechanics	Targeted Drug Delivery; Microbubble; Nanoliposome; Magnetic Targeting; Ultrasound Targeting	University of California, Berkeley;Sharif University of Technology	Iran; United States of America
2018	long-term monitoring of thinning for silvopastoral purposes in nothofagus antarctica forests of tierra del fuego, argentina	Martinez Pastur, Guillermo;Soler, Rosina;Lencinas, Maria V;Cellini, Juan M;Peri, Pablo L	Forest Systems	Crown Cover; Leaf Area Index; Radiation; Insect Plague; Growth; Forest Structure	National University of La Plata;National University of the Arts;National Council for Scientific and Technical Research	Argentina
2025	plague or cholera? stakeholder perspectives on norwegian salmon farming regulations	Haugen, Juliana Figueira;Olaussen, Jon Olaf	Marine Policy	Aquaculture; Salmon Farming; Regulations; Stakeholder; Norway	NTNU Business School	Norway
2017	the fake news spreading plague: was it preventable?	Mustafaraj, Eni;Metaxas, Panagiotis Takis	Proceedings Of The 2017 Acm Web Science Conference	Fake News; Misinformation Spreading; Facebook; Twitter; Google	Wellesley College	United States of America
2023	synthesis and evaluation of curcumin-based near-infrared fluorescent probes for detection of amyloid β; peptide in alzheimer mouse models	Li, Li;Xiang, Fengting;Yao, Luyang;Zhang, Chuang;Jia, Xirong;Chen, Anqi;Liu, Yu	Bioorganic and Medicinal Chemistry	Alzheimers Disease; Fluorescence Probe; Near Infrared Fluorescence; Amyloid Beta Plague; Curcumin; In Vivo Imaging	Liaoning Key Laboratory for New Drug Research and Development;Liaoning University	China
2017	potentiation of copaiba oil-resin with synthetic insecticides to control of fall armyworm	De Almeida, Waldiane Araujo;Leduino Da Silva, Igor Honorato;Vieira Dos Santos, Ana Claudia;Barros Junior, Aurelio Paes;De Sousa, Adalberto Hipolito	Revista Caatinga	Bioinsecticide; Additive Effect; Synergism; Corn Plague; Integrated Pest Management	Federal Rural University of the Semi-Arid Region;Federal University of Acre	Brazil
2020	a 1532/1533 outline design drawing of the church of st roch in dubrovnik	Zelic, Danko	Anali Zavoda Za Povijesne Znanosti Hrvatske Akademije Znanosti I Umjetnosti U Dubrovniku	Dubrovnik; 16th Century; Religious Architecture; Plague; Urban Development; Visual Documentary Sources; Perspective Drawing; Outline Drawing	Institute of Art History Zagreb	Croatia
2023	plague, pestilence and the peninsula: international humanitarian law concerns of north korea's biological weapons program	Reynolds, Jakob M	Journal Of Conflict and Security Law	Plague; Protection; Yersinia Pestis; Rodents; Epidemiological Survey	34th Judicial District Attorney's Office	United States of America
2020	evolution and function of the chinese carved horse hitching stone post	Bai, Ke	Journal Of Lithic Studies	Horse Hitching Post; Wards Off Equine Plague; Bi Ma We; Evolution; Functions Changing	Shaanxi Institute for the Preservation of Cultural Heritage	China
2021	molecular differentiation of four species of oropsylla (siphonaptera: ceratophyllidae) using pcr-based single strand conformation polymorphism analyses and dna sequencing	Thoroughgood, Jessica T;Armstrong, James S;White, Brandon;Anstead, Clare A;Galloway, Terry D;Lindsay, L Robbin;Shury, Todd K;Lane, Jeffery E;Chilton, Neil B	Journal Of Medical Entomology	Fleas; Oropsylla; Pcr Sscp; 28s Rrna Gene; Dna Sequencing	University of Melbourne;University of Manitoba;Public Health Agency of Canada;University of Saskatchewan	Australia; Canada
2019	decision support system for the control and monitoring of crops	LagosOrtiz, Katty;MedinaMoreira, Jose;AlarconSalvatierra, Abel;Flores Moran, Manuel;Del CioppoMorstadt, Javier;ValenciaGarcia, Rafael	Ict For Agriculture And Environment	Decision Support; Agriculture; Plague; Insects; Prevention; Diagnosis; Crops	University of Guayaquil;University of Murcia;Agricultural University of Ecuador	Ecuador; Spain
2021	fleas of mouse-like rodents in the mountains of southern kazakhstan	Kulemin, M, V;Rapoport, L P;Kobeshova, Zh B;Bekzhanova, Z S;Auezovi, K N	Zoologichesky Zhurnal	Fleas; Rodents; Species Composition; Domination; Epizootic Significance	Ministry of Health	Kazakhstan
2015	effects of root radial oxygen loss on microbial communities involved in fe redox cycling in wetland plant rhizosphere sediment	Tian, Cuicui;Wang, Chunbo;Tian, Yingying;Wul, Xingqiang;Xiao, Bangding	Fresenius Environmental Bulletin	Fe Oxides; Root Radial Oxygen Loss; Poorly Crystalline Fe; Fe Plague; Fe Oxidizing, Bacterium; Fe Reducing Bacterium	Chinese Academy of Sciences;University of Chinese Academy of Sciences	China
2017	rinderpest experience	Tounkara, K;Nwankpa, N;Bodjo, S C	Revue Scientifique Et Technique-Office International Des Epizooties	Biological Weapon; Cattle; Cattle Plague; Eradication; Impact; Outbreak; Rinderpest	OIE Regional Representation for Africa;African Union Pan-African Veterinary Vaccine Center	Ethiopia; Mali
2017	a review of the flea genus phalacropsylla rothschild, 1915 (siphonaptera, ctenophthalmidae, neopsyllinae, phalacropsyllini) with new host and distributional records	Acosta, Roxana;Hastriter, Michael W	Zookeys	Host Pathogen Interactions; Flea Key; New Synonymy; Phalacropsylla Distribution	National Autonomous University of Mexico;Brigham Young University	Mexico; United States of America
2020	the hadith expositors' approaches to the prophet's quarantine advices based on ta'un narrations	Eraslan, Abdulvasif	Sirnak University Journal Of Divinity Faculty	Hadith; Sharh; Contangious Disease; Plague; Quarantine	Batman University	Turkey
2022	spatial and temporal evolution of olive cultivation due to pest attack, using remote sensing and satellite image processing	PinoVargas, Edwin;Huayna, German	Scientia Agropecuaria	Olive Plague; Temporal Evolution; Remote Sensing; Spectral Signatures; The Varada; Atacama Desert	National University Jorge Basadre Grohmann	Peru
2019	efficiency of the vegetal extract of datura stramonium l. as insecticide for the control of the sawfly	Yazmin FloresVillegas, Monica;Fancisco GonzalezLaredo, Ruben;Angel PrietoRuiz, Jose;PompaGarcia, Marin;Alberto OrdazDiaz, Luis;Antonio DominguezCalleros, Pedro	Madera Y Bosques	Forest; Insects; Biorrational Management; Metabolite; Neodipnon; Plague	Durango Polytechnic University;Institute of Technology of Durango;University of Juarez of the State of Durango	Mexico
2025	plagues, famines, and fear: how insects influenced the course of human history	Olivadese, Marianna;Dindo, Maria Luisa	Bulletin Of Insectology	Cultural Representations Of Insects; Insect Borne Disease And Warfare; Insects And Human History; Pollination And Agricultural System	University of Bologna	Italy
2017	periodic preamble-based frequency recovery in ofdm receivers plagued by i/q imbalance	DAmico, Antonio A;Morelli, Michele;Moretti, Marco	Ieee Transactions On Wireless Communications	Carrier Frequency Estimation; Ofdm; Direct Conversion Receiver; I/q Imbalance	University of Pisa	Italy
2025	rural livestock insurance in st. petersburg and st. petersburg province in late 19th to early 20th century	Melnikova, Darya A	Nauchnyi Dialog	Insurance; Livestock Farming; Zemstvo; Veterinary Oversight; St. Petersburg; Anti Plague Measures; Epizootics	Saint Petersburg State Agrarian University	Russia
2021	production of akanthomyces lecanii by submerged fermentation to control tetranychus urticae (acari: tetranychidae) in gerbera jamesonii crops	Diego Medina, Juan;Granada, David;Carlos Bedoya, Juan;Cardona, Nadya	Biocontrol Science And Technology	Liquid Production; Entomopathogenic Fungus; Flowers; Plague; Biological Control Agents	University of Antioquia;Corporation for Biological Research;University College Mayor Antioquia	Colombia
2017	pollution by nonylphenol in river, tap water, and aquatic in an acid rain-plagued city in southwest china	Yu, Jie;Zhou, Jie;Luo, Ya;Yang, Xuesong;Yang, Jing;Yang, Yu;Yang, Jiaqi;Xu, Jie	International Journal Of Environmental Health Research	Nonylphenol; Xiangjiang River; Tap Water; Aquatic	Zunyi Medical University;Centers for Disease Control and Prevention	China
2019	diversity, distribution and parasitism rates of fleas (insecta: siphonaptera) on sigmodontine rodents (cricetidae) from argentinian patagonia	Sanchez, J;Lareschi, M	Bulletin Of Entomological Research	Andean Region; Ectoparasite; Geographical Distribution; Host Affinity; Fleas; Vector	CONICET – Universidad Nacional del Noroeste de la Provincia de Buenos Aires;CCT La Plata – CONICET – UNLP	Argentina
2025	chasing the "white plague" in the barbaricum of the carpathian basin - a case with tuberculous meningitis discovered in a sarmatian-period (2nd-3rd-century-ce) storage pit from the archaeological site of kiskundorozsma-daruhalom-dulo ii (hungary)	Madai, Agota;Montero, Marcos De Andres;Kis, Luca;Szalontai, Csaba;Szigeti, Anna;Major, Istvan;Kiss, P Attila;Spekker, Olga	Tuberculosis	Tuberculous Meningitis; Palaeopathological Diagnosis; Macromorphological Examination; Granular Impressions; Sarmatian Period; Carpathian Basin	Hungarian National Museum;Pázmány Péter Catholic University;University of Szeged;HUN-REN Institute for Nuclear Research;Isotoptech Zrt;Eötvös Loránd University	Hungary
2022	dystopia in the 21st century: the plague of apathy	Medina, Pablo Esteban Romero	Ambitos	Dystopia; Realism Capitalism; Political Theory	University of Granada	Spain
2023	storms and swarms: the role of the us army signal corps' weather observers during the rocky mountain locust plague of the 1870s	Raines, Rebecca Robbins	Great Plains Quarterly	Agriculture; Climate; Communications; Entomology; Grasshopper; Meteorology; Telegraph	United States Army Center of Military History	United States of America
2023	the plague of privatization: a futures analysis of the zombification of education	Fjellman, AnnaMaria;Haley, Aimee	Policy Futures In Education	Privatization; Zombie; Higher Education; Upper Secondary Education; School Choice; Neoliberalism	University of Gothenburg	Sweden
2022	pandemic outbreaks and the language of violence discussing the origins of the black death and covid-19	Barker, Hannah;Chen, Chen	Chest	Covid 19; History; Outbreak Narratives; Plague; Rhetoric	Arizona State University;Winthrop University	United States of America
2022	a novel biofilm removal approach (guided biofilm therapy) utilizing erythritol air-polishing and ultrasonic piezo instrumentation: a randomized controlled trial	Vouros, Ioannis;Antonoglou, Georgios N;Anoixiadou, Styliani;Kalfas, Sotirios	International Journal Of Dental Hygiene	Biofilm; Guided Biofilm Therapy; Maintenance; Oral Hygiene; Plague Formation Control	Aristotle University of Thessaloniki	Greece
2024	soil cd bioavailability response characteristics to microbes in paddy fields with co-incorporation of milk vetch, rice straw and amendments	Fang, Changyu;Li, Peng;Zhang, Jianglin;Lu, Yanhong;Tang, Youyun;Tu, Naimei;Liao, Yulin;Nie, Jun	Science Of The Total Environment	Paddy; Cadmium Fraction; Soil Microbial; Soil Amendment; Iron Plague	Hunan Agricultural University;Hunan Academy of Agricultural Sciences;Ministry of Agriculture of China	China
2023	a remote monitoring system for rodent infestation based on lorawan	Lai, ShinChi;Wang, SzuTing;Liu, KuanLin;Wu, ChangYu	Sensors	Internet Of Things; Lora; Lorawan; Rodent Monitor; Remote Monitor	National Formosa University;National Yunlin University of Science and Technology	Taiwan, China
2018	spontaneous coronary artery dissection (scad): the underdiagnosed cardiac condition that plagues women	Lebrun, Sandrine;Bond, Rachel M	Trends In Cardiovascular Medicine	Spontaneous Coronary Artery Dissection Scad; Acute Coronary Syndrome Acs; Fibromuscular Dysplasia Fmd; Cardiovascular Disease; Woman; Myocardial Infarction With Non Obstructive Coronary Arteries	Lenox Hill Hospital	United States of America
2016	a plague of waterfleas (bythotrephes): impacts on microcrustacean community structure, seasonal biomass, and secondary production in a large inland-lake complex	Kerfoot, W Charles;Hobmeier, Martin M;Yousef, Foad;Lafrancois, Brenda Moraska;Maki, Ryan P;Hirsch, Jodi K	Biological Invasions	Spiny Cladoceran; Food Web Impacts; Seasonal Biomass; Microcrustacean Community; Secondary Production	Voyageurs National Park;National Park Service;Michigan Technological University;Minnesota Department of Natural Resources	United States of America
2020	genetic, cellular, and connectomic characterization of the brain regions commonly plagued by glioma	Mandal, Ayan S;RomeroGarcia, Rafael;Hart, Michael G;Suckling, John	Brain	Neuro Oncology; Gliomagenesis; Connectomics; Imaging Transcriptomics	University of Cambridge	United Kingdom
2020	"when spotted deaths ran arm'd through every street": women-healers and the great plague in geraldine brooks' year of wonders	Biswas, Isha	Rupkatha Journal On Interdisciplinary Studies In Humanities	Witch; Wise Woman; Black Death; Misogyny; Medicine; Women Healers	Vidyasagar University;Prasanta Chandra Mahalanobis Mahavidyalaya	India
2021	societal impacts of pandemics: comparing covid-19 with history to focus our response	Patterson, Grace E;Mcintyre, K Marie;Clough, Helen E;Rushton, Jonathan	Frontiers In Public Health	Plague; Smallpox; Spanish Flu; Economic Impact; Control; Covid 19	University of Liverpool	United Kingdom
2022	miraculous crucifix in cucerje	Skaric, Ksenija	Portal-Godisnjak Hrvatskog Restauratorskog Zavoda	Cucerje; Black Crucifix; Plague Cross; Earthquake; Conservation; Restoration	Croatian Restoration Institute	Croatia
2017	typhoid perforation in children: an unrelenting plague in developing countries	Usang, Usang Edet;Inyang, Akan Wilson;Nwachukwku, Ijeoma Esther;Emehute, JohnDaniel Chibueze	Journal Of Infection In Developing Countries	Typhoid Perforation; Child; Developing Countries	University of Calabar	Nigeria
2025	exosome-mediated delivery of amyloid beta modulators: a potential therapeutic strategy for alzheimer's disease	Mushtaq, Tehreem;Hameed, Huma;PaivaSantos, Ana Claudia;Tariq, Urwa;Hameed, Anam	Molecular Neurobiology	Alzheimers Disease; Amyloid Beta; Amyloid Plague; Amyloid Precursor Protein; Exosomes; Extravesicular Vesicles	University of Central Punjab;Riphah International University Gulberg 3;University of Management and Technology;University of Coimbra	Pakistan; Portugal
2022	12 plagues of ai in healthcare: a practical guide to current issues with using machine learning in a medical context	Doyen, Stephane;Dadario, Nicholas B B	Frontiers In Digital Health	Artificial Intelligence; Machine Learning; Deep Learning; Medical Software; Cloud Computing; Neural Network; Medicine	Omniscient Neurotechnology;Rutgers University	Australia; United States of America
2018	drivers of flea (siphonaptera) community structure in sympatric wild carnivores in northwestern mexico	LopezPerez, Andres M;Gage, Kenneth;Rubio, Andre V;Montenieri, John;Orozco, Libertad;Suzan, Gerardo	Journal Of Vector Ecology	Carnivores; Ectoparasite; Flea Community; Interspecific Competition; Mexico; Season	Foundation for Wildlife Management and Conservation FMCOVIS AC;National Autonomous University of Mexico;University of Chile;Centers for Disease Control and Prevention	Mexico; Chile; United States of America
2024	seasonal succession, host associations, and biochemical roles of aquatic viruses in a eutrophic lake plagued by cyanobacterial blooms	Yuan, Ling;Yu, Pingfeng;Huang, Xinyu;Zhao, Ze;Chen, Linxing;Ju, Feng	Environment International	Viromics; Host Virus Relationship; Virus Encoded Auxiliary Metabolic Gene; Harmful Algal Blooms; Microcystis; Microbiome	University of California, Berkeley;Zhejiang University;Westlake University	China; United States of America
2018	prevalence and seasonality of fleas associated with california ground squirrels and the potential risk of tularemia in an outdoor non-human primate research facility	Roth, Tara;Sammak, Rebecca;Foley, Janet	Journal Of Medical Entomology	Fleas; Hoplopsyllus Anomalus; Echidnophaga Gallinacea; Oropsylla Montana; Ctenocephalides Felis	California National Primate Research Center;University of California, Davis	United States of America
2022	medicinal herbs and their derived ingredients protect against cognitive decline in in vivo models of alzheimer's disease	Tsai, YuehTing;Kao, ShungTe;Cheng, ChinYi	International Journal Of Molecular Sciences	Alzheimers Disease; A Beta Plague; Medicinal Herb; Oxidative Stress; Inflammation; Neuronal Apoptosis	China Medical University Hospital;China Medical University;Hui Sheng Hospital;Kuang Tien General Hospital	Taiwan, China
2015	effect of family caregiver oral care training on stroke survivor oral and respiratory health in taiwan: a randomised controlled trial	Kuo, YW;Yen, M;Fetzer, S;Lee, JD;Chiang, LC	Community Dental Health	Oral Care; Stroke Survivors; Tongue Coating; Dental Plague; Symptom Of Respiratory Infection	University of New Hampshire;National Defense Medical Center;Chang Gung Memorial Hospital Chiayi;Asia University;National Cheng Kung University;Chang Gung University	Taiwan, China; United States of America
2019	application of bayesian network including microcystis morphospecies for microcystin risk assessment in three cyanobacterial bloom-plagued lakes, china	Shan, Kun;Shang, Mingsheng;Zhou, Botian;Li, Lin;Wang, Xiaoxiao;Yang, Hong;Song, Lirong	Harmful Algae	Bayesian Network; Cyanobacterial Blooms; Microcystis; Eutrophication; Microcystin; Climate Warming; Lake Taihu; Lake Chaohu; Lake Dianchi	Chinese Academy of Sciences;University of Chinese Academy of Sciences;University of Reading	United Kingdom; China
2020	carotid plague formation is associated with ankle-brachial index in elderly people	Pan, FengFeng;Xu, ChanChan;Hu, TingJun;Fu, GuoXiang;Zhong, Yuan	Aging Clinical And Experimental Research	Ankle Brachial Index; Pulse Wave Velocity; Carotid Intima Media Thickness; Carotid Plaque	Shanghai Jiao Tong University	China
2019	a combined yopb and lcrv subunit vaccine elicits protective immunity against yersinia infection in adult and infant mice	Heine, Shannon J;FrancoMahecha, Olga L;Sears, Khandra T;Drachenberg, Cinthia B;Van Roosmalen, Maarten L;Leenhouts, Kees;Picking, Wendy L;Pasetti, Marcela F	Journal Of Immunology	Mouse; Lcrv Antigen; Plague Vaccine; Efficacy; Protection	University of Kansas;Mucosis BV;University of Maryland	Netherlands; United States of America
2024	does irritable bowel syndrome plague our budding doctors? - a study from an indian medical college	Banerjee, Sreya;Abraham, Lydia Miriam;Gopakumar, Radhika;Harithasree, L;Chauhan, Hima;Holla, Ramesh;Sardesai, Aashlesha;Achappa, Basavaprabhu	Journal Of Education And Health Promotion	Cross Sectional Study; Ibs; Irritable Bowel Syndrome; Students; Wgo Questionnaire	KMC Hospital;Manipal Academy of Higher Education	India
2024	environmental and economic damage to agriculture as a result of the explosion of the kahovska hydroelectrical station	Honcharuk, Vitalii;Pidlisnyi, Yevhen;Dekarchuk, Marina;Podzerei, Roman;Zadorozhna, Olena;Datsenko, Anna;Borovyk, Petro;Blahopoluchna, Anastasiia;Parakhnenko, Vladyslav;Liakhovska, Nelia	Management Theory And Studies For Rural Business And Infrastructure Development	Agriculture; Ecological Consequences; Explosion Of The Kakhovka Hydroelectric Station; Plague Of Fish	Pavlo Tychyna Uman State Pedagogical University;Uman National University of Horticulture	Ukraine
2020	abundance of scyphophorus acupunctatus gyllenhal (coleoptera: dryophthoridae) in agave tequilana weber (asparagaceae) fields of different age and agronomic management	Rodriguez, William D;NavarreteHeredia, Jose L;Macias, Ramon Rodriguez;VasquezBolanos, Miguel;BricenoFelix, Guillermo A;Jones, Robert Wallace	Proceedings Of The Entomological Society Of Washington	Agave Weevil; Weather; Biodiversity; Plague	University of Guadalajara;Tequila Regulatory Council;Autonomous University of Querétaro	Mexico
2024	trends in machine and deep learning techniques for plant disease identification: a systematic review	RodriguezLira, DianaCarmen;CordovaEsparza, DianaMargarita;AlvarezAlvarado, Jose M;Terven, Juan;RomeroGonzalez, JulioAlejandro;RodriguezResendiz, Juvenal	Agriculture-Basel	Plant Disease; Plague; Image Processing; Data Augmentation; Machine Learning; Deep Learning	CICATA Querétaro Unit;Autonomous University of Querétaro	Mexico
2024	reproductive ecology of the black rat (rattus rattus) in madagascar: the influence of density-dependent and -independent effects	Scobie, Kathryn;Rahelinirina, Soanandrasana;Soarimalala, Voahangy;Andriamiarimanana, Fehivola Mandanirina;Rahaingosoamamitiana, Corinne;Randriamoria, Toky;Rahajandraibe, Soloandry;Lambin, Xavier;Rajerison, Minoarisoa;Telfer, Sandra	Integrative Zoology	Madagascar; Rattus Rattus; Reproductive Ecology; Control	Pasteur Institute of Madagascar;University of Aberdeen;Vahatra Association	Madagascar; United Kingdom
2021	ecology and distribution of the himalayan marmot (rodentia, sciuridae, marmota himalayana hodgson, 1841) in the people's republic of china	NikolSkii, Alexander A;Chi, Wang;Vanisova, Elena;Ramousse, Raymond	Bulletin De La Societe Linneenne De Lyon	Himalayan Marmot; Peoples Republic Of China; Distribution; Plague Ecology; Qinghai Tibet Highlands	Peoples’ Friendship University of Russia	Russia
2023	predictive model of the severity of leaf blight by cercospora kikuchii using meteorological variables	Lavilla, M;Martinez, M;Ivancovich, A;DiazPaleo, A	Agronomia Mesoamericana	Fungus; Pathology; Plague; Glycine Max	National Institute of Agricultural Technology;National Institute of Agricultural Technology;National Institute of Agricultural Technology	Argentina
2025	a plague(d) tale: are violent video games effective in reducing stress levels?	Wagener, Gary L;Schulz, Andre;Melzer, Andre	International Journal Of Psychophysiology	Video Games; Violent Content; Stress Relief; Cortisol; Heart Rate Variability; Aggressive Behavior	University of Luxembourg	Luxembourg
2024	when one's misfortune favors others: the importance of hollows made by a plague on neltuma trees to stingless bees nesting in subtropical dry forests	Zelaya, Patricia Viviana;Molineri, Carlos;Bravo, Sandra Josefina;Palacio, Facundo Xavier;Chacoff, Natacha	Apidologie	Argentina; Dry Chaco; Cavity Nesting Bees; Cerambycidae; Algarrobo	National University of Tucumán;Faculty of Natural Sciences;National University of Santiago del Estero;Institute of Medical Legal Sciences;National University of La Plata	Argentina
2018	carotid intima-media thickness and plagues are associated with indicators of peripheral artery diseases in patients with diabetes	Zhang, Yinfei;Peng, Kui;Liu, Jun;Chen, Xiaoou;Wang, Tiange;Li, Mian;Chen, Yuhong;Xu, Yu;Lu, Jieli;Bi, Yufang;Wang, Weiqing;Ning, Guang;Xu, Min	Diabetes Research And Clinical Practice	Carotid Intima Media Thickness; Carotid Plaque; Toe Brachial Index; Ankle Brachial Index; Diabetes	Erasmus University Medical Center;Central Hospital of Shanghai Jiading District;Shanghai Jiao Tong University	China; Netherlands
2016	activation and evasion of inflammasomes by yersinia	Philip, Naomi H;Zwack, Erin E;Brodsky, Igor E	Inflammasome Signaling And Bacterial Infections	Rodents; Plague; Yersinia Pestis; Epidemiological Survey; Control	University of Pennsylvania;Immunology Graduate Group;Cell and Molecular Biology Graduate Group	United States of America
2024	estimation of carrier frequency offset plagued by iq mismatch using least-squares interpolation of the dft coefficients	Kuang, Yin;Li, Shuxiao;Han, Xun;Wen, Wei;Wang, Yu;Li, Mingyu	Ieee Access	Discrete Fourier Transforms; Estimation; Interpolation; Radio Frequency; Ofdm; Frequency Estimation; Accuracy; Frequency Synchronization; Carrier Frequency Offset; Dft Interpolation; Iq Mismatch; Least Squares	Chongqing University;Southwest University of Science and Technology;China Academy of Space Technology	China
2023	the artistic originality of ch.t. aitmatov's novels cassandra's tavro and when the mountains fall (eternal bride)	Sharyafetdinov, Ramil K;Khairullin, Ruslan Z;Tairova, Irina A	Novyi Filologicheskii Vestnik-New Philological Bulletin	Aitmatov; Assandras Tavro; When The Mountains Fall; The Eternal Bride; Novel Antiutopia; Novella Parable; Catharsis; Kyrgyzstan; And The Day Lasts Longer Than A Century; The Plague; The White Steamboat	Russian New University;Moscow State Pedagogical University	Russia
2025	a real-time responsive signal control system for commuting arterials plagued by highly-congested traffic, turning-bay overflows, and mutual queue blockages	Lin, YiTing;Huang, YenLin;Chang, GangLen	Ieee Transactions On Intelligent Transportation Systems	Turning; Real Time System; Delays; Vehicle Dynamics; Adaptive System; Safety; Event Detection; Traffic Control; Detectors; Bandwidth; Commuting Arterials; Mutual Queue Blockages; Responsive Signal Control; Turning Bay Overflows	University of Maryland	United States of America
2019	effect of ultra-bright led light for locust plague control	Lysakov, Alexander;Grinchenko, Vitaly;Molchanov, Anatoly;Devederkin, Igor	18Th International Scientific Conference Engineering For Rural Development	Led; Laser; Locust; Pests	Stavropol State Agrarian University	Russia
2019	rational design of lovastatin-loaded spherical reconstituted high density lipoprotein for efficient and safe anti-atherosclerotic therapy	Jiang, Cuiping;Qi, Zitong;Tang, Yuqi;Jia, Hengbo;Li, Zhuoting;Zhang, Wenli;Liuo, Jianping	Molecular Pharmaceutics	Reconstituted High Density Lipoprotein; Synergistic Effect; Atherosclerosis; Plague Targeting; Median Effect Principle; Lovastatin	China Pharmaceutical University	China
2019	a single introduction of yersinia pestis to brazil during the 3rd plague pandemic	Vogler, Amy J;Sahl, Jason W;Leal, Nilma C;Sobreira, Marise;Williamson, Charles H D;Bollig, Molly C;Birdsell, Dawn N;Rivera, Andrew;Thompson, Brian;Nottingham, Roxanne;Rezende, Antonio M;Keim, Paul;Almeida, Alzira M P;Wagner, David M	Plos One	Plague; Yersinia Pestis; Genome; Pandemic; Rodents	Northern Arizona University;Translational Genomics Research Institute North;Aggeu Magalhães Institute	Brazil; United States of America
2020	inhibition of the yersinia pestis methylerythritol phosphate pathway of isoprenoid biosynthesis by α-phenyl-substituted reverse fosmidomycin analogues	Ball, Haley S;Girma, Misgina;Zainab, Mosufa;Riley, Honoria;Behrendt, Christoph T;Lienau, Claudia;Konzuch, Sarah;Avelar, Leandro A A;Lungerich, Beate;Soojhawon, Iswarduth;Noble, Schroeder M;Kurz, Thomas;Couch, Robin D	ACS Omega	Mammalian; Plague; Yersinia Pestis; Rodents; Epidemiological Survey	Heinrich Heine University Düsseldorf;George Mason University;Walter Reed Army Institute of Research	Germany; United States of America
2021	review article epidemiology, ecology and prevention of plague in the west nile region of uganda: the value of long-term field studies	Eisen, Rebecca J;Atiku, Linda A;Enscore, Russell E;Mpanga, Joseph T;Acayo, Sarah;Mead, Paul S;Apangu, Titus;Yockey, Brook M;Borchert, Jeff N;Beard, Charles B;Gage, Kenneth L	American Journal Of Tropical Medicine And Hygiene	Human Plague; Plague; Prevention; Yersinia Pestis; Rodents	Uganda Virus Research Institute;Centers for Disease Control and Prevention	Uganda; United States of America
2017	the crystal structure of the yersinia pestis iron chaperone yiua reveals a basic triad binding motif for the chelated metal	Radka, Christopher D;Chen, Dongquan;Delucas, Lawrence J;Aller, Stephen G	Acta Crystallographica Section D-Structural Biology	Yiua; Yersinia Pestis; Plague; Transition Metal Homeostasis; Substrate Binding Protein; X Ray Crystallography; Docking	University of Alabama at Birmingham	United States of America
2016	new insights into autoinducer-2 signaling as a virulence regulator in a mouse model of pneumonic plague	Fitts, Eric C;Andersson, Jourdan A;Kirtley, Michelle L;Sha, Jian;Erova, Tatiana E;Chauhan, Sadhana;Motin, Vladimir L;Chopra, Ashok K	mSphere	Yersinia Pestis; Quorum Sensing; Autoinducer 2; Virulence; Pneumonic Plague; Animal Model; Transcriptomics	University of Texas Medical Branch	United States of America
2020	difference in strain pathogenicity of septicemic yersinia pestis infection in a tlr2-/- mouse model	Odonnell, Kyle L;Knopick, Peter;Larsen, Riley;Sarkar, Sanghita;Nilles, Matthew L;Bradley, David S	Infection And Immunity	Tlr2; Yersinia Pestis; Host Resistance; Host Response	University of Alabama at Birmingham;University of North Dakota	United States of America
2021	a lytic yersina pestis bacteriophage obtained from the bone marrow of marmota himalayana in a plague-focus area in china	Liang, Junrong;Qin, Shuai;Duan, Ran;Zhang, Haoran;Wu, Weiwei;Li, Xu;Tang, Deming;Fu, Guoming;Lu, Xinmin;Lv, Dongyue;He, Zhaokai;Mu, Hui;Xiao, Meng;Yang, Jinchuan;Jing, Huaiqi;Wang, Xin	Frontiers In Cellular And Infection Microbiology	Bacteriophage; Yersinia Pestis; Marmota Himalayana; Natural Plague Focus; Qinghai Tibet Plateau	Chinese Center for Disease Control and Prevention;Beijing Technology and Business University;Aksai Kazakh Autonomous County Center for Disease Control and Prevention;Xuzhou Municipal Center for Disease Control and Prevention;Subei Mongolian Autonomous County Center for Disease Control and Prevention	China
2025	detection of a caf1 gene homolog associated with yersinia pestis in rodent spleen samples in lorestan province, iran	Kayedi, Mohammad Hassan;Esmaeili, Saber;Cohan, Hossein Ahangari;Mahmoudi, Ahmad;Ghasemi, Ahmad;Baseri, Neda;Chegeni, Asadollah Hosseini;Rohani, Mahdi;Mohammadi, Ali;Derbise, Anne;Shahraki, Abdolrazagh Hashemi;Mostafavi, Ehsan	Gene Reports	Yersinia Pestis; Plague; Iran; Rodents; Plasmid; Caf1	Pasteur Institute of Iran;Ministry of Health and Medical Education;Lorestan University;Pasteur Institute;Tarbiat Modares University;Lorestan University of Medical Sciences;University of Florida;Urmia University;University of Tehran Medical Sciences	France; Iran; United States of America
2023	human archaeological dentin as source of polar and less polar metabolites for untargeted metabolomic research: the case of yersinia pestis	BadilloSanchez, Diego Armando;Jones, Donald J L;Guellil, Meriam;Inskip, Sarah A A;Scheib, Christiana L L	Metabolites	Untargeted Metabolomics; Lc Hrms; Human Dentin; Biomolecular Archaeology; Infectious Disease; Plague; Ancient Metabolomics	University of Tartu;University of Cambridge;University of Leicester;University of Vienna	United Kingdom; Austria; Estonia
2021	finafloxacin is an effective treatment for inhalational tularemia and plague in mouse models of infection	Barnes, Kay B;Richards, Mark, I;Laws, Thomas R;Nunez, Alejandro;Thwaite, Joanne E;Bentley, Christine;Harding, Sarah, V	Antimicrobial Agents And Chemotherapy	Finafloxacin; Plague; Tularemia	Animal and Plant Health Agency;Merlion Pharmaceuticals;Defense Science and Technology Laboratory	United Kingdom; Germany
2019	plague - a disease of children and servants? a study of the parish records of st peter upon cornhill, london from 1580 to 1605	Evans, Charles M;Evans, Angela E	Continuity And Change	Plague; Yersinia Pestis; Rodents; Epidemiological Survey; Control	University of Birmingham	United Kingdom
2018	transcriptional regulation between the two global regulators rova and crp in yersinia pestis biovar microtus	Liu, Lei;Fang, Haihong;Ding, Yinjuan;Zheng, Yaqiong;Cai, Liping;Zheng, Shangen;Zhang, Yiquan	Current Microbiology	Plague; Yersinia Pestis; Polymerase Chain Reaction; Rodents; Epidemiological Survey	Jiangsu University;Beijing Institute of Microbiology and Epidemiology;People's Liberation Army	China
2023	serological evidence of yersinia pestis infection in rodents and carnivores in northwestern iran	Esmaeili, Saber;Esmaeili, Parisa;Mahmoudi, Ahmad;Ghasemi, Ahmad;Mohammadi, Ali;Bagheri, Amin;Sohrabi, Aria;Rezaei, Farshid;Hanifi, Hamed;Neamati, Amir Hesam;Gouya, Mohammad Mehdi;Mostafavi, Ehsan	Plos Neglected Tropical Diseases	Human Plague; Yersinia Pestis; Polymerase Chain Reaction; F1 Antigen; Plague	Pasteur Institute of Iran;Ministry of Health and Medical Education;Urmia University;University of Tehran Medical Sciences	Iran
2021	dissecting psa locus regulation in yersinia pestis	Li, Peng;Wang, Xiuran;Smith, Carol;Shi, Yixin;Wade, Joseph T;Sun, Wei	Journal Of Bacteriology	Ph 6 Antigen; Psae; Yersinia Pestis	Albany Medical College;SUNY Albany;Arizona State University;New York State Department of Health	United States of America
2020	influence of temperature on development of yersinia pestis foregut blockage in xenopsylla cheopis (siphonaptera: pulicidae) and oropsylla montana (siphonaptera: ceratophyllidae)	Lemon, Athena;Cherzan, Nathan;Vadyvaloo, Viveka	Journal Of Medical Entomology	Fleas; Plague; Temperature; Biofilm Blockage	Washington State University	United States of America
2025	the yersinia pestis collection (fiocruz/cyp): history, challenges, and contributions to epidemiological surveillance in the global south	Rocha, Igor, V;Bezerra, Matheus F;Sobreira, Marise;Gomes, Marina M;Amancio, Julia G C;Sousa, Matheus G G;Fernandes, Diego L R S;Duarte, Bruna M;Almeida, Alzira M P	Biological Journal Of The Linnean Society	Yersinia Pestis; Microbiological Collections; Plague Surveillance	Oswaldo Cruz Foundation	Brazil
2019	pyrimidine biosynthesis in pathogens - structures and analysis of dihydroorotases from yersinia pestis and vibrio cholerae	Lipowska, Joanna;Miks, Charles Dylan;Kwon, Keehwan;Shuvalova, Ludmilla;Zheng, Heping;Lewinski, Krzysztof;Cooper, David R;Shabalin, Ivan G;Minor, Wladek	International Journal Of Biological Macromolecules	Dihydroorotase; Yersinia Pestis; Vibrio Cholera; Plasmodium Falciparum; Crystal Structure; Drug Target	GlaxoSmithKline;University of Virginia;CSGID;Jagiellonian University;J. Craig Venter Institute	Poland; United States of America
2019	trends of human plague, madagascar, 1998-2016	Andrianaivoarimanana, Voahangy;Piola, Patrice;Wagner, David M;Rakotomanana, Fanjasoa;Maheriniaina, Viviane;Andrianalimanana, Samuel;Chanteau, Suzanne;Rahalison, Lila;Ratsitorahina, Maherisoa;Rajerison, Minoarisoa	Emerging Infectious Diseases	Human Plague; Yersinia Pestis; F1 Antigen; Plague; Rodents	Ministry of Public Health;Northern Arizona University;Centers for Disease Control and Prevention;Pasteur Institute	Madagascar; Cambodia; United States of America
2021	yersiniabactin contributes to overcoming zinc restriction during yersinia pestis infection of mammalian and insect hosts	Price, Sarah L;Vadyvaloo, Viveka;Demarco, Jennifer K;Brady, Amanda;Gray, Phoenix A;KehlFie, Thomas E;GarneauTsodikova, Sylvie;Perry, Robert D;Lawrenz, Matthew B	Proceedings Of The National Academy Of Sciences Of The United States Of America	Siderophores; Nutritional Immunity; Yersinia Pestis And Plague; Zinc And Nbsp; Acquisition; Insect Vector	University of Kentucky;Washington State University;University of Louisville;University of Illinois	United States of America
2017	crystal structure of yersinia pestis virulence factor yfea reveals two polyspecific metal-binding sites	Radka, Christopher D;Delucas, Lawrence J;Wilson, Landon S;Lawrenz, Matthew B;Perry, Robert D;Aller, Stephen G	Acta Crystallographica Section D-Structural Biology	Yfea; Yersinia Pestis; Plague; Virulence Factor; Transition Metal Homeostasis; Substrate Binding Protein; Polyspecificity; X Ray Crystallography	University of Alabama at Birmingham;University of Kentucky;University of Louisville	United States of America
2020	construction of a live-attenuated vaccine strain ofyersinia pestisev76-b-shuδplaand evaluation of its protection efficacy in a mouse model by aerosolized intratracheal inoculation	Feng, Junxia;Deng, Yingying;Fu, Mengjiao;Hu, Xueyuan;Luo, Wenbo;Lu, Zhiyu;Dai, Lupeng;Yang, Huiying;Zhao, Xiaodong;Du, Zongmin;Wen, Bohai;Jiang, Lingxiao;Zhou, Dongsheng;Jiao, Jun;Xiong, Xiaolu	Frontiers In Cellular And Infection Microbiology	Yersinia Pestis; Live Attenuated Vaccine; Aerosolized Intratracheal Inoculation; Mucosal Immune; Low Residual Virulence	Capital Institute of Pediatrics;Beijing Institute of Microbiology and Epidemiology;Anhui Medical University;Southern Medical University	China
2021	sentinel coyote pathogen survey to assess declining black-footed ferret (mustela nigripes) population in south dakota, usa	Schuler, Krysten;Claymore, Michael;Schnitzler, Hannah;Dubovi, Edward;Rocke, Tonie;Perry, Michael J;Bowman, Dwight;Abbott, Rachel C	Journal Of Wildlife Diseases	Black Footed Ferret; Canine Distemper Virus; Coyote; Plague; Serosurvey; West Nile Virus	Cornell University;United States Geological Survey;New York State Department of Health;Cheyenne River Sioux Tribe	United States of America
2024	impact of sanitation on rodent pullulation and plague status in an informal settlement on the outskirts of mahajanga (madagascar)	Rahelinirina, Soanandrasana;Razafiarimanga, Zara Nomentsoa;Rajerison, Minoarisoa;Djedanem, Medard;Handschumacher, Pascal;Jambou, Ronan	Pathogens	Sanitation; Rat; Fleas; Plague; Mahajanga; Madagascar	Aix-Marseille University;Pasteur Institute of Madagascar;Pasteur Institute;University of Antananarivo;Center for Epidemiological and Medical Research Epicentre	Madagascar; Niger; France
2016	isothermal solid-phase amplification system for detection of yersinia pestis	Mayboroda, Olena;Benito, Angel Gonzalez;Sabate Del Rio, Jonathan;Svobodova, Marketa;Julich, Sandra;Tomaso, Herbert;OSullivan, Ciara K;Katakis, Ioanis	Analytical And Bioanalytical Chemistry	Recombinase Polymerase Amplification; Yersinia Pestis; Solid Phase Detection; Elona	Passeig Lluís Companys;Friedrich Loeffler Institute;University of Rovira and Virgili	Spain; Germany
2020	flea parasitism and host survival in a plague-relevant system: theoretical and conservation implications	Eads, David A;Abbott, Rachel C;Biggins, Dean E;Rocke, Tonie E	Journal Of Wildlife Diseases	Prairie Dogs; Plague Ecology; Oropsylla; Thrassis; Vector; Yersinia Pestis	United States Geological Survey	United States of America
2020	microwave-assisted synthesis and docking studies of phenylureas as candidates for the drug design against the biological warfare agent yersinia pestis	Costa Franca, Tanos Celmar;Bastos, Leonardo Da Costa;Cuya, Teobaldo;Sirouspour, Mehdi;ChaconHuete, Franklin;Bendahan, David;Forgione, Pat	Letters In Drug Design and Discovery	Plague; Yersinia Pestis; Phenylureas; Docking; Ypdhfr; Human Dhfr	University of the State of Rio de Janeiro;University of Hradec Králové;Concordia University;Military Institute of Engineering	Czechia; Brazil; Canada
2021	psaf is a membrane-localized ph sensor that regulates psaa expression in yersinia pestis	Quinn, Joshua D;Weening, Eric H;Miller, Virginia L	Journal Of Bacteriology	Psae; Psaf; Psaa; Ph 6 Antigen; Yersinia Pestis; Ph Sensing; Toxr/s; Tcpp/h; Degp; Tsp; Regulated Intramembrane Proteolysis	University of North Carolina	United States of America
2016	inactivation of peroxiredoxin 6 by the pla protease of yersinia pestis	Zimbler, Daniel L;Eddy, Justin L;Schroeder, Jay A;Lathem, Wyndham W	Infection And Immunity	Yersinia Pestis; Plague; Immune Response; Transmission; Rodents	Northwestern University	United States of America
2024	dating the justinianic plague in england: integrating historical and archaeological data on the early cambridgeshire region	Hines, John	Archaeological Journal	Plague; Yersinia Pestis; Rodents; Epidemiological Survey; Control	Cardiff University	United Kingdom
2019	the plague doctor of venice	Mussap, Christian J	Internal Medicine Journal	Plague; Black Death; Plague Doctor; Venice	University of New South Wales	Australia
2022	a new definition of the black death: genetic findings and historical interpretations	Green, Monica H	De Medio Aevo	Yersinia Pestis; Palaeogenetics; Justinianic Plague; Black Death; Mongol Empire; Global Middle Ages	Arizona State University	United States
2020	human plague: an old scourge that needs new answers	Valles, Xavier;Stenseth, Nils Chr;Demeure, Christian;Horby, Peter;Mead, Paul S;Cabanillas, Oswaldo;Ratsitorahina, Mahery;Rajerison, Minoarisoa;Andrianaivoarimanana, Voahangy;Ramasindrazana, Beza;PizarroCerda, Javier;Scholz, Holger C;Girod, Romain;Hinnebusch, B Joseph;ViganWomas, Ines;Fontanet, Arnaud;Wagner, David M;Telfer, Sandra;Yazdanpanah, Yazdan;Tortosa, Pablo;Carrara, Guia;Deuve, Jane;Belma…	Plos Neglected Tropical Diseases	Human Plague; Yersinia Pestis; Plague Vaccine; Prevention; Pandemic	Bundeswehr Institute of Microbiology;Pasteur Institute of Madagascar;University of Oslo;Tsinghua University;Ministry of Health;University of Oxford;University of Greenwich;University of Paris Diderot;University of Aberdeen;Bichat-Claude Bernard Hospital;Conservatoire National des Arts et Métiers;Ministry of Public Health;Pasteur Institute;University of La Réunion;Centers for Disease Control and P…	China; Norway; Madagascar; Senegal; Peru; United Kingdom; United Kingdom; United States of America; Germany; France
2018	inhalational gentamicin treatment is effective against pneumonic plague in a mouse model	Gur, David;Glinert, Itai;Aftalion, Moshe;Vagima, Yaron;Levy, Yinon;Rotem, Shahar;Zauberman, Ayelet;Tidhar, Avital;Tal, Arnon;Maoz, Sharon;Ber, Raphael;Pass, Avi;Mamroud, Emanuelle	Frontiers In Microbiology	Yersinia Pestis; Plague; Infection; Gentamicin; Tobramycin; Mouse Model; Inhalation; Antibiotic Treatment	Israel Institute for Biological Research	Israel
2020	whole-genome assemblies for two yersinia pestis strains isolated in mongolia	Jin, Muzi;Byambajav, B;Zheng, Hongyuan;Chen, Yufei;Natsagdorj, B;Yang, Chao;Song, Yajun;Wang, Jing	Microbiology Resource Announcements	Yersinia Pestis; Genome; Plague; Rodents; Epidemiological Survey	Hohhot Customs District;National Center for Zoonotic Diseases;Beijing Institute of Microbiology and Epidemiology;Chinese Academy of Inspection and Quarantine	Mongolia; China
2017	knowledge and practices related to plague in an endemic area of uganda	Kugeler, Kiersten J;Apangu, Titus;Forrester, Joseph D;Griffith, Kevin S;Candini, Gordian;Abaru, Janet;Okoth, Jimmy F;Apio, Harriet;Ezama, Geoffrey;Okello, Robert;Brett, Meghan;Mead, Paul	International Journal Of Infectious Diseases	Plague; Yersinia Pestis; Knowledge; Practices; Behaviors; Africa	Uganda Virus Research Institute;Centers for Disease Control and Prevention	Uganda; United States of America
2021	critical comparison between large and mini vertical flow immunoassay platforms for yersinia pestis detection	Devadhasan, Jasmine Pramila;Gu, Jian;Chen, Peng;Smith, Stanley;Thomas, Baiju;GatesHollingsworth, Marcellene;Hau, Derrick;Pandit, Sujata;Aucoin, David;Zenhausern, Frederic	Analytical Chemistry	Plague; Yersinia Pestis; Lcrv Antigen; Nanoparticle; Rodents	University of Nevada;University of Arizona	United States of America
2020	performance of plague rapid diagnostic test compared to bacteriology: a retrospective analysis of the data collected in madagascar	Rajerison, Minoarisoa;Melocco, Marie;Andrianaivoarimanana, Voahangy;Rahajandraibe, Soloandry;Rakotoarimanana, Feno;Spiegel, Andre;Ratsitorahina, Maherisoa;Baril, Laurence	BMC Infectious Diseases	Plague; Yersinia Pestis; Bacteriological Culture; Rapid Diagnostic Test; Test Performance	Ministry of Public Health;Pasteur Institute of Madagascar	Madagascar
2019	the cyclic amp receptor protein regulates quorum sensing and global gene expression in yersinia pestis during planktonic growth and growth in biofilms	Ritzert, Jeremy T;Minasov, George;Embry, Ryan;Schipma, Matthew J;Satchell, Karla J F	mBio	Yersinia Pestis; Plague; Crp; Rna Seq; Structure; Quorum Sensing; Biofilms; Catabolite Repression; Cyclic Amp; Regulation Of Gene Expression; Three Dimensional Structure	Loyola University Chicago;Northwestern University	United States of America
2025	an elisa-like sensitive and visual detection system targeting yersinia pestis based on crispr/cas12a and dnazyme	Mao, Yingqing;Lv, Ruichen;Shao, Hao;Zhao, Yong;Wang, Junhu;Chen, Qiong;Yi, Haiming;Ge, Yixin;Wang, Hongming;Li, Yuexi;Qi, Yong	Journal Of Clinical Microbiology	Yersinia Pestis; Crispr Cas12a; Recombinase Aided Amplification; G Quadruplex; Nucleic Acid Detection; Diagnosis	Columbia University;East China Research Institute of Medicine and Biotechnology;Beijing Institute of Microbiology and Epidemiology	China; United States of America
2016	factors that affect parasitism of black-tailed prairie dogs by fleas	Eads, David A;Hoogland, John L	Ecosphere	Black Tailed Prairie Dogs; Ectoparasite; Fleas; Plague; Prairie Dogs; Precipitation; South Dakota; Yersinia Pestis	Colorado State University;United States Geological Survey;University of Maryland	United States of America
2017	defining the ail ligand-binding surface: hydrophobic residues in two extracellular loops mediate cell and extracellular matrix binding to facilitate yop delivery	Tsang, Tiffany M;Wiese, Jeffrey S;Alhabeil, Jamal A;Usselman, Lisa D;Thomson, Joshua J;Matti, Rafla;Kronshage, Malte;Maricic, Natalie;Williams, Shanedah;Sleiman, Naama H;Felek, Suleyman;Krukonis, Eric S	Infection And Immunity	Plague; Type Iii Secretion; Serum Resistance	Wayne State University;University of Michigan;University of Detroit Mercy	United States of America
2025	protection elicited by glutamine auxotroph of yersinia pestis	Dentovskaya, Svetlana V;Vagaiskaya, Anastasia S;Platonov, Mikhail E;Trunyakova, Alexandra S;KrasilNikova, Ekaterina A;Mazurina, Elizaveta M;GapelChenkova, TatYana V;Lipatnikova, Nadezhda A;Shaikhutdinova, Rima Z;Ivanov, Sergei A;Kombarova, TatYana I;Sebbane, Florent;Anisimov, Andrey P	Vaccines	Yersinia Pestis; Bubonic Plague; Plague Vaccine; Glutamine Synthetase; Knockout; Guinea Pig; Mouse	University of Lille;State Research Center for Applied Microbiology and Biotechnology	Russia; France
2019	interactions between yersinia pestis v-antigen (lcrv) and human toll-like receptor 2 (tlr2) in a modelled protein complex and potential mechanistic insights	Wei, Tiandi;Gong, Jing;Qu, Guojing;Wang, Mingyu;Xu, Hai	BMC Immunology	Yersinia Pestis; Lcrv; V Antigen; Toll Like Receptor; Tlr2; Plague; Structure Modelling; Immune Response Repression	Shandong University	China
2021	the influence of temperature on the seasonality of historical plague outbreaks	Krauer, Fabienne;Viljugrein, Hildegunn;Dean, Katharine R	Proceedings Of The Royal Society B-Biological Sciences	Climate; Temperature; Seasonality; Epidemic Growth; Black Death; Yersinia Pestis	London School of Hygiene and Tropical Medicine;University of Oslo;Norwegian Veterinary Institute	United Kingdom; Norway
2020	climate drivers of plague epidemiology in british india, 1898-1949	Tennant, Warren S D;Tildesley, Mike J;Spencer, Simon E F;Keeling, Matt J	Proceedings Of The Royal Society B-Biological Sciences	Plague; Yersinia Pestis; Climate; British India; Third Plague Pandemic	University of Warwick	United Kingdom
2018	rapid and sensitive detection of yersinia pestis by lateral-flow assay in simulated clinical samples	Hsu, HuiLing;Chuang, ChuanChang;Liang, ChungChih;Chiao, DerJiang;Wu, HsuehLing;Wu, YuPing;Lin, FengPing;Shyu, RongHwa	BMC Infectious Diseases	Bronchoalveolar Lavage;F1 Antigen; Immunogold Detection; Lateral Flow Assay; Yersinia Pestis	National Defense Medical Center	Taiwan, China
2022	ecological scenario of the plague microbe yersinia pestis speciation underlying adequate molecular evolutionary model	Suntsov, V V	Infektsiya I Immunitet	Yersinia Pestis; Yersinia Pseudotuberculosis; Speciation; Phylogenesis; Evolutionary Model; Ecological Scenario	Russian Academy of Sciences	Russia
2017	structural insights into the yersinia pestis outer membrane protein ail in lipid bilayers	Kumar, Samit;Yao, Dutta Yong;Marassi, Francesca M	Journal Of Physical Chemistry B	Plague; Yersinia Pestis; Rodents; Epidemiological Survey; Control	Sanford Burnham Prebys Medical Discovery Institute	United States of America
2016	polymorphism of the cysteine protease yopt from yersinia pestis	Platonov, Mikhail E;Svetoch, TatYana E;Evseeva, Vera V;Knyazeva, Anastasiya I;Dentovskaya, Svetlana V;Motin, Vladimir L;Uversky, Vladimir N;Anisimov, Andrey P	Protein And Peptide Letters	Drug Target; Intrinsic Disorder; Pathogen Variability; Plague; Type 3 Secretion System; Yopt	University of South Florida;University of Texas Medical Branch;State Research Center for Applied Microbiology and Biotechnology;King Abdulaziz University;Russian Academy of Sciences	Saudi Arabia; Russia; United States of America
2017	yersinia pestis strains of ancient phylogenetic branch 0. ant are widely spread in the high-mountain plague foci of kyrgyzstan	Eroshenko, Galina A;Nosov, Nikita Yu;Krasnov, Yaroslav M;Oglodin, Yevgeny G;Kukleva, Lyubov M;Guseva, Natalia P;Kuznetsov, Alexander A;Abdikarimov, Sabyrzhan T;Dzhaparova, Aigul K;Kutyrev, Vladimir V	Plos One	Yersinia Pestis; Plague; Genome; Polymerase Chain Reaction; Rodents	Federal Service for Surveillance on Consumer Rights Protection and Human Wellbeing;Ministry of Health of the Kyrgyz Republic	Kyrgyz Republic; Russia
2018	gain-of-function analysis reveals important virulence roles for the yersinia pestis type ill secretion system effectors yopj, yopt, and ypka	Palace, Samantha G;Proulx, Megan K;Szabady, Rose L;Goguen, Jon D	Infection And Immunity	Type Iii Secretion System; Type Iii Secretion; Yersinia Pestis; Yopj; Yopt; Ypka	Vedanta Biosciences Inc;University of Massachusetts;Harvard T.H. Chan School of Public Health	United States of America
2017	responses of juvenile black-tailed prairie dogs (cynomys ludovicianus) to a commercially produced oral plague vaccine delivered at two doses	CardenasCanales, Elsa M;Wolfe, Lisa L;Tripp, Daniel W;Rocke, Tonie E;Abbott, Rachel C;Miller, Michael W	Journal Of Wildlife Diseases	Black Tailed Prairie Dogs; Plague; Raccoonpox; Plague Vaccine; Yersinia Pestis	United States Geological Survey;Colorado Division of Parks and Wildlife	United States of America
2021	csra enhances cyclic-di-gmp biosynthesis and yersinia pestis biofilm blockage of the flea foregut by alleviating hfq-dependent repression of the hmst mrna	SilvaRohwer, Amelia R;Held, Kiara;Sagawa, Janelle;Fernandez, Nicolas L;Waters, Christopher M;Vadyvaloo, Viveka	mBio	Yersinia Pestis; Xenopsylla Cheopis Fleas; Carbon Storage Regulator; C Di Gmp	Washington State University;Michigan State University	United States of America
2019	humoral and cellular immune correlates of protection against bubonic plague by a live yersinia pseudotuberculosis vaccine	Demeure, Christian E;Derbise, Anne;Guillas, Chloe;Gerke, Christiane;Cauchemez, Simon;Carniel, Elisabeth;PizarroCerda, Javier	Vaccine	Plague; Live Vaccine; Yersinia Pestis; Yersinia Pseudotuberculosis; Correlates Of Protection; F1 Antigen; Igg	CNRS;Pasteur Center of Cameroon;Center for Bioinformatics, Biostatistics and Integrative Biology;Pasteur Institute	France; Cameroon
2019	ancient yersinia pestis genomes from across western europe reveal early diversification during the first pandemic (541-750)	Keller, Marcel;Spyrou, Maria A;Scheib, Christiana L;Neumann, Gunnar U;Kropelin, Andreas;HaasGebhard, Brigitte;Paffgen, Bernd;Haberstroh, Jochen;Ribera I Lacomba, Albert;Raynaud, Claude;Cessford, Craig;Durand, Raphael;Stadler, Peter;Nagele, Kathrin;Bates, Jessica S;Trautmann, Bernd;Inskip, Sarah A;Peters, Joris;Robb, John E;Kivisild, Toomas;Castex, Dominique;Mccormick, Michael;Bos, Kirsten I;Harbe…	Proceedings Of The National Academy Of Sciences Of The United States Of America	Justinianic Plague; Ancient Dna; Bacterial Evolution; Anglo Saxons; Merovingians	Max Planck Institute for the Science of Human History;CNRS;Max Planck Harvard Research Center for Archaeoscience and Ancient Medicine;Ludwig Maximilian University of Munich;University of Vienna;Catholic University of Leuven;Archaeological Collection of the Bavarian State;Friedrich Schiller University Jena;Preventive Archaeology Service of Bourges Plus Agglomeration;University of Tartu;Bavarian St…	Spain; Austria; Belgium; United Kingdom; Estonia; United States of America; Germany; France
2017	zinc transporters ybtx and znuabc are required for the virulence of yersinia pestis in bubonic and pneumonic plague in mice	Bobrov, Alexander G;Kirillina, Olga;Fosso, Marina Y;Fetherston, Jacqueline D;Miller, M Clarke;Vancleave, Tiva T;Burlison, Joseph A;Arnold, William K;Lawrenz, Matthew B;GarneauTsodikova, Sylvie;Perry, Robert D	Metallomics	Mouse; Yersinia Pestis; Plague; Rodents; Epidemiological Survey	University of North Georgia;University of Kentucky;Washington State University;University of Louisville	United States of America
2022	subversion of gbp-mediated host defense by e3 ligases acquired during yersinia pestis evolution	Cao, Shiyang;Jiao, Yang;Jiang, Wei;Wu, Yarong;Qin, Si;Ren, Yifan;You, Yang;Tan, Yafang;Guo, Xiao;Chen, Hongyan;Zhang, Yuan;Wu, Gengshan;Wang, Tong;Zhou, Yazhou;Song, Yajun;Cui, Yujun;Shao, Feng;Yang, Ruifu;Du, Zongmin	Nature Communications	Plague; Yersinia Pestis; Rodents; Epidemiological Survey; Control	Beijing Institute of Microbiology and Epidemiology;National Institute of Biological Sciences	China
2023	a self-amplifying rna vaccine provides protection in a murine model of bubonic plague	Shattock, Robin John;Andrianaivoarimanana, Voahangy;Mckay, Paul F;Randriantseheno, Lovasoa Nomena;Murugaiah, Valarmathy;Samnuan, K;Rogers, Paul;Tregoning, John S;Rajerison, Minoarisoa;Moore, Kristoffer M;Laws, Thomas Robert;Williamson, E Diane	Frontiers In Microbiology	Sarna; Mrna; Plague Vaccine; Plague; Efficacy; Mouse; Bubonic Plague; Yersinia Pestis	Pasteur Institute of Madagascar;Defense Science and Technology Laboratory Porton Down;Imperial College London	United Kingdom; Madagascar
2022	mass graves of plague and decapitation victims from late medieval and early modern cemetery in gdansk, poland	JarzeckaStaporek, Joanna;DrozdLipinska, Alicja	Anthropologischer Anzeiger	Mass Graves; Plague; Decapitation; Danzig; Poland; Black Death	Nicolaus Copernicus University in Toruń;Dantiscum	Poland
2018	the ysce/yscg chaperone and yscf n-terminal sequences target yscf to the yersinia pestis type iii secretion apparatus	Souza, Clarice De Azevedo;Richards, Kristian L;Park, Yoson;Schwartz, Michael;Garcia, Julie Torruellas;Bartra, Sara Schesser;Plano, Gregory V	Microbiology-Sgm	Yersinia Pestis; Plague; Type Iii Secretion; Chaperone; Protein Secretion	Nova Southeastern University;University of Pennsylvania;University of California, Berkeley;Spruce Creek High School;University of Miami	United States of America
2023	one health: navigating plague in madagascar amidst covid-19	Agrawal, Ritik;Murmu, Jogesh;Pattnaik, Sweta;Kanungo, Srikanta;Pati, Sanghamitra	Infectious Diseases Of Poverty	Plague; Madagascar; Wash; Surveillance; Plague Surveillance; One Health; Yersinia Pestis; Early Warning	ICMR Regional Medical Research Center	India
2015	yersinia pestis uses the ail outer membrane protein to recruit vitronectin	Bartra, Sara Schesser;Ding, Yi;Fujimoto, L Miya;Ring, Joshua G;Jain, Vishal;Ram, Sanjay;Marassi, Francesca M;Plano, Gregory V	Microbiology-Sgm	Mammalian; Plague; Yersinia Pestis; Rodents; Epidemiological Survey	University of Massachusetts;Sanford Burnham Medical Research Institute;University of Miami	United States of America
2024	type 3 secretion system induced leukotriene b4 synthesis by leukocytes is actively inhibited by yersinia pestis to evade early immune recognition	Brady, Amanda;Sheneman, Katelyn R;Pulsifer, Amanda R;Price, Sarah L;Garrison, Taylor M;Maddipati, Krishna Rao;Bodduluri, Sobha R;Pan, Jianmin;Boyd, Nolan L;Zheng, JingJuan;Rai, Shesh N;Hellmann, Jason;Haribabu, Bodduluri;Uriarte, Silvia M;Lawrenz, Matthew B	Plos Pathogens	Yersinia Pestis; Plague; Immune Response; Immune Evasion; Rodents	University of Louisville;STEMCELL Technologies;Vanderbilt University;Wayne State University;Center for Predictive Medicine for Biodefense and Emerging Infectious Diseases;University of Cincinnati	Canada; United States of America
2023	improving the extraction of ancient yersinia pestis genomes from the dental pulp	Clavel, Pierre;Louis, Lexane;Sarkissia, Clio Der;Theves, Catherine;Gillet, Claudia;Chauvey, Lorelei;Tressieres, Gaetan;Schiavinato, Stephanie;CalviereTonasso, Laure;Telmon, Norbert;Clavel, Benoit;Jonvel, Richard;Tzortzis, Stefan;Bouniol, Laetitia;Femolant, JeanMarc;Klunk, Jennifer;Poinar, Hendri;Signoli, Miche;Costedoat, Carolin;Spyrou, Maria A;SeguinOrlando, Andaine;Orlando, Ludovic	iScience	Human Plague; Yersinia Pestis; Genome; Sequencing; Pandemic	Daicel Arbor Biosciences;National Museum of Natural History;Amiens Métropole Preventive Archaeology Service;Aix-Marseille University;McMaster University;City Archaeology Service of Beauvais;Regional Archaeology Service;University Paul Sabatier;Eberhard Karls University of Tübingen;Canadian Institute for Advanced Research	United States of America; Canada; Germany; France
2021	fipronil pellets reduce flea abundance on black-tailed prairie dogs: potential tool for plague management and black-footed ferret conservation	Eads, David A;Livieri, Travis M;Dobesh, Phillip;Childers, Eddie;Noble, Lauren E;Vasquez, Michele C;Biggins, Dean E	Journal Of Wildlife Diseases	Prairie Dogs; Black Footed Ferret; Pulicide; Fleas; Yersinia Pestis	Badlands National Park;Prairie Wildlife Research;United States Forest Service;United States Geological Survey	United States of America
2017	a noise trimming and positional significance of transposon insertion system to identify essential genes in yersinia pestis	Yang, Zheng Rong;Bullifent, Helen L;Moore, Karen;Paszkiewicz, Konrad;Saint, Richard J;Southern, Stephanie J;Champion, Olivia L;Senior, Nicola J;SarkarTyson, Mitali;Oyston, Petra C F;Atkins, Timothy P;Titball, Richard W	Scientific Reports	Plague; Yersinia Pestis; Sequencing; Rodents; Epidemiological Survey	University of Exeter;Defense Science and Technology Laboratory;University of Western Australia	United Kingdom; Australia
2021	plague reservoir species throughout the world	Mahmoudi, Ahmad;Krystufek, Boris;Sludsky, Alexander;Schmid, Boris V;De Almeida, Alzira M P;Lei, Xu;Ramasindrazana, Beza;Bertherat, Eric;Yeszhanov, Aidyn;Stenseth, Nils Chr;Mostafavi, Ehsan	Integrative Zoology	Mammals; Plague; Plague Reservoir Hosts; Rodents; Taxonomy	Pasteur Institute of Iran;Pasteur Institute of Madagascar;Russian Research Anti-plague Institute Microbe;University of Oslo;Chinese Academy of Sciences;M. Aikimbayev National Scientific Center for Especially Dangerous Infections;Slovenian Museum of Natural History;World Health Organization;Urmia University;Fiocruz Pernambuco	Russia; China; Norway; Brazil; Slovenia; Madagascar; Iran; Switzerland; Kazakhstan
2019	predatory bacteria can protect skh-1 mice from a lethal plague challenge	Findlay, James S;FlickSmith, Helen C;Keyser, Emma;Cooper, Ian A;Williamson, E Diane;Oyston, Petra C F	Scientific Reports	Plague; Yersinia Pestis; Protection; Rodents; Epidemiological Survey	Defense Science and Technology Laboratory Porton Down	United Kingdom
2023	a big data-model integration approach for predicting epizootics and population recovery in a keystone species	Barrile, Gabriel M;Augustine, David J;Porensky, Lauren M;Duchardt, Courtney J;Shoemaker, Kevin T;Hartway, Cynthia R;Derner, Justin D;Hunter, Elizabeth A;Davidson, Ana D	Ecological Applications	Climate; Infectious Disease; Population Dynamics; Prairie Dogs; Random Forest; Spatial Connectivity; Western Great Plains; Yersinia Pestis	Oklahoma State University;USDA Agricultural Research Service;Wildlife Conservation Society;Colorado State University;Virginia Tech;University of Nevada	United States of America
2021	evolution and circulation of yersinia pestis in the northern caspian and northern aral sea regions in the 20th-21st centuries	Eroshenko, Galina A;Popov, Nikolay V;AlKhova, Zhanna V;Kukleva, Lyubov M;Balykova, Alina N;Chervyakova, Nadezhda S;Naryshkina, Ekaterina A;Kutyrev, Vladimir V	Plos One	Plague; Yersinia Pestis; Genome; Phylogenetic Analysis; Rodents	Federal Service for Surveillance on Consumer Rights Protection and Human Wellbeing	Russia
2021	effects of experimental flea removal and plague vaccine treatments on survival of northern idaho ground squirrels and two coexisting sciurids	Goldberg, Amanda R;Conway, Courtney J;Biggins, Dean E	Global Ecology And Conservation	Urocitellus Brunneus; Yersinia Pestis; Enzootic; Conservation; Threatened; Disease	University of Idaho;United States Geological Survey	United States of America
2025	bronze age yersinia pestis genome from sheep sheds light on hosts and evolution of a prehistoric plague lineage	LightMaka, Ian;Hermes, Taylor R;Bianco, Raffaela Angelina;Semerau, Lena;Kosintsev, Pavel;Alekseeva, Valeriia;Kim, Donghee;Hanage, William P;Herbig, Alexander;Jeong, Choongwon;Warinner, Christina;Key, Felix M	Cell	Plague Reservoir Hosts; Human Plague; Genome; Plague; Yersinia Pestis	Max Planck Institute for Evolutionary Anthropology;Ural Federal University;Institute of Plant and Animal Ecology;Leibniz Institute for Natural Product Research and Infection Biology;Harvard T.H. Chan School of Public Health;University of Arkansas;Max Planck Institute for Infection Biology;Harvard University;Altai State University;Charité University Medicine Berlin;Seoul National University	South Korea; Russia; Germany; United States of America
2024	delivery of yersinia pestis antigens via escherichia coli outer membrane vesicles offered improved protection against plague	Tong, Zehui;Zhang, Xiangting;Guo, Xiao;Wu, Gengshan;Cao, Shiyang;Zhang, Yuan;Meng, Xiangze;Wang, Tong;Wang, Yiqian;Song, Yajun;Yang, Ruifu;Du, Zongmin	mSphere	Outer Membrane Vesicles; Plague Vaccine; Yersinia Pestis; Humoral Immune Response; Immune Protection	Mudanjiang Medical University;Academy of Military Medical Sciences	China
2019	single-dose combination nanovaccine induces both rapid and long-lived protection against pneumonic plague	Wagner, Danielle A;Kelly, Sean M;Petersen, Andrew C;PeroutkaBigus, Nathan;Darling, Ross J;Bellaire, Bryan H;Wannemuehler, Michael J;Narasimhan, Balaji	Acta Biomaterialia	Pneumonic Plague; Polyanhydride; Nanoplague Vaccine; Cyclic Dinucleotide; Combination	Iowa State University	United States of America
2017	temporal phylogeography of yersinia pestis in madagascar: insights into the long-term maintenance of plague	Vogler, Amy J;Andrianaivoarimanana, Voahangy;Telfer, Sandra;Hall, Carina M;Sahl, Jason W;Hepp, Crystal M;Centner, Heather;Andersen, Genevieve;Birdsell, Dawn N;Rahalison, Lila;Nottingham, Roxanne;Keim, Paul;Wagner, David M;Rajerison, Minoarisoa	Plos Neglected Tropical Diseases	Human Plague; Yersinia Pestis; Genome; Phylogenetic Analysis; Transmission; Epidemic	University of Aberdeen;Pasteur Institute of Madagascar;Northern Arizona University;Translational Genomics Research Institute	United Kingdom; Madagascar; United States of America
2022	proteomic signatures of antimicrobial resistance in yersinia pestis and francisella tularensis	Deatherage Kaiser, Brooke L;Birdsell, Dawn N;Hutchison, Janine R;Thelaus, Johanna;Jenson, Sarah C;Andrianaivoarimanana, Voahangy;Bystroem, Mona;Myrtennaes, Kerstin;Mcdonough, Ryelan F;Nottingham, Roxanne D;Sahl, Jason W;Schweizer, Herbert P;Rajerison, Minoarisoa;Forsman, Mats;Wunschel, David S;Wagner, David M	Frontiers In Medicine	Proteomics; Antimicrobial Resistance; Yersinia Pestis; Francisella Tularensis; Fatty Acid Biosynthesis	Swedish Defense Research Agency;Pacific Northwest National Laboratory;Pasteur Institute of Madagascar;Northern Arizona University	Madagascar; Sweden; United States of America
2021	yersinia pestis strains isolated in natural plague foci of caucasus and transcaucasia in the context of the global evolution of species	Pisarenko, Sergey, V;Evchenko, Anna Yu;Kovalev, Dmitry A;Evchenko, Yuri M;Bobrysheva, Olga, V;Shapakov, Nikolay A;Volynkina, Anna S;Kulichenko, Alexander N	Genomics	Yersinia Pestis; Caucasus; Whole Genome Sequencing; Whole Genome Single Nucleotide Polymorphism Analysis; Comparative Genomics	Stavropol Research Anti-plague Institute	Russia
2021	a new generation needle- and adjuvant-free trivalent plague vaccine utilizing adenovirus-5 nanoparticle platform	Kilgore, Paul B;Sha, Jian;Andersson, Jourdan A;Motin, Vladimir L;Chopra, Ashok K	npj Vaccines	Yersinia Pestis; Plague; Trivalent Vaccine; Vaccine; Efficacy; Protection	University of Texas Medical Branch	United States of America
2020	pentaplex real-time pcr for differential detection ofyersinia pestisandy.pseudotuberculosisand application for testing fleas collected during plague epizootics	Bai, Ying;Motin, Vladimir;Enscore, Russell E;Osikowicz, Lynn;Rosales Rizzo, Maria;Hojgaard, Andrias;Kosoy, Michael;Eisen, Rebecca J	Microbiologyopen	Assay Development; Fleas; Pentaplex Real Time Pcr; Yersinia Pestis; Yersinia Pseudotuberculosis	University of Texas Medical Branch;KB One Health LLC;Centers for Disease Control and Prevention	United States of America
2019	human macrophages clear the biovar microtus strain of yersinia pestis more efficiently than murine macrophages	Zhang, Qingwen;Xin, Youquan;Zhao, Haihong;Liu, Rongjiao;Xu, Xiaoqing;Yan, Yanfeng;Kong, Zhipeng;Wang, Tong;Qi, Zhizhen;Zhang, Qi;You, Yang;Song, Yajun;Cui, Yujun;Yang, Ruifu;Zhang, Xuefei;Du, Zongmin	Frontiers In Cellular And Infection Microbiology	Yersinia Pestis; Host Specific Pathogenicity; Biovar Microtus; Human Lymphocyte; Transcriptome	Qinghai Institute for Endemic Disease Prevention and Control;Beijing Institute of Microbiology and Epidemiology	China
2017	the origin and early spread of the black death in italy: first evidence of plague victims from 14th-century liguria (northern italy)	Cesana, D;Benedictow, O J;Bianucci, R	Anthropological Science	Plague Rdt; Bracco Massif; Genoa; Plague Epicentres; Via Francigena	Faculty of Medicine of Marseille;University of Turin;University of Oslo;University of Genoa	Norway; Italy; France
2016	structure-activity relationships of the mepicides: n-acyl and o-linked analogs of fr900098 as inhibitors of dxr from mycobacterium tuberculosis and yersinia pestis	Jose, Geraldine San;Jackson, Emily R;Haymond, Amanda;Johny, Chinchu;Edwards, Rachel L;Wang, Xu;Brothers, R Carl;Edelstein, Emma K;Odom, Audrey R;Boshoff, Helena I;Couch, Robin D;Dowd, Cynthia S	ACS Infectious Diseases	Mep Pathway; Antibiotic; Phosphonate Prodrug; Mycobacterium Tuberculosis; Yersinia Pestis	George Washington University;George Mason University;National Institute of Allergy and Infectious Diseases;Washington University	United States of America
2025	the outcasts, the sick, and the undead: atypical burials of the late medieval to modern greater poland	Bonczarowska, Joanna H;Wysocka, Joanna;Drupka, Beata;Da Silva, Nicolas Antonio;KrauseKyora, Ben;Krzepkowski, Marcin	Scientific Reports	Ancient Dna; Infectious Disease; Plague; Yersinia Pestis; Kinship; Undead	Yale School of Medicine;Regional Museum of Wagrowiec;Polish Academy of Sciences;University of Wrocław;University of Kiel	Poland; Germany; United States of America
2021	secretome and comparative proteomics of yersinia pestis identify two novel e3 ubiquitin ligases that contribute to plague virulence	Cao, Shiyang;Chen, Yuling;Yan, Yanfeng;Zhu, Songbiao;Tan, Yafang;Wang, Tong;Song, Yajun;Deng, Haiteng;Yang, Ruifu;Du, Zongmin	Molecular and Cellular Proteomics	Yersinia Pestis; Plague; F1 Antigen; Prevention; Rodents	Beijing Institute of Microbiology and Epidemiology;Tsinghua University	China
2021	highly specific and sensitive detection of yersinia pestis by portable cas12a-uptlfa platform	You, Yang;Zhang, Pingping;Wu, Gengshan;Tan, Yafang;Zhao, Yong;Cao, Shiyang;Song, Yajun;Yang, Ruifu;Du, Zongmin	Frontiers In Microbiology	Lateral Flow Immunochromatographic Assay; Up Converting Phosphor Technology; Nucleic Acid Detection; Yersinia Pestis; Cas12a	Beijing Institute of Microbiology and Epidemiology	China
2020	electrorheological sensor encapsulating microsphere media for plague diagnosis with rapid visualization	Chou, PaiChien;Lin, FengPing;Hsu, HuiLing;Chang, ChiJung;Lu, ChienHsing;Chen, JemKun	ACS Sensors	Fe3o4; Microsphere; Core/shell; Plague; Particle Chaining; Electrorheology	Taipei Medical University Hospital;National Taiwan University of Science and Technology;National Defense Medical Center;Feng Chia University;Taichung Veterans General Hospital;National Yang-Ming University	Taiwan, China
2020	yersinia pestis strains from latvia show depletion of the pla virulence gene at the end of the second plague pandemic	Susat, Julian;Bonczarowska, Joanna H;PetersoneGordina, Elina;Immel, Alexander;Nebel, Almut;Gerhards, Guntis;KrauseKyora, Ben	Scientific Reports	Human Plague; Yersinia Pestis; Genome; Plasmid; Pandemic	University of Kiel;University of Latvia	Latvia; Germany
2023	designable poly(methacrylic acid)/silver cluster ring arrays as reflectance spectroscopy-based biosensors for label-free plague diagnosis	Chen, ChihWei;Chen, ShihHsun;Huang, ChihFeng;Chen, JemKun	Polymers	Silver Clusters; Poly Methacrylic Acid Brush; Plague; Reflectance Spectra	National Yang-Ming Chiao Tung University;National Chung Hsing University;National Taiwan University of Science and Technology;Chia Nan University of Pharmacy and Science;Chi Mei Medical Center	Taiwan, China
2016	yersinia pestis caf1 protein: effect of sequence polymorphism on intrinsic disorder propensity, serological cross-reactivity and cross-protectivity of isoforms	Kopylov, Pavel Kh;Platonov, Mikhail E;Ablamunits, Vitaly G;Kombarova, TatYana I;Ivanov, Sergey A;Kadnikova, Lidiya A;Somov, Aleksey N;Dentovskaya, Svetlana V;Uversky, Vladimir N;Anisimov, Andrey P	Plos One	Plague; Yersinia Pestis; Sequencing; Protection; Rodents	Russian Academy of Sciences;State Research Center for Applied Microbiology and Biotechnology;Saint Petersburg Medical Pediatric University;University of South Florida	Russia; United States of America
2023	rodent abundance, diversity and community structure in a bubonic plague endemic area, northern tanzania	Kessy, Stella T;Makundi, Rhodes H;Sabuni, Christopher;Massawe, Apia W;Rija, Alfan A	Mammalia	Bubonic Plague; Mbulu District; Plague Persistence; Rodent Abundance And Diversity; Tanzania	Nelson Mandela African Institution of Science and Technology;Sokoine University of Agriculture;African Center of Excellence for Innovative Rodent Pest Management	Tanzania
2020	the characteristics and genome analysis of the novel y. pestis phage jc221	Yuan, Yue;Xi, Hengyu;Dai, Jiaxin;Zhong, Youhong;Lu, Shuguang;Wang, Tianqi;Yang, Lihua;Guan, Yuan;Wang, Peng	Virus Research	Phage; Yersinia Pestis; Biological Characteristics; Genomic Analysis	Kunming Medical University;Jilin University;Army Military Medical University;Yunnan Institute for Endemic Disease Prevention and Control	China
2021	rodent hosts and flea vectors in brazilian plague foci: a review	Reis Da Silva Fernandes, Diego Leandro;Filgueira Bezerra, Matheus;Sobreira Bezerra Da Silva, Marise;Leal, Nilma Cintra;De Souza Reis, Christian Robson;Paiva De Almeida, Alzira Maria	Integrative Zoology	Fleas; Plague; Rodents; Transmission; Vector	Aggeu Magalhães Institute	Brazil
2016	spatial analysis and identification of high risk plague regions in pakistan based on associated rodent species distribution	Shabbir, Madiha;Aleem, Maha;Javed, Sundus;Wagner, David M;Keim, Paul S;Eqani, Syed Ali Musstjab Akbar Shah;Bokhari, Habib	Journal Of Infection In Developing Countries	Pakistan; Plague; Pandemic; Rodents; Prevalence; Yersinia Pestis	COMSATS Institute of Information Technology;Northern University of Arizona	Pakistan; United States of America
2023	poly[2-(dimethylamino)ethyl methacrylate]/gold nanoparticle composite dual-stripe nanowire arrays as optical biosensors for label-free plague diagnosis	Chen, JemKun;Zeng, XiangYun;Chang, ChiJung;Chen, ChihWei	Journal Of The Taiwan Institute Of Chemical Engineers	Gold Nanoparticles; Poly[2 Ethyl Methacrylate]; Brush; Plague; Reflectance Spectra	National Taiwan University of Science and Technology;Chia Nan University of Pharmacy and Science;Feng Chia University;Chi Mei Medical Center	Taiwan, China
2020	induction of protective antiplague immune responses by self-adjuvanting bionanoparticles derived from engineered yersinia pestis	Wang, Xiuran;Singh, Amit K;Zhang, Xiangmin;Sun, Wei	Infection And Immunity	Outer Membrane Vesicles; Yersinia Pestis; Lipid A; Plague Vaccine; Protective Immunity	Albany Medical College;Wayne State University	United States of America
2021	the use of an organo-selenium peptide to develop new antimicrobials that target a specific bacteria	Tran, Phat;Kopel, Jonathan;Fralick, Joe A;Reid, Ted W	Antibiotics-Basel	Selenium; Phage; Phage Display Technology; Phage Library; Glutathione; Free Radicals; Superoxide; Yersinia Pestis; Escherichia Coli	Texas Tech University	United States of America
2018	rapid antibiotic susceptibility determination for yersinia pestis using flow cytometry spectral intensity ratio (sir) fluorescence analysis	Zahavy, Eran;Rotem, Shahar;Gur, David;AloniGrinstein, Ronit;Aftalion, Moshe;Ber, Raphael	Journal Of Fluorescence	Bacterial Fluorescence; Flow Cytometry; Antibiotic Susceptabilty Test; Yersinia Pestis	Israel Institute for Biological Research	Israel
2022	a role for early-phase transmission in the enzootic maintenance of plague	Mitchell, Cedar L;Schwarzer, Ashley R;Miarinjara, Adelaide;Jarrett, Clayton O;Luis, Angela D;Hinnebusch, B Joseph	Plos Pathogens	Rodents; Yersinia Pestis; Transmission; Plague; Epidemiological Survey	University of North Carolina;El Paso County Public Health;Emory University;University of Montana;National Institute of Allergy and Infectious Diseases	United States of America
2018	highly sensitive detection of high-risk bacterial pathogens using sers-based lateral flow assay strips	Wang, Rui;Kim, Kihyun;Choi, Namhyun;Wang, Xiaokun;Lee, Jiyoung;Jeon, Jun Ho;Rhie, GiEun;Choo, Jaebum	Sensors And Actuators B-Chemical	Yersinia Pestis; Francisella Tularensis; Bacillus Anthraces; Surface Enhanced Raman Scattering; Lateral Flow Assay	Hanyang University;Korea Centers for Disease Control and Prevention	South Korea
2022	pgte enzyme of salmonella enterica shares the similar biological roles to plasminogen activator (pla) in interacting with dec-205 (cd205), and enhancing host dissemination and infectivity by yersinia pestis	Li, Qiao;Ye, Chenglin;Zhao, Fei;Li, Wenjin;Zhu, Sizhe;Lv, Yin;Park, Chae Gyu;Zhang, Yingmiao;Jiang, LingYu;Yang, Kun;He, Yingxia;Cai, Huahua;Zhang, Song;Ding, HongHui;Njiri, Olivia Adhiambo;Tembo, John Mambwe;Alkraiem, Ayman Ahmad;Li, AnYi;Sun, ZiYong;Li, Wei;Yan, MeiYing;Kan, Biao;Huo, Xixiang;Klena, John D;Skurnik, Mikael;Anisimov, Andrey P;Gao, Xiaofang;Han, Yanping;Yang, RuiFu;Xiamu, Xiding;W…	Frontiers In Immunology	Yersinia Pestis; Salmonella Enterica; Dec 205; Pgte; Dissemination; Evolution	Taibah University;Hubei Provincial Center for Disease Control and Prevention;Shenzhen University;Wuhan University;State Research Center for Applied Microbiology and Biotechnology;Genuv Inc;Huazhong University of Science and Technology;Beijing Institute of Microbiology and Epidemiology;Wenquan Center for Disease Control and Prevention;Ewha Womans University;University of Helsinki;Chinese Academy o…	Russia; China; Finland; South Korea; Saudi Arabia; United States of America
2025	climatic variations and yersinia pestis host-vector abundance: a case study in ankazobe district to understand plague epidemiology in madagascar	Rasoamalala, Fanohinjanaharinirina;Fell, Henry G;Maminirina, Lanto A;Bodoarison, Zaina;Randriamiharisoa, Lalatiana O;Randriamanantsoa, Mamy G;Ramambason, Haingotiana R;Andrianaivoarimanana, Voahangy;Harimalala, Mireille;Rajerison, Minoarisoa;Ramasindrazana, Beza;Atkinson, Steve	BMC Infectious Diseases	Plague; Fleas; Rodents; Climatic Variables; Madagascar	Pasteur Institute of Madagascar;University of Nottingham;Ministry of Public Health;Madagascar National Parks;University of Antananarivo	United Kingdom; Madagascar
2017	identification of new virulence factors and vaccine candidates for yersinia pestis	Andersson, Jourdan A;Sha, Jian;Erova, Tatiana E;Fitts, Eric C;Ponnusamy, Duraisamy;Kozlova, Elena V;Kirtley, Michelle L;Chopra, Ashok K	Frontiers In Cellular And Infection Microbiology	Yersinia Pestis; Mouse Model Of Bubonic And Pneumonic Plague; Type 6 Secretion System And Effectors; Phagocytosis; Intracellular Survival	University of Texas Medical Branch	United States of America
2022	yersinia pestis-induced mitophagy that balances mitochondrial homeostasis and mros-mediated bactericidal activity	Jiao, Yang;Cao, Shiyang;Zhang, Yuan;Tan, Yafang;Zhou, Yazhou;Wang, Tong;You, Yang;Chen, Hongyan;Ren, Yifan;Yang, Ruifu;Du, Zongmin	Microbiology Spectrum	Mitochondrial Dysfunction; Mros; Mitophagy; Yersinia Pestis; Yoph; Plague	Beijing Institute of Microbiology and Epidemiology	China
2016	sympatric speciation of the plague microbe yersinia pestis: monohostal specialization in the host-parasite marmot-flea (marmota sibirica-oropsylla silantiewi) system	Suntsov, V V	Biology Bulletin	Yersinia Pseudotuberculosis; Yersinia Pestis; Plague; Rodents; Epidemiological Survey	Russian Academy of Sciences	Russia
2022	plagueas discoursein johnof ephesus'saccountof the justinianicplague(ca. 542-544 ce)	De Wet, Chris L	Early Christianity	John Of Ephesus; Discourse; Plague; Bubonic Plague; Justinianic Plague	University of South Africa	Australia
2021	single-dose intranasal subunit vaccine rapidly clears secondary sepsis in a high-dose pneumonic plague infection	DArco, Christina;Mccormick, Alison A;Arnaboldi, Paul M	Vaccine	Yersinia Pestis; Plague; Mucosal Vaccine; Subunit Vaccine; Tobacco Mosaic Virus	Touro University California;Biopeptides Corporation;New York Medical College	United States of America
2018	ancient pathogen dna in human teeth and petrous bones	Margaryan, Ashot;Hansen, Henrik B;Rasmussen, Simon;Sikora, Martin;Moiseyev, Vyacheslav;Khoklov, Alexandr;Epimakhov, Andrey;Yepiskoposyan, Levon;Kriiska, Aivar;Varul, Liivi;Saag, Lehti;Lynnerup, Niels;Willerslev, Eske;Allentoft, Morten E	Ecology And Evolution	Ancient Dna; Ancient Pathogen; Metagenomics; Petrous Bone; Plague; Yersinia Pestis	Russian-Armenian University;National Academy of Sciences;Russian Academy of Sciences;University of Copenhagen;Tallinn University;University of Tartu;South Ural State University;Samara State University of Social Sciences and Education;University of Cambridge;Technical University of Denmark;Wellcome Trust Sanger Institute	Russia; Denmark; United Kingdom; Estonia; Armenia
2017	characterization of yersinia pestis interactions with human neutrophils in vitro	Dudte, Sophia C;Hinnebusch, B Joseph;Shannon, Jeffrey G	Frontiers In Cellular And Infection Microbiology	Yersinia Pestis; Plague; Bubonic Plague; Neutrophil; Polymorphonuclear; Intracellular; Activation	National Institute of Allergy and Infectious Diseases	United States of America
2016	temporal progression of pneumonic plague in blood of nonhuman primate: a transcriptomic analysis	Hammamieh, Rasha;Muhie, Seid;Borschel, Richard;Gautam, Aarti;Miller, StacyAnn;Chakraborty, Nabarun;Jett, Marti	Plos One	Human Plague; Rodents; Genome; Plague; Yersinia Pestis	Walter Reed Army Medical Center;National Cancer Institute;Geneva Foundation;United States Army Center for Environmental Health Research	United States of America
2019	chromosomally-encoded yersinia pestis type iii secretion effector proteins promote infection in cells and in mice	Bartra, Sara Schesser;Lorica, Cherish;Qian, Lianfen;Gong, Xin;Bahnan, Wael;Barreras, Henry, Jr;Hernandez, Rosmely;Li, Zhongwei;Plano, Gregory V;Schesser, Kurt	Frontiers In Cellular And Infection Microbiology	Yersinia; Type Iii Secretion; Pathogenesis; Leucine Rich Repeats; Plague; Mouse	University of Miami;Florida Atlantic University	United States of America
2018	the resistance to plague infection among meriones persicus from endemic and non-endemic regions in iran: the role of gut microbiota	Assmar, Mehdi;Keypour, Marjan;Rohani, Mehdi;Mostafavi, Ehsan;Farhud, Dariush Daneshvar	Iranian Journal Of Public Health	Gut Microbiota; Infectious Disease; Meriones Persicus; Plague; Iran	Pasteur Institute of Iran;University of Tehran Medical Sciences;Iranian Academy of Medical Sciences	Iran
2016	navigable rivers facilitated the spread and recurrence of plague in pre-industrial europe	Yue, Ricci P H;Lee, Harry F;Wu, Connor Y H	Scientific Reports	Plague; Yersinia Pestis; Transmission; Rodents; Epidemiological Survey	University of Hong Kong;Virginia Tech	China; United States of America
2023	the plague in crete during the 19th century	Stefanogiannis, Ioannis;Michaleas, Spyros N;Papadaki, Eleni;Mouzas, Ioannis;Karamanou, Marianna	Cureus Journal Of Medical Science	History Of Plague; Yersinia Pestis; Bubonic Plague; Black Death; Fleas	University of Crete;National and Kapodistrian University of Athens	Greece
2020	empirical "integrated disease management" in ferrara during the italian plague (1629-1631)	Vicentini, Chiara Beatrice;Manfredini, Stefano;Mares, Donatella;Bonacci, Teresa;Scapoli, Chiara;Chicca, Milvia;Pezzi, Marco	Parasitology International	Italian Plague; Ferrara; Integrated Disease Management; Antimicrobial Insecticidal Repellent Agents; Physical Agents	University of Ferrara;University of Calabria	Italy
2020	archaeolinguistic evidence for the farming/language dispersal of koreanic	Hudson, Mark J;Robbeets, Martine	Evolutionary Human Sciences	Archaeolinguistics; Neolithic; Agriculture; Korea; Transeurasian; Yersinia Pestis	Max Planck Institute for the Science of Human History	Germany
2024	a protein o-glcnac glycosyltransferase regulates the antioxidative response in yersinia pestis	Cao, Shiyang;Wang, Tong;Ren, Yifan;Wu, Gengshan;Zhang, Yuan;Tan, Yafang;Zhou, Yazhou;Chen, Hongyan;Zhang, Yu;Song, Yajun;Yang, Ruifu;Du, Zongmin	Nature Communications	Mammalian; Plague; Yersinia Pestis; Rodents; Epidemiological Survey	Academy of Military Medical Sciences	China
2021	fossil dna research- possibilities and limitations	Wasiak, Tomasz;Strozik, Tadeusz	Postepy Higieny I Medycyny Doswiadczalnej	Ancient Dna; Next Generation Sequencing; Woolly Mammoth; Neanderthal; Mycobacterium Leprae; Mycobacterium Tuberculosis; Yersinia Pestis	Medical University of Lodz	Poland
2021	interplay between yersinia pestis and its flea vector in lipoate metabolism	Bouvenot, Typhanie;Dewitte, Amelie;Bennaceur, Nadia;Pradel, Elizabeth;Pierre, Francois;BontempsGallo, Sebastien;Sebbane, Florent	Isme Journal	Plague; Yersinia Pestis; Transmission; Rodents; Epidemiological Survey	University of Lille	France
2022	serological investigation of plague and brucellosis infection in marmota himalayana plague foci in the altun mountains on the qinghai-tibet plateau	Qin, Shuai;Liang, Junrong;Tang, Deming;Chen, Yuhuang;Duan, Ran;Lu, Xinmin;Bukai, Asaiti;Zheng, Xiaojin;Lv, Dongyue;He, Zhaokai;Wu, Weiwei;Han, Haonan;Jing, Huaiqi;Wang, Xin	Frontiers In Public Health	Plague; Brucellosis; Seroprevalence; Marmota Himalayana Plague Focus; Previous Infection	Aksai Kazakh Autonomous County Center for Disease Control and Prevention;Shenzhen Nanshan Maternal and Child Healthcare Hospital;Chinese Center for Disease Control and Prevention	China
2021	the princess and the plague: explaining epidemics in imperial tibet, khotan, and central asia	Mcgrath, William A	Journal Of The American Oriental Society	Plague Reservoir Hosts; Human Plague; Phylogenetic Analysis; Protection; Plague	New York University	United States of America
2019	differential gene expression patterns of yersinia pestis and yersinia pseudotuberculosis during infection and biofilm formation in the flea digestive tract	Chouikha, Iman;Sturdevant, Daniel E;Jarrett, Clayton;Sun, YiCheng;Hinnebusch, B Joseph	Msystems	Yersinia Pestis; Yersinia Pseudotuberculosis; Arthropodborne Transmission; Biofilm; Fleas; Plague	National Institute of Allergy and Infectious Diseases;Inserm;Chinese Academy of Medical Sciences;Peking Union Medical College	China; United States of America; France
2022	yersinia pestis surface antigens in reception of specific bacteriophages	Byvalov, A A;Dudina, L G;Ivanov, S A;Kopylov, P Kh;Svetoch, T E;Konyshev, I V;Morozova, N A;Anisimov, A P;Dentovskaya, S V	Bulletin Of Experimental Biology And Medicine	Bacteriophage; Yersinia Pestis; Adhesiveness	Vyatka State University;Federal Service for Oversight of Consumer Protection and Welfare;Russian Academy of Sciences	Russia
2024	five centuries of plague presence in albania (fourteenth to nineteenth century)	Muhaj, Ardian	Hiperboreea	Keywords Black Plague; Europe; Albania; Five Centuries; Demography	Institute of History	Albania
2018	high-throughput analysis of yersinia pseudotuberculosis gene essentiality in optimised in vitro conditions, and implications for the speciation of yersinia pestis	Willcocks, Samuel J;Stabler, Richard A;Atkins, Helen S;Oyston, Petra F;Wren, Brendan W	BMC Microbiology	Yersinia; Tradis; Tnseq; Essential Gene	London School of Hygiene and Tropical Medicine;Defense Science and Technology Laboratory Porton Down	United Kingdom
2022	characterization of klebsiella pneumoniae isolated from patients suspected of pulmonary or bubonic plague during the madagascar epidemic in 2017	Rakotondrasoa, Andriniaina;Andrianonimiadana, Lova Maminirina;Rahajandraibe, Soloandry;Razafimahatratra, Solohery;Andrianaivoarimanana, Voahangy;Rahelinirina, Soanandrasana;Crucitti, Tania;Brisse, Sylvain;Jeannoda, Victor;Rajerison, Minoarisoa;Collard, JeanMarc	Scientific Reports	Yersinia Pestis; Bubonic Plague; Genome; Polymerase Chain Reaction; Epidemic	University of Antananarivo;Pasteur Institute of Madagascar;Chinese Academy of Sciences;Pasteur Institute	China; France; Madagascar
2024	seroprevalence, blood chemistry, and patterns of canine parvovirus, distemper virus, plague, and tularemia in free-ranging coyotes (canis latrans) in northern new mexico, usa	White, Leah M;Gifford, Suzanne J;Kaufman, Gail;Gese, Eric;Peyton, Mark A;Parmenter, Robert R;Cain, James W, Iii	Journal Of Wildlife Diseases	Canidae; Predator; Serology; Zoonotic Disease	Consulting DVM;New Mexico State University;Utah State University;National Park Service;United States Forest Service	United States of America
2025	retracing the path of evolution: polymorphisms of aspa codon 363 shape the fitness of yersinia pestis	Song, Kai;Lv, Ruichen;Shen, Leiming;Wu, Yarong;Qian, Xiuwei;Cui, Yiming;Wei, Yumeng;Li, Yanbing;Zhao, Yanting;Yao, Wenwu;Tan, Yafang;Han, Yanping;Bi, Yujing;Du, Zongmin;Sebbane, Florent;Cui, Yujun;Yang, Ruifu;Song, Yajun	Emerging Microbes and Infections	Yersinia Pestis; Aspa; Polymorphism; Competition; Fitness; Evolution	University of Lille;Zhejiang Provincial Center for Disease Control and Prevention;Soochow University;Academy of Military Medical Sciences;Inner Mongolia Agricultural University;Central South University;East China Research Institute of Medicine and Biotechnology;Fujian Agriculture and Forestry University	China; France
2015	homology analysis and cross-immunogenicity of ompa from pathogenic yersinia enterocolitica, yersinia pseudotuberculosis and yersinia pestis	Chen, Yuhuang;Duan, Ran;Li, Xu;Li, Kewei;Liang, Junrong;Liu, Chang;Qiu, Haiyan;Xiao, Yuchun;Jing, Huaiqi;Wang, Xin	Molecular Immunology	Homology Analysis; Cross Immunogenicity; The Outer Membrane Protein A; Pathogenic Yersinia	Chinese Center for Disease Control and Prevention	China
2023	characterization of an aspartate aminotransferase encoded by ypo0623 with frequent nonsense mutations in yersinia pestis	Jin, Junyan;Xiao, Liting;Wu, Yarong;Sun, Zhulin;Xiong, Ziyao;Li, Yanbing;Zhao, Yanting;Yao, Wenwu;Shen, Leiming;Cui, Yiming;Tan, Yafang;Han, Yanping;Du, Zongmin;Cui, Yujun;Yang, Ruifu;Song, Kai;Song, Yajun	Frontiers In Cellular And Infection Microbiology	Yersinia Pestis; Ypo0623; Aspartate Aminotransferase; T6ss; Genome Decay	Zhejiang Provincial Center for Disease Control and Prevention;Beijing Institute of Microbiology and Epidemiology;Inner Mongolia Agricultural University;Central South University;Anhui Medical University;Fujian Agriculture and Forestry University	China
2018	targeting of the yersinia pestis f1 capsular antigen by innate-like b1b cells mediates a rapid protective response against bubonic plague	Levy, Yinon;Vagima, Yaron;Tidhar, Avital;Aftalion, Moshe;Gur, David;Nili, Uri;Chitlaru, Theodore;Zauberman, Ayelet;Mamroud, Emanuelle	npj Vaccines	Mouse; Yersinia Pestis; F1 Antigen; Prevention; Intervention	Israel Institute for Biological Research	Israel
2025	contribution of the type 3 secretion system to adaptive and innate immunity induced by a live yersinia pseudotuberculosis plague vaccine	Derbise, Anne;Guillas, Chloe;EcheniqueRivera, Hebert;Carniel, Elisabeth;Gerke, Chris;PizarroCerda, Javier;Demeure, Christian E	Vaccine	Plague; Live Vaccine; Yersinia Pestis; Virulence Plasmid Pyv; Type 3 Secretion System; Nutritional Immunity	CNRS;University Paris Cité;Pasteur Institute	France
2024	the pen behind the pathogen: yersinia pestis and the lombard conquest in paul the deacon's historia langobardorum	Batterman, Thomas	Journal Of Late Antiquity	Plague; Yersinia Pestis; Pandemic; Rodents; Epidemiological Survey	Georgetown University	United States of America
2023	the gendered dimensions of london's last bubonic plague epidemic 1665-1666	Barnes, Kent B	Environmental Hazards-Human And Policy Dimensions	London; Bubonic Plague; Gender; Vulnerability; Maternal Mortality	Towson University	United States of America
2022	deltamethrin reduces survival of non-target small mammals	Goldberg, Amanda R;Biggins, Dean E;Ramakrishnan, Shantini;Bowser, Jonathan W;Conway, Courtney J;Eads, David A;Wimsatt, Jeffrey	Wildlife Research	Chaetodipus; Conservation; Fleas; Insecticide; Management; Microtus; Non Target; Peromyscus; Reithrodontomys; Rodents; Survival; Yersinia Pestis	United States Geological Survey;West Virginia University;Colorado State University;University of Idaho;New Mexico Highlands University	United States of America
2024	recombinant yope and lcrv vaccine candidates protect mice against plague and yersiniosis	Gupta, Ankit;Mahajan, Pooja;Bhagyawant, Sameer S;Saxena, Nandita;Johri, Atul Kumar;Kumar, Subodh;Verma, Shailendra Kumar	Heliyon	Yersinia Pestis; Yope; Lcrv; Plague Vaccine; Yersinia Enterocolitica; Yersinia Pseudotuberculosis	Defense Research and Development Establishment;Jawaharlal Nehru University;Jiwaji University;La Jolla Institute for Immunology	India; United States of America
2022	analytical framework to evaluate and optimize the use of imperfect diagnostics to inform outbreak response: application to the 2017 plague epidemic in madagascar	Ten Bosch, Quirine;Andrianaivoarimanana, Voahangy;Ramasindrazana, Beza;Mikaty, Guillain;Rakotonanahary, Rado J L;Nikolay, Birgit;Rahajandraibe, Soloandry;Feher, Maxence;Grassin, Quentin;Paireau, Juliette;Rahelinirina, Soanandrasana;Randremanana, Rindra;Rakotoarimanana, Feno;Melocco, Marie;Rasolofo, Voahangy;PizarroCerda, Javier;Le Guern, AnneSophie;Bertherat, Eric;Ratsitorahina, Maherisoa;Spiegel…	Plos Biology	Yersinia Pestis; Bubonic Plague; Distribution; Plague Epidemic; Plague	Pasteur Institute of Madagascar;Ministry of Public Health;Pasteur Institute;University Paris Cité;Wageningen University and Research;World Health Organization	Madagascar; Netherlands; Switzerland; France
2021	bioarchaeological insights into the last plague of imola (1630-1632)	Guellil, Meriam;Rinaldo, Natascia;Zedda, Nicoletta;Kersten, Oliver;Muro, Xabier Gonzalez;Stenseth, Nils Chr;GualdiRusso, Emanuela;Bramanti, Barbara	Scientific Reports	Plague; Yersinia Pestis; Plague Epidemic; Rodents; Epidemiological Survey	University of Ferrara;University of Tartu;University of Bologna;University of Oslo	Norway; Italy; Estonia
2019	plague management of prairie dog colonies: degree and duration of deltamethrin flea control	Eads, David A;Biggins, Dean E	Journal Of Vector Ecology	Black Footed Ferret; Prairie Dogs; Insecticide; Pulicide; Yersinia Pestis	Colorado State University;United States Geological Survey	United States of America
2023	manganese-based nanoparticle vaccine for combating fatal bacterial pneumonia	Ouyang, Xuan;Xu, Xican;Qin, Qingqing;Dai, Chenxi;Wang, Hongyu;Liu, Shuang;Hu, Lingfei;Xiong, Xiaolu;Liu, Huiyu;Zhou, Dongsheng	Advanced Materials	Manganese Based Nanoparticles; Pneumonic Plague; Plague Vaccine	Beijing Institute of Microbiology and Epidemiology;Beijing University of Chemical Technology	China
2024	development and evaluation of a multi-target droplet digital pcr assay for highly sensitive and specific detection of yersinia pestis	Zhao, Yanting;Yan, Ziheng;Song, Kai;Li, Yanbing;Shen, Leiming;Cui, Yiming;Du, Zongmin;Yang, Ruifu;Song, Yajun;Jing, Lan;Zhao, Yong	Plos Neglected Tropical Diseases	Mouse; Human Plague; Polymerase Chain Reaction; Plague; Yersinia Pestis	Beijing Institute of Microbiology and Epidemiology;Beijing Key Laboratory for POCT Bioemergency and Clinical Medicine;Inner Mongolia Agricultural University;Central South University	China
2020	an evaluation of the flea index as a predictor of plague epizootics in the west nile region of uganda	Eisen, Rebecca J;Atiku, Linda A;Mpanga, Joseph T;Enscore, Russell E;Acayo, Sarah;Kaggwa, John;Yockey, Brook M;Apangu, Titus;Kugeler, Kiersten J;Mead, Paul S	Journal Of Medical Entomology	Flea Index; Plague Surveillance; Xenopsylla Cheopis; Rattus Rattus; Yersinia Pestis	Uganda Virus Research Institute;Centers for Disease Control and Prevention	Uganda; United States of America
2024	efficiency of different vntr loci in the mlva25 analysis of yersinia pestis strains of medieval biovar from eastern europe and central asia foci	Karapetyan, L A;Sidorin, A S;Kovrizhnikov, A V;Naryshkina, E A;Fedorov, A V;Eroshenko, G A;Kutyrev, V V	Molecular Genetics Microbiology And Virology	Plague Pathogen; Strains; Medieval Biovar; Subtyping; Natural Focus	Russian Federal State Agency for Health and Consumer Rights Surveillance	Russia
2023	regulatory functions of purr in yersinia pestis: orchestrating diverse biological activities	Xiao, Liting;Jin, Junyan;Song, Kai;Qian, Xiuwei;Wu, Yarong;Sun, Zhulin;Xiong, Ziyao;Li, Yanbing;Zhao, Yanting;Shen, Leiming;Cui, Yiming;Yao, Wenwu;Cui, Yujun;Song, Yajun	Microorganisms	Yersinia Pestis; Purr; Transcriptional Regulation; Purine Biosynthesis	Beijing Institute of Microbiology and Epidemiology;Anhui Medical University	China
2019	induction of the immunoprotective coat of yersinia pestis at body temperature is mediated by the caf1r transcription factor	AlJawdah, Abdulmajeed D;Ivanova, Iglika G;Waller, Helen;Perkins, Neil D;Lakey, Jeremy H;Peters, Daniel T	BMC Microbiology	Gene Expression Regulation; Yersinia Pestis; Arac Transcription Factor; Temperature; Fimbriae; Bacterial	Newcastle University	United Kingdom
2018	population structure, taxonomy, and genetic features of yersinia pestis strains of the central asian subspecies	Nikiforov, K A;Morozov, O A;Nosov, N Yu;Kukleva, L M;Yeroshenko, G A;Kutyrev, V V	Russian Journal Of Genetics	Plague; Subspecies Classification; Central Asiatica Subspecies; Population Structure; Phylogeny	Russian Research Anti-plague Institute Microbe	Russia
2019	the rise of pneumonic plague in madagascar: current plague outbreak breaks usual seasonal mould	Rabaan, Ali A;AlAhmed, Shamsah H;Alsuliman, Shahab A;Aldrazi, Fatimah A;Alfouzan, Wadha A;Haque, Shafiul	Journal Of Medical Microbiology	Plague; Pneumonic Plague; Bubonic Plague; Madagascar; Transmission; Plague Vaccine	Qatif Central Hospital;Johns Hopkins Aramco Healthcare;Kuwait University;Dammam Medical Complex;Jazan University	Saudi Arabia; Kuwait
2020	comparison of the transmission efficiency and plague progression dynamics associated with two mechanisms by which fleas transmit yersinia pestis	Bosio, Christopher F;Jarrett, Clayton O;Scott, Dana P;Fintzi, Jonathan;Hinnebusch, B Joseph	Plos Pathogens	Yersinia Pestis; Bubonic Plague; Immune Response; Transmission; Plague	National Institute of Allergy and Infectious Diseases	United States of America
2018	combating multidrug-resistant pathogens with host-directed nonantibiotic therapeutics	Andersson, Jourdan A;Sha, Jian;Kirtley, Michelle L;Reyes, Emily;Fitts, Eric C;Dann, Sara M;Chopra, Ashok K	Antimicrobial Agents And Chemotherapy	Yersinia Pestis; Mouse Model; Pneumonic Plague; Bubonic Plague; Clostridium Difficile; Klebsiella Pneumoniae; Acinetobacter Baumannii; New Therapeutics; In Vitro Assays	University of Texas Medical Branch	United States of America
2024	screening and identification of dna nucleic acid aptamers against f1 protein of yersinia pestis using selex method	Shafiei, Nafiseh;Mahmoodzadeh Hosseini, Hamideh;Amani, Jafar;Mirhosseini, Seyed Ali;Jafary, Hanieh	Molecular Biology Reports	Dna Aptamer; Elasa; Selex; Spr; Yersinia Pestis	Baqiyatallah University of Medical Sciences;Islamic Azad University	Iran
2021	insect pathogenic fungi for biocontrol of plague vector fleas: a review	Eads, David A;Jaronski, Stefan T;Biggins, Dean E;Wimsatt, Jeffrey	Journal Of Integrated Pest Management	Fleas; Plague; Biopesticide; Beauveria; Metarhizium	West Virginia University;United States Geological Survey;Agricultural Research Service	United States of America
2021	the role of louse-transmitted diseases in historical plague pandemics	Barbieri, Remi;Drancourt, Michel;Raoult, Didier	Lancet Infectious Diseases	Human Plague; Rodents; Transmission; Plague; Yersinia Pestis	Foundation Méditerranée Infection;Aix-Marseille University	France
2023	retrospective analysis of dissemination of the 2.med1 phylogenetic branch of yersinia pestis in the caucasus	Eroshenko, Galina A A;Balykova, Alina N N;Nikiforov, Konstantin A A;Krasnov, Yaroslav M M;Kukleva, Lyubov M M;Naryshkina, Ekaterina A A;Kuznetsov, Alexander A A;Popov, Nikolay V V;Kutyrev, Vladimir V V	Plos One	Plague; Yersinia Pestis; Phylogenetic Analysis; Plague Epidemic; Rodents	Russian Research Anti-plague Institute Microbe	Russia
2016	yersinia pestis in the age of big data	Yang, Ruifu;Motin, Vladimir L	Yersinia Pestis: Retrospective And Perspective	Yersinia Pestis; Big Data; Omics Driven Research	University of Texas Medical Branch;Beijing Institute of Microbiology and Epidemiology	China; United States of America
2023	new bacteriophages with podoviridal morphotypes active against yersinia pestis: characterization and application potential	Suladze, Tamar;Jaiani, Ekaterine;Darsavelidze, Marina;Elizbarashvili, Maia;Gorge, Olivier;Kusradze, Ia;Kokashvili, Tamar;Lashkhi, Nino;Tsertsvadze, George;Janelidze, Nino;Chubinidze, Svetlana;Grdzelidze, Marina;Tsanava, Shota;Valade, Eric;Tediashvili, Marina	Viruses-Basel	Plague; Bacteriophage; Phage Genome; Phage Typing; Phage Therapy	National Center for Disease Control and Public Health of Georgia;George Eliava Institute of Bacteriophages;University of Georgia;French Armed Forces Biomedical Research Institute IRBA	Georgia; France
2018	duplex lateral flow assay for the simultaneous detection of yersinia pestis and francisella tularensis	JausetRubio, Miriam;Tomaso, Herbert;ElShahawi, Mohammad S;Bashammakh, Abdulaziz S;AlYoubi, Abdulrahman O;OSullivan, Ciara K	Analytical Chemistry	Yersinia Pestis; Genome; Plague; Rodents; Epidemiological Survey	King Abdulaziz University;Institut Català de Recerca i Estudis Avançats;Friedrich-Loeffler-Institut;University Rovira i Virgili	Saudi Arabia; Spain; Germany
2023	a perilous combination: streptococcus coinfection with human plague-report of two cases and review of the literature, 1937-2022	Erly, Brian;FleckDerderian, Shannon;Cooley, Katharine M;MeyerLee, Kim;House, Jennifer;Vinhatton, Elizabeth;Nelson, Christina A	Vector-Borne And Zoonotic Diseases	Yersinia Pestis; Streptococcus; Coinfection; Plague	New Mexico Department of Health;Centers for Disease Control and Prevention;California Department of Public Health;Larimer County Department of Health and Environment;Colorado Department of Public Health and Environment	United States of America
2017	impact of gentamicin concentration and exposure time on intracellular yersinia pestis	Vancleave, Tiva T;Pulsifer, Amanda R;Connor, Michael G;Warawa, Jonathan M;Lawrenz, Matthew B	Frontiers In Cellular And Infection Microbiology	Yersinia Pestis; Antibiotic Protection Assay; Gentamicin; Intracellular Survival; Macrophages	University of Louisville;Pasteur Institute	United States of America; France
2019	isolated cases of plague - inner mongolia-beijing, 2019	Wang, Yumeng;Zhou, Lei;Fan, Mengguang;Wang, Quanyi;Li, Jianyun;Li, Qun;Feng, Zijian;Gao, George F;Xu, Cheng;Chen, Lijuan;Li, Wei;Zhang, Yanping	China CDC weekly	Human Plague; Yersinia Pestis; Protection; Plague; Rodents	Beijing Center for Disease Control and Prevention;China Centers for Disease Control and Prevention;State Key Laboratory of Infectious Disease Prevention and Control;General Center for Disease Control and Prevention of Inner Mongolia Autonomous Region;Chinese Center for Disease Control and Prevention	China
2021	host aspect of territorial expansion of the plague microbe yersinia pestis from the populations of the tarbagan marmot (marmota sibirica)	Suntsov, V V	Biology Bulletin	Yersinia Pestis; Marmota Sibirica; Geographic Population; Territorial Expansion; Phylogenesis; Genovariants	Severtsov Institute of Ecology and Evolution	Russia
2021	effect of a synthetic organoselenium compound on post-vaccination immunopoiesis in the red bone marrow and cell composition of peripheral blood of white mice vaccinated with yersinia pestis ev	Dubrovina, V, I;Starovoitova, T P;YurEva, O, V;Pyatidesyatnikova, A B;Potapov, V A;Musalov, M, V;Balakhonov, S, V	Bulletin Of Experimental Biology And Medicine	Selenium; Organoselenium; Yersinia Pestis Ev; Immunopoiesis	Irkutsk Antiplague Research Institute;Russian Academy of Sciences	Russia
2024	a novel sorf gene mutant strain of yersinia pestis vaccine ev76 offers enhanced safety and improved protection against plague	Guo, Xiao;Xin, Youquan;Tong, Zehui;Cao, Shiyang;Zhang, Yuan;Wu, Gengshan;Chen, Hongyan;Wang, Tong;Song, Yajun;Zhang, Qingwen;Yang, Ruifu;Du, Zongmin	Plos Pathogens	Yersinia Pestis; Plague; Plague Vaccine; Safety; Protection	Qinghai Institute for Endemic Disease Prevention and Control;Beijing Institute of Microbiology and Epidemiology;Anhui Medical University	China
2017	isolation of francisella tularensis and yersinia pestis from blood cultures by plasma purification and immunomagnetic separation accelerates antibiotic susceptibility determination	AloniGrinstein, Ronit;Schuster, Ofir;Yitzhaki, Shmuel;Aftalion, Moshe;Maoz, Sharon;SteinbergerLevy, Ida;Ber, Raphael	Frontiers In Microbiology	Francisella Tularensis; Yersinia Pestis; Bacteremia; Immunomagnetic Separation; Antibiotic Susceptibility; Blood Culture	Israel Institute for Biological Research	Israel
2020	whole-genome assemblies for three yersinia pestis strains isolated in erenhot, china	Wang, Jing;Yang, Xifeng;Zheng, Hongyuan;Tian, Li;Shi, Qi;Wu, Jing;Cui, Yujun;Song, Yajun;Guo, Wenxiu;Yun, Tuoya;Yun, Hua;Jin, Muzi;Chen, Yufei;Zhang, Sheng;Wei, Huaibo	Microbiology Resource Announcements	Yersinia Pestis; Genome; Plague; Rodents; Epidemiological Survey	Chinese Academy of Inspection and Quarantine;Huhehaote Customs District of the People's Republic of China;Beijing Institute of Microbiology and Epidemiology	China
2022	understanding the "black death" and major epidemic outbreaks of plague in modern western historiography	Khaydarov, Timuor	Dialog So Vremenem-Dialogue With Time	Black Death; Secunda Plague; Crisis Of The Middle Ages; Malthusian Impasse; Network Theory; Climatology; Macroregional Study	Kazan Federal University	Russia
2016	ecological opportunity, evolution, and the emergence of flea-borne plague	Hinnebusch, B Joseph;Chouikha, Iman;Sun, YiCheng	Infection And Immunity	Yersinia Pseudotuberculosis; Plague; Transmission; Yersinia Pestis; Rodents	National Institute of Allergy and Infectious Diseases;Chinese Academy of Medical Sciences;Peking Union Medical College	China; United States of America
2020	early evolutionary loss of the lipid a modifying enzyme pagp resulting in innate immune evasion in yersinia pestis	Chandler, Courtney E;Harberts, Erin M;Pelletier, Mark R;Thaipisuttikul, Iyarit;Jones, Jace W;Hajjar, Adeline M;Sahl, Jason W;Goodlett, David R;Pride, Aaron C;Rasko, David A;Trent, M Stephen;Bishop, Russell E;Ernst, Robert K	Proceedings Of The National Academy Of Sciences Of The United States Of America	Lipid A; Evolution; Pathogenesis; Immune Evasion; Yersinia	University of Texas at Austin;AstraZeneca;University of Gdańsk;University of Georgia;McMaster University;Johns Hopkins University;Cleveland Clinic;University of Maryland;Northern Arizona University;Mahidol University	Poland; Thailand; Canada; United States of America
2021	laying the corpses to rest: grain, embargoes, and yersinia pestis in the black sea, 1346-48	Barker, Hannah	Speculum-A Journal Of Medieval Studies	Plague; Yersinia Pestis; Pandemic; Transmission; Rodents	Arizona State University	United States of America
2016	molecular survey of bartonella species and yersinia pestis in rodent fleas (siphonaptera) from chihuahua, mexico	FernandezGonzalez, Adriana M;Kosoy, Michael Y;Rubio, Andre V;Graham, Christine B;Montenieri, John A;Osikowicz, Lynn M;Bai, Ying;AcostaGutierrez, Roxana;AvilaFlores, Rafael;Gage, Kenneth L;Suzan, Gerardo	Journal Of Medical Entomology	Bartonella; Yersinia Pestis; Fleas; Mexico	National Autonomous University of Mexico;Autonomous University of Juárez de Tabasco;Centers for Disease Control and Prevention	Mexico; United States of America
2020	rare bacterial diseases of the lung	Heim, K;Ritter, A	Pneumologe	Antibiotic Treatment; Nocardia Farcinica; Actinomyces; Yersinia Pestis; Microbiology	Charité – Universitätsmedizin Berlin	Germany
2017	the feoabc locus of yersinia pestis likely has two promoters causing unique iron regulation	OConnor, Lauren;Fetherston, Jacqueline D;Perry, Robert D	Frontiers In Cellular And Infection Microbiology	Ferrous Transport; Plague; Iron Regulation; Ferric Uptake; Promoter Structure	University of Michigan;University of Kentucky	United States of America
2025	clostridium tetani bacteraemia in the plague area in france: two cases	Boualam, M A;Bouri, A;Signoli, M;Drancourt, M;Caputo, A;Terrer, E;Aboudharam, G	Current Research In Microbial Sciences	Clostridium; Clostridium Tetani; Tetanus; Palaeomicrobiology; Palaeoculturomics	IHU Méditerranée Infection;Aix-Marseille University	France
2016	microbial genomics of ancient plagues and outbreaks	Andam, Cheryl P;Worby, Colin J;Chang, Qiuzhi;Campana, Michael G	Trends In Microbiology	Human Plague; Plague; Sequencing; Yersinia Pestis; Rodents	University of New Hampshire;Smithsonian Conservation Biology Institute;Harvard T.H. Chan School of Public Health	United States of America
2022	high-resolution structures of a siderophore-producing cyclization domain from yersinia pestis offer a refined proposal of substrate binding	Gnann, Andrew D;Xia, Yuan;Soule, Jess;Barthelemy, Clara;Mawani, Jayata S;Musoke, Sarah Nzikoba;Castellano, Brian M;Brignole, Edward J;Frueh, Dominique P;Dowling, Daniel P	Journal Of Biological Chemistry	Plague; Yersinia Pestis; Rodents; Epidemiological Survey; Control	Genscript Biotech Corporation;Brigham and Women's Hospital;University of California, Los Angeles;Johns Hopkins University;University of Massachusetts Boston;Stanford University;Massachusetts Institute of Technology	United States of America
2016	an internal standard approach for homogeneous tr-fret immunoassays facilitates the detection of bacteria, biomarkers, and toxins in complex matrices	Cohen, Noam;Zahavy, Eran;Zichel, Ran;Fisher, Morly	Analytical And Bioanalytical Chemistry	Time Resolved Fluorescence; Fret; Yersinia Pestis; Bacillus Anthracis; Botulinum Toxin	Israel Institute for Biological Research	Israel
2019	multiplex detection of three select agents directly from blood by use of the genexpert system	Banada, Padmapriya P;Deshpande, Srinidhi;Banik, Sukalyani;Shah, Darshini;Koshy, Ranie;Patel, Bhavana;Kwiatkowski, Robert;Persing, David;Alland, David	Journal Of Clinical Microbiology	Anthrax; Bacillus Anthracis; Diagnostic; Francisella Tularensis; Genexpert; Multiplex Pcr; Plague; Tularemia; Whole Blood; Yersinia Pestis	University Hospital;Rutgers Biomedical and Health Sciences;Cepheid	United States of America
2023	natural foci of plague in kazakhstan in the space-time continuum	Abdel, Ziyat;Abdeliyev, Beck;Yessimseit, Duman;Begimbayeva, Elmira;Mussagalieva, Raikhan	Comparative Immunology Microbiology And Infectious Diseases	Yersinia Pestis; Acanthamoeba; Enzootic Plague Nucleus; Soil Quality; Infection	Ministry of Healthcare of the Republic of Kazakhstan	Kazakhstan
2019	the use of analgesics during vaccination with a live attenuated yersinia pestis vaccine alters the resulting immune response in mice	Culbreth, Marilynn J;Biryukov, Sergei S;Shoe, Jennifer L;Dankmeyer, Jennifer L;Hunter, Melissa;Klimko, Christopher P;RosarioAcevedo, Raysa;Fetterer, David P;Moreau, Alicia M;Welkos, Susan L;Cote, Christopher K	Vaccines	Yersinia Pestis; Plague; Live Vaccine; Mouse; Immune Response; Analgesia; Acetaminophen; Meloxicam	United States Army Medical Research Institute of Infectious Diseases	United States of America
2015	reconstruction of an ancestral yersinia pestis genome and comparison with an ancient sequence	Duchemin, Wandrille;Daubin, Vincent;Tannier, Eric	BMC Genomics	Plague; Yersinia Pestis; Genome; Sequencing; Rodents	University of Lyon 1;National Institute for Research in Computer Science and Automation Grenoble	France
2020	development of anti-yersinia pestis human antibodies with features required for diagnostic and therapeutic applications	Lillo, Antonietta M;Velappan, Nileena;Kelliher, Julia M;Watts, Austin J;Merriman, Samuel P;Vuyisich, Grace;Lilley, Laura M;Coombs, Kent E;Mastren, Tara;Teshima, Munehiro;Stein, Benjamin W;Wagner, Gregory L;Iyer, Srinivas;Bradbury, Andrew R M;Harris, Jennifer Foster;Dichosa, Armand E;Kozimor, Stosh A	Immunotargets And Therapy	Immunodiagnostic; Radioimmunotherapy; Rit; Immunotherapy; Radiolabeling; Immunoantibiotic; Lateral Flow Assay; Lfa	Los Alamos National Laboratory;Specifica Inc.	United States of America
2020	specific detection of yersinia pestis based on receptor binding proteins of phages	Born, Friederike;Braun, Peter;Scholz, Holger C;Grass, Gregor	Pathogens	Yersinia Pestis; Plague; Microscopic Assay; Pathogen Detection; Receptor Binding Protein; Phage; Tail Fiber; Tailspike; Capsule; Fluorescent Reporter	Bundeswehr Institute of Microbiology	Germany
2016	a review of methods for subtyping yersinia pestis: from phenotypes to whole genome sequencing	Vogler, Amy J;Keim, Paul;Wagner, David M	Infection Genetics And Evolution	Yersinia Pestis; Subtyping; Genotyping; Rflp; Is Element; Dfr; Lcb Linking Modes; Vntr; Mlva; Crispr; Snp	Northern Arizona University;Translational Genomics Research Institute North	United States of America
2018	pre-industrial plague transmission is mediated by the synergistic effect of temperature and aridity index	Yue, Ricci P H;Lee, Harry F	BMC Infectious Diseases	Plague; Climate Change; Synergistic Effect; Europe; Yersinia Pestis	The University of Hong Kong	China
2021	spatiotemporal analysis of bubonic plague in pernambuco, northeast of brazil: case study in the municipality of exu	Reis Da Silva Fernandes, Diego Leandro;De Souza Gomes, Elainne Christine;Bezerra, Matheus Filgueira;De Paula Souza E Guimaraes, Ricardo Jose;Paiva De Almeida, Alzira Maria	Plos One	Human Plague; Bubonic Plague; Pandemic; Distribution; Plague	Instituto Aggeu Magalhães Fundação Oswaldo Cruz Pernambuco;Evandro Chagas Institute	Brazil
2024	role of the yersinia pestis phospholipase d (ymt) in the initial aggregation step of biofilm formation in the flea	Jarrett, Clayton O;Leung, Jacqueline M;Motoshi, Suzuki;Sturdevant, Daniel E;Zhang, Yixiang;Hoyt, Forrest H;Hinnebusch, B Joseph	mBio	Yersinia Pestis; Plague; Biofilms; Arthropod Vector	National Institute of Allergy and Infectious Diseases	United States of America
2022	pneumonic plague: incidence, transmissibility and future risks	Evans, Charles	Hygiene	Pneumonic Plague	University of Birmingham	United Kingdom
2019	electrochemical characterization of fe center from hemin binding with yersinia pestis heme-protein acquisition system	Zhao, Yaqin;Cui, Xiaofang;Yang, Jing;Yu, Lu;Yang, Binsheng	Electrochimica Acta	Heme Protein Acquisition System; Hemin; Heme; Electrochemical Signal	Chinese Academy of Sciences;Shanxi University	China
2018	simultaneous immunodetection of anthrax, plague, and tularemia from blood cultures by use of multiplexed suspension arrays	Mechaly, Adva;Vitner, Einat;Levy, Haim;Weiss, Shay;BarDavid, Elad;Gur, David;Koren, Michal;Cohen, Hila;Cohen, Ofer;Mamroud, Emanuelle;Fisher, Morly	Journal Of Clinical Microbiology	Anthrax; Immunodetection; Magnetic Beads; Multiplex; Tularemia; Blood Culture; Plague	Israel Institute for Biological Research	Israel
2016	cell-free determination of binary complexes that comprise extended protein-protein interaction networks of yersinia pestis	Keasey, Sarah L;Natesan, Mohan;Pugh, Christine;Kamata, Teddy;Wuchty, Stefan;Ulrich, Robert G	Molecular and Cellular Proteomics	Human Plague; Plague; Yersinia Pestis; Rodents; Epidemiological Survey	National Institutes of Health;University of Maryland, Baltimore County;University of Miami;United States Army Medical Research Institute of Infectious Diseases	United States of America
2017	in vitro and in vivo activity of omadacycline against two biothreat pathogens, bacillus anthracis and yersinia pestis	Steenbergen, Judith;Tanaka, S Ken;Miller, Lynda L;Halasohoris, Stephanie A;Hershfield, Jeremy R	Antimicrobial Agents And Chemotherapy	Anthrax; Biothreat; Omadacycline	Paratek Pharmaceuticals;United States Army	United States of America
2018	molecular survey of tularemia and plague in small mammals from iran	Mostafavi, Ehsan;Ghasemi, Ahmad;Rohani, Mahdi;Molaeipoor, Leila;Esmaeili, Saber;Mohammadi, Zeinolabedin;Mahmoudi, Ahmad;Aliabadian, Mansour;Johansson, Anders	Frontiers In Cellular And Infection Microbiology	Tularemia; Plague; Hares; Rodentia; Insectivora	Pasteur Institute of Iran;Umeå University;Tarbiat Modares University;Ferdowsi University of Mashhad;Iran University of Medical Sciences	Iran; Sweden
2023	cyp broth: a tool for yersinia pestis isolation in ancient culture collections and field samples	Rocha, Igor Vasconcelos;Andrade, Carlos Alberto Neves;Sobreira, Marise;Leal, Nilma Cintra;Almeida, Alzira Maria Paiva;Bezerra, Matheus Filgueira	Applied Microbiology And Biotechnology	Yersinia Pestis; Plague; Culture Collection; Culture Media	Hospital de Clínicas da Universidade Federal de Pernambuco;Instituto Aggeu Magalhães Fundação Oswaldo Cruz Pernambuco	Brazil
2021	poor vector competence of the human flea, pulex irritans, to transmit yersinia pestis	Miarinjara, Adelaide;Bland, David M;Belthoff, James R;Hinnebusch, B Joseph	Parasites and Vectors	Pulex Irritans; Yersinia Pestis; Fleas; Plague; Transmission	Boise State University;National Institute of Allergy and Infectious Diseases	United States of America
2020	biovar-related differences apparent in the flea foregut colonization phenotype of distinct yersinia pestis strains do not impact transmission efficiency	Lemon, Athena;Sagawa, Janelle;Gravelle, Kameron;Vadyvaloo, Viveka	Parasites and Vectors	Yersinia Pestis; Biovar; Xenopsylla Cheopis; Glycerol; Transmission Efficiency	Washington State University	United States of America
2019	is crohn's disease the price to pay today for having survived the black death?	Dumay, Anne;Gergaud, Olivier;Roy, Maryline;Hugot, JeanPierre	Journal Of Crohns and Colitis	Plague; Yersinia; Nod2	University of Paris Diderot;Hôpital Robert Debré;KEDGE Business School;Sciences Po	France
2020	a refined model of how yersinia pestis produces a transmissible infection in its flea vector	Dewitte, Amelie;Bouvenot, Typhanie;Pierre, Francois;Ricard, Isabelle;Pradel, Elizabeth;Barois, Nicolas;Hujeux, Anais;BontempsGallo, Sebastien;Sebbane, Florent	Plos Pathogens	Yersinia Pestis; Plague; Ymt Toxin; Transmission; Rodents	University of Lille	France
2024	plague history, mongol history, and the processes of focalisation leading up to the black death: a response to brack et al.	Green, Monica H;Fancy, Nahyan	Medical History	Black Death; Historical Epidemiology; Plague Ecology; Zoonoses; Islamic Medicine; Palaeogenetics	University of Exeter	United Kingdom
2022	overall frailty gauged in victims of the italian plague (imola, 1630-1632): was plague an indiscriminate killer?	Zedda, Nicoletta;Rinaldo, Natascia;GualdiRusso, Emanuela;Bramanti, Barbara	Archaeological And Anthropological Sciences	Plague; Selective Mortality; Sex; Skeletal Health; Frailty	University of Ferrara	Italy
2019	investigating the selectivity of potential new inhibitors of dihydrofolate reductase from yersinia pestis designed by molecular modeling	Bastos, Leonardo Da Costa;De Souza, Felipe Rodrigues;Pereira Souza, Lucas Miguel;Forgione, Pat;Cuya, Teobaldo;De Alencastro, Ricardo Bicca;Pimentel, Andre Silva;Costa Franca, Tanos Celmar	Journal Of Biomolecular Structure and Dynamics	Yersinia Pestis; Investigating; Selectivity; Potential; Inhibitors; Dihydrofolate; Reductase	State University of Rio de Janeiro;University of Hradec Králové;Concordia University;Pontifical Catholic University of Rio de Janeiro;Military Institute of Engineering;Federal University of Rio de Janeiro	Canada; Czechia; Brazil
2023	theriological investigations in plague foci in the territory of russia and neighboring countries	Matrosov, A N;Sludsky, A A;Kuznetsov, A A;Martsokha, K S	Zoologichesky Zhurnal	Theriology; Zoonoses; Natural And Anthropurgic Plague Focus; Epidemiological Monitoring; Epizootological Monitoring; Carriers And Vector	Microbe Russian Research Antiplague Institute Federal Service for Surveillance on Consumer Rights Protection and Human Wellbeing	Russia
2016	manipulation of interleukin-1β and interleukin-18 production by yersinia pestis effectors yopj and yopm and redundant impact on virulence	Ratner, Dmitry;Orning, M Pontus A;Starheim, Kristian K;MartyRoix, Robyn;Proulx, Megan K;Goguen, Jon D;Lien, Egil	Journal Of Biological Chemistry	Mouse; Yersinia Pestis; Immune Response; Plague; Rodents	University of Massachusetts;Norwegian University of Science and Technology	Norway; United States of America
2020	the changing triad of plague in uganda: invasive black rats (rattus rattus), indigenous small mammals, and their fleas	Enscore, Russell E;Babi, Nackson;Amatre, Gerald;Atiku, Linda;Eisen, Rebecca J;Pepin, Kimberly M;VeraTudela, Rommelle;Sexton, Christopher;Gage, Kenneth L	Journal Of Vector Ecology	Plague; Uganda; Africa; Invasive Rats; Fleas; Rattus Rattus	United States Department of Agriculture;Uganda Virus Research Institute;Centers for Disease Control and Prevention	Uganda; United States of America
2016	pathology and pathogenesis of yersinia pestis	Du, Zongmin;Wang, Xiaoyi	Yersinia Pestis: Retrospective And Perspective	Yersinia Pestis; Pathology; Pathogenesis; Molecular Mechanism	Beijing Institute of Microbiology and Epidemiology	China
2025	development and evaluation of a triplex real-time pcr assay for enhanced plague diagnostics in madagascar	Ramasindrazana, Beza;Rahalison, Zoe A;Gauthier, Philippe;Mikaty, Guillain;Bodoarison, Zaina I;Maminirina, Lanto A;Rahajandraibe, Soloandry;Randriamanantsoa, Mamy G;Kayoko, Gilbert;Manuguerra, JeanClaude;Le Guern, AnneSophie;Rasamindrakotroka, Andriamiliharison J;Rajerison, Minoarisoa	Plos Neglected Tropical Diseases	Human Plague; Yersinia Pestis; Polymerase Chain Reaction; Intervention; Plague	Pasteur Institute of Madagascar;Ministry of Public Health;University of Antananarivo;University of Paris Cité;World Health Organization;University of Montpellier	Madagascar; France
2020	modeling the justinianic plague: comparing hypothesized transmission routes	White, Lauren A;Mordechai, Lee	Plos One	Bubonic Plague; Plague; Pandemic; Transmission; Yersinia Pestis	National Socio-Environmental Synthesis Center;Hebrew University of Jerusalem	Israel; United States of America
2023	influence of biotic and abiotic factors on flea species population dynamics on lasiopodomys brandtii	Ming, Ming;Yuan, Shuai;Fu, Heping;Li, Xin;Zhang, Haoting;Liu, Tao;Bu, Fan;Wu, Xiaodong	International Journal For Parasitology-Parasites And Wildlife	Lasiopodomys Brandtii; Fleas; Population Dynamics; Biotic And Abiotic Factors	Ministry of Education;Key Laboratory of Grassland Rodent Ecology and Pest Control;Inner Mongolia Agricultural University	China
2018	yersinia pestis detection by loop-mediated isothermal amplification combined with magnetic bead capture of dna	Feng, Na;Zhou, Yazhou;Fan, Yanxiao;Bi, Yujing;Yang, Ruifu;Zhou, Yusen;Wang, Xiaoyi	Brazilian Journal Of Microbiology	Plague; Yersinia Pestis; Loop Mediated Isothermal Amplification; Magnetic Beads	Beijing Institute of Microbiology and Epidemiology;Anhui Medical University	China
2018	genome rearrangements and phylogeny reconstruction in yersinia pestis	Bochkareva, Olga O;Dranenko, Natalia O;Ocheredko, Elena S;Kanevsky, German M;Lozinsky, Yaroslav N;Khalaycheva, Vera A;Artamonova, Irena I;Gelfand, Mikhail S	peerj	Phylogeny Reconstruction; Bacterium Evolution; Genome Rearrangements	Skolkovo Institute of Science and Technology;National Research University Higher School of Economics;Lomonosov Moscow State University;Stavropol State Agrarian University;Russian Academy of Sciences;D. Mendeleev University of Chemical Technology of Russia;Kharkevich Institute for Information Transmission Problems;Moscow Institute of Physics and Technology	Russia
2021	acquisition of yersinia murine toxin enabled yersinia pestis to expand the range of mammalian hosts that sustain flea-borne plague	Bland, David M;Miarinjara, Adelaide;Bosio, Christopher F;Calarco, Jeanette;Hinnebusch, B Joseph	Plos Pathogens	Mouse; Yersinia Pseudotuberculosis; Plasmid; Phospholipase D; Plague	National Institute of Allergy and Infectious Diseases;Rocky Mountain Laboratories;Laboratory of Bacteriology;National Institutes of Health	United States of America
2021	space matters: host spatial structure and the dynamics of plague transmission	Russell, Robin E;Walsh, Daniel P;Samuel, Michael D;Grunnill, Martin D;Rocke, Tonie E	Ecological Modelling	Prairie Dog Spp; Disease Modeling; Fleas; Plague; Prairie Dogs; Vector Borne Disease; Wildlife	University of Wisconsin;United States Geological Survey;Public Health England	United Kingdom; United States of America
2018	necroptosis of infiltrated macrophages drives yersinia pestis dispersal within buboes	Arifuzzaman, Mohammad;Ang, W X Gladys;Choi, Hae Woong;Nilles, Matthew L;St John, Ashley L;Abrahamn, Soman N	Jci Insight	Yersinia Pestis; Mouse; Intervention; Plague; Rodents	University of North Dakota;University of Cincinnati;Duke University;Duke-NUS Medical School	Singapore; United States of America
2020	an open-label, randomized, non-inferiority trial of the efficacy and safety of ciprofloxacin versus streptomycin plus ciprofloxacin in the treatment of bubonic plague (imasoy): study protocol for a randomized control trial	Randremanana, Rindra Vatosoa;Raberahona, Mihaja;Randria, Mamy Jean De Dieu;Rajerison, Minoarisoa;Andrianaivoarimanana, Voahangy;Legrand, Agathe;Rasoanaivo, Tsinjo Fehizoro;Randriamparany, Ravaka;MayouyaGamana, Theodora;Mangahasimbola, Reziky;Bourner, Josie;Salam, Alex;Gillesen, Annelies;Edwards, Tansy;Schoenhals, Matthieu;Baril, Laurence;Horby, Peter;Olliaro, Piero	Trials	Plague; Bubonic Plague; Pneumonic Plague; Streptomycin; Ciprofloxacin	London School of Hygiene & Tropical Medicine;Pasteur Institute of Madagascar;University of Oxford;University of Antananarivo;University Hospital Joseph Raseta	United Kingdom; Madagascar
2023	from the tian shan to crimea: dynamics of plague spread during the early stages of the black death, 1338-46	Slavin, Philip	Journal Of The Economic And Social History Of The Orient	Black Death; Central Asia; The Tian Shan; Chaghadaid Khanate; International Trade; Silk Roads; Environmental History	University of Stirling	United Kingdom
2019	the responses of lungs and adjacent lymph nodes in responding to yersinia pestis infection: a transcriptomic study using a non-human primate model	Chakraborty, Nabarun;Gautam, Aarti;Muhie, Seid;Miller, StacyAnn;Moyler, Candace;Jett, Marti;Hammamieh, Rasha	Plos One	Human Plague; Yersinia Pestis; Intranasal Administration; Intervention; Plague	United States Army	United States of America
2022	nlp enhances biofilm formation by yersinia pestis biovar microtus	Liu, Lei;He, Yingyu;Yang, Huiying;Liu, Wanbing;Zheng, Shangen;Qi, Yong;Zhou, Dongsheng;Zhang, Yiquan;Yin, Zhe	Microbial Pathogenesis	Yersinia Pestis; Nlp; Biofilm; Regulation	Beijing Institute of Microbiology and Epidemiology;General Hospital of the Central Theater Command;Nantong University;Southern Medical University	China
2023	plague gives surprises in the second decade of the twenty-first century	Butler, Thomas	American Journal Of Tropical Medicine And Hygiene	Yersinia Pestis; Bubonic Plague; Plague Vaccine; Ciprofloxacin; Efficacy; Safety	Ross University	Barbados; United States of America
2022	plague in disguise: the discovery of occult buboes on surgical procedure or autopsy	FleckDerderian, Shannon;Cooley, Katharine M;Nelson, Christina A	Vector-Borne And Zoonotic Diseases	Bubonic Plague; Buboes; Antimicrobial Treatment	Centers for Disease Control and Prevention	United States of America
2022	attenuation of yersinia pestis fyua mutants caused by iron uptake inhibition and decreased survivability in macrophages	Chen, Yulu;Song, Kai;Chen, Xin;Li, Ye;Lv, Ruichen;Zhang, Qingwen;Cui, Yujun;Bi, Yujing;Han, Yanping;Tan, Yafang;Du, Zongmin;Yang, Ruifu;Qi, Zhizhen;Song, Yajun	Frontiers In Cellular And Infection Microbiology	Yersinia Pestis; Iron Uptake System; Ybt System; Fyua; Virulence; Pathogenicity	Qinghai Institute for Endemic Disease Prevention and Control;National Health Commission;Huadong Research Institute of Medicine and Biotechnology;Anhui Medical University;Academy of Military Medical Sciences	China
2022	ancient yersinia pestis and salmonella enterica genomes from bronze age crete	Neumann, Gunnar U;Skourtanioti, Eirini;Burri, Marta;Nelson, Elizabeth A;Michel, Megan;Hiss, Alina N;Mcgeorge, Photini J P;Betancourt, Philip P;Spyrou, Maria A;Krause, Johannes;Stockhammer, Philipp W	Current Biology	Plague; Yersinia Pestis; Genome; Transmission; Rodents	Max Planck Institute for the Science of Human History;Max Planck Institute for Evolutionary Anthropology;British School at Athens;University of Connecticut;Ludwig Maximilian University of Munich;Swiss Ornithological Institute;Temple University;Eberhard Karls University of Tübingen;Harvard University	Greece; Switzerland; Germany; United States of America
2016	season of deltamethrin application affects flea and plague control in white-tailed prairie dog (cynomys leucurus) colonies, colorado, usa	Tripp, Daniel W;Streich, Sean P;Sack, Danielle A;Martin, Daniel J;Griffin, Karen A;Miller, Michael W	Journal Of Wildlife Diseases	Black Footed Ferret; Prairie Dog Leucurus; Deltamethrin; Fleas; Plague; White Tailed Prairie Dogs; Yersinia Pestis	Colorado State University;Colorado Division of Parks and Wildlife	United States of America
2017	comparative ability of oropsylla montana and xenopsylla cheopis fleas to transmit yersinia pestis by two different mechanisms	Hinnebusch, B Joseph;Bland, David M;Bosio, Christopher F;Jarrett, Clayton O	Plos Neglected Tropical Diseases	Yersinia Pestis; Transmission; Plague; Rodents; Epidemiological Survey	National Institute of Allergy and Infectious Diseases	United States of America
2019	development of a multiple-antigen protein fusion vaccine candidate that confers protection against bacillus anthracis and yersinia pestis	Gallagher, Theresa B;MelladoSanchez, Gabriela;Jorgensen, Ana L;Moore, Stephen;Nataro, James P;Pasetti, Marcela F;Baillie, Les W	Plos Neglected Tropical Diseases	Yersinia Pestis; Plague; Plague Vaccine; Plasmid; Protection	Cardiff University;Instituto Politécnico Nacional;Avila Sciences;University of Virginia;CytomX Therapeutics Inc.;University of Maryland	Mexico; United Kingdom; United States of America
2021	reciprocal regulation between fur and two ryhb homologs in yersinia pestis, and roles of ryhbs in biofilm formation	Ni, Bin;Wu, Hai Sheng;Xin, You Quan;Zhang, Qing Wen;Zhang, Yi Quan	Biomedical And Environmental Sciences	Yersinia Pestis; Ryhb; Fur; Biofilm	Qinghai Institute for Endemic Disease Prevention and Control;Jiangsu University;Jiangnan University	China
2021	plague and the fall of baghdad (1258)	Fancy, Nahyan;Green, Monica H	Medical History	Yersinia Pestis; Historical Chronicles; Islamic Medicine; Miasmatic Theory; Mongol Empire	DePauw University	United States of America
2024	the epidemiological investigation of yersinia pestis, francisella tularensis, and arenavirus infections in small mammals in northwestern iran	Mostafavi, Ehsan;Mohammadpour, Roya;Esmaeili, Saber;Mahmoudi, Ahmad;SalehiVaziri, Mostafa;Ghasemi, Ahmad;Rohani, Mahdi;Mohammadi, Ali;Eybpoosh, Sana;Baseri, Neda;Denys, Christiane;Maurin, Max;Nicolas, Violaine;Lalis, Aude;Hugot, JeanPierre	Vector-Borne And Zoonotic Diseases	Tularemia; Plague; Arenavirus; Zoonotic	Pasteur Institute of Iran;Ministry of Health and Medical Education;Tarbiat Modares University;University of Grenoble Alpes;Urmia University;Sorbonne University	Iran; France
2020	conflicts and the spread of plagues in pre-industrial europe	Kaniewski, David;Marriner, Nick	Humanities and Social Sciences Communications	Human Plague; Plague; Transmission; Yersinia Pestis; Rodents	University of Toulouse;University of Franche-Comté	France
2024	effects of body condition and ectoparasitism on host-pathogen interactions of heteromyid rodents	BeristainRuiz, Diana M;MarquezChacon, Ana K;VitalGarcia, Cuauhcihuatl;FigueroaMillan, Julio V;LiraAmaya, Jose J;Aristizabal, John F;OlivasSanchez, Martha P;GaticaColima, Ana B;MartinezCalderas, Jesus M;QuezadaCasasola, Andres;AlvaradoRobles, Beatriz;AlonsoMendoza, Victor M	Pathogens	Rhipicephalus Sanguineus; Meringis Spp.; Yersinia Pestis; Rickettsia Spp.; Heteromyid Rodents	Autonomous University of Ciudad Juárez;National Institute of Forestry, Agriculture and Livestock Research	Mexico
2019	google trends predicts present and future plague cases during the plague outbreak in madagascar: infodemiological study	Bragazzi, Nicola Luigi;Mahroum, Naim	Jmir Public Health And Surveillance	Plague; Infodemiology; Infoveillance; Infectious Outbreak; Google Trends; Nowcasting And Forecasting Model; Plague Surveillance	Tel Aviv University;University of Genoa	Israel; Italy
2018	rat fall surveillance coupled with vector control and community education as a plague prevention strategy in the west nile region, uganda	Boegler, Karen A;Atiku, Linda A;Enscore, Russell E;Apangu, Titus;Mpanga, Joseph Tendo;Acayo, Sarah;Kaggwa, John;Mead, Paul S;Yockey, Brook M;Kugeler, Kiersten J;Schriefer, Martin E;Horiuchi, Kalanthe;Gage, Kenneth L;Eisen, Rebecca J	American Journal Of Tropical Medicine And Hygiene	Rat; Yersinia Pestis; Prevention; Plague; Rodents	Uganda Virus Research Institute;Centers for Disease Control and Prevention	Uganda; United States of America
2024	repeated plague infections across six generations of neolithic farmers	Seersholm, Frederik Valeur;Sjogren, KarlGoran;Koelman, Julia;Blank, Malou;Svensson, Emma M;Staring, Jacqueline;Fraser, Magdalena;Pinotti, Thomaz;Mccoll, Hugh;Gaunitz, Charleen;RuizBedoya, Tatiana;Granehall, Lena;VillegasRamirez, Berenice;Fischer, Anders;Price, T Douglas;Allentoft, Morten E;Iversen, Astrid K N;Axelsson, Tony;Ahlstrom, Torbjorn;Gotherstrom, Anders;Stora, Jan;Kristiansen, Kristian;W…	Nature	Yersinia Pseudotuberculosis; Plague; Yersinia Pestis; Rodents; Epidemiological Survey	Uppsala University;University of Copenhagen;University of Toronto;University of Oxford;Stockholm University;Lund University;Sealand Archaeology;Swedish Museum of Natural History;University of Gothenburg;Lygature;Federal University of Minas Gerais;Curtin University;University of Cambridge;EURAC Research Institute for Mummy Studies	Italy; Brazil; Netherlands; Canada; Denmark; Sweden; United Kingdom; Australia
2020	phylogeographic analysis of yersinia pestis subspecies ulegeica strains	Nikiforov, K A;Kukleva, L M;AlKhova, Zh, V;Naryshkina, E A;Guseva, N P;Eroshenko, G A;Tokmakova, E G;Balakhonov, S, V;Kutyrev, V V	Russian Journal Of Genetics	Plague Pathogen; Population Structure; Phylogenetic Analysis; Subspeciesulegeica; Mongolia	Irkutsk Research Antiplague Institute of Siberia and the Far East;Russian Research Antiplague Institute Microbe	Russia
2020	tackling covid-19: insights from the qinghai province plague prevention and control (ppc) model	Wu, Haisheng;Zhang, Qingwen;Wu, Hailian;Tian, Fuzhang;Cui, Baizhong;Qi, Zhizhen;Xu, Xiaoqing;Zhang, Xuefei;Wang, Hu	Biosafety And Health	Plague; Covid 19; Qinghai Model; Public Health	Qinghai Institute for Endemic Disease Prevention and Control;Health Commission of Qinghai Province	China
2017	a "suitable soil': plague's urban breeding grounds at the dawn of the third pandemic	Lynteris, Christos	Medical History	Plague; Hong Kong; India; Soil; Experiment; Colonial Medicine	University of Cambridge	United Kingdom
2018	a single amino acid change in the response regulator phop, acquired during yersinia pestis evolution, affects phop target gene transcription and polymyxin b susceptibility	Fukuto, Hana S;Vadyvaloo, Viveka;Mcphee, Joseph B;Poinar, Hendrik N;Holmes, Edward C;Bliska, James B	Journal Of Bacteriology	Phop; Yersinia Pestis; Evolution; Transcription	McMaster University;University of Sydney;Stony Brook University;Washington State University;Canadian Institute for Advanced Research;Toronto Metropolitan University	United States of America; Australia; Canada
2025	bayesian modeling of a medieval plague and famine mass graves from sedlec-kutná hora, czech republic	Sneberger, Jiri;Brabcova, Katerina Pachnerova;Svetlik, Ivo;Frolik, Jan;Brzobohata, Hana;Platonova, Ganna;Pravdikova, Nikola;Kukla, Jaroslav	Radiocarbon	Bayesian Model; Calibration; Famine; Plague; Mass Graves; Stratigraphy	Charles University in Prague;Czech Academy of Sciences;West Bohemian Museum in Plzeň	Czechia
2023	14th century yersinia pestis genomes support emergence of pestis secunda within europe	Parker, Cody E E;Hiss, Alina N N;Spyrou, Maria A A;Neumann, Gunnar U U;Slavin, Philip;Nelson, Elizabeth A A;Nagel, Sarah;Dalidowski, Xandra;Friederich, Susanne;Krause, Johannes;Herbig, Alexander;Haak, Wolfgang;Bos, Kirsten I I	Plos Pathogens	Human Plague; Plague; Pandemic; Yersinia Pestis; Rodents	Max Planck Institute for the Science of Human History;University of Stirling;Max Planck Institute for Evolutionary Anthropology;State Office for Heritage Conservation and Archaeology;University of Tübingen	United Kingdom; Germany
2022	spray-dried inhalable powder formulations of gentamicin designed for pneumonic plague therapy in a mouse model	Zhu, Menghuan;Zhang, Dongna;Zhang, Lili;Zhao, Liangliang;Xu, Likun;Wang, Baogang;Zhang, Xinyu;Chen, Jinwei;Bei, Zhuchun;Wang, Hong;Zhou, Dongsheng;Yang, Wenhui;Song, Yabin	Pharmaceutics	Pulmonary Drug Delivery; Gentamicin; Spray Drying Technology; Formulation; Y; Pestis; Therapeutic Effect	Gannan Medical University;Beijing Institute of Microbiology and Epidemiology	China
2021	fine-scale spatial structure of soil microbial communities in burrows of a keystone rodent following mass mortality	Kaufmann, Chadwick;CassinSackett, Loren	Frontiers In Ecology And Evolution	Environmental Microbiome Project; Nutrient Pulse; Grasslands; Pathogen; Extirpation; Spatial Partitioning	University of Louisiana;University of South Florida	United States of America
2023	a low-pressure compressed air insecticide applicator to manage plague on prairie dog colonies using all-terrain vehicles	Tripp, Daniel W;Sullivan, Amy E;Sack, Danielle A;Emslie, Alexis C;Drake, Maximilian K	Wildlife Society Bulletin	All Terrain Vehicle; Deltamethrin; Duster; Fleas; Insecticide; Plague; Prairie Dogs; Yersinia Pestis	Wildlife Health Program	United States of America
2018	an evaluation of removal trapping to control rodents inside homes in a plague-endemic region of rural northwestern uganda	Eisen, Rebecca J;Atiku, Linda A;Boegler, Karen A;Mpanga, Joseph T;Enscore, Russell E;Macmillan, Katherine;Gage, Kenneth L	Vector-Borne And Zoonotic Diseases	Rattus Rattus; Yersinia Pestis; Plague; Control; Rodent Borne Disease	Uganda Virus Research Institute;Centers for Disease Control and Prevention	Uganda; United States of America
2021	use of magnetic nanotrap particles in capturing yersinia pestis virulence factors, nucleic acids and bacteria	Ii, Alexandra N;Lin, ShihChao;Lepene, Benjamin;Zhou, Weidong;KehnHall, Kylene;Van Hoek, Monique L	Journal Of Nanobiotechnology	Yersinia Pestis; Dna; Nucleic Acid; Protein; Proteomics; Sample Preparation; Plague; Lcrv; F1 Antigen; Type Iii Secretion System	National Taiwan Ocean University;George Mason University;Virginia Polytechnic Institute and State University;Ceres Nanosciences	Taiwan, China; United States of America
[truncated: 1,109 more rows]
